# Supplementary material for: Gene regulatory network reconstruction using single-cell RNA sequencing of barcoded genotypes in diverse environments
Source: eLife. 2020 Jan 27;9:e51254. doi: 10.7554/eLife.51254 (PMC7004572; doi:10.7554/eLife.51254)
Supplement: Source code 1. — It also contains a data folder with the raw count matrix as a TSV file (103118_SS_Data.tsv.gz), the simulated negative data count matrix as a TSV file (110518_SS_NEG_Data.tsv.gz), a gene name metadata TSV file (yeast_gene_names.tsv), supplemental tables 5 (STable5.tsv) and 6 (STable6.tsv) as TSV files, and the yeast gene ontology slim mapping as a TAB file (go_slim_mapping.tab). Source code 1 also contains a priors folder with the Gold Standard, the three sets of priors data tested in this work, and the YEASTRACT comparison data, all as TSV files. Source code 1 also contains a network folder with the network learned in this paper (signed_network.tsv) as a TSV file, and the networks for each experimental condition (COND_signed_network.tsv) as 11 separate TSV files. Source code 1 also contains an inferelator folder with the python scripts used to generate the networks for Figures 5, 6, 7. [file elife-51254-code1.tar.gz]

Archive with 69 entries (64 files):
- data
- data/go_slim_labels.tsv
- data/GSE126364_COUNT.tsv
- data/STable5.tsv
- data/110518_SS_NEG_Data.tsv.gz
- data/TRIZOL_BULK.tsv
- data/LEWIS_ALL.tsv
- data/STable6.tsv
- data/go_slim_mapping.tab
- data/LARS_2019_COUNTS.tsv
- data/GASCH_2017_COUNTS.tsv
- data/yeast_gene_names.tsv
- data/103118_SS_Data.tsv.gz
- data_imputation.R
- figure_2.R
- figure_3.R
- figure_4.R
- figure_5.R
- figure_6.R
- figure_7.R
- figure_common_data.R
- figure_common_functions.R
- figure_common_settings.R
- figures
- figures/.Rhistory
- inferelator
- inferelator/jackson_2019_figure5a.py
- inferelator/jackson_2019_figure5b_gs.py
- inferelator/jackson_2019_figure5b_notfa.py
- inferelator/jackson_2019_figure5d_stl_bbsr.py
- inferelator/jackson_2019_figure5c.py
- inferelator/jackson_2019_figure5d_mtl_amusr.py
- inferelator/jackson_2019_figure5b_atac.py
- inferelator/jackson_2019_figure5b_yeastract.py
- inferelator/jackson_2019_figure5b_bussemaker.py
- inferelator/__init__.py
- inferelator/jackson_2019_workflow_setup.py
- inferelator/jackson_2019_figure5d_mtl_bbsr.py
- inferelator/jackson_2019_figure6.py
- inferelator/support_figure_5a_normalizations.py
- jackson_2019_figures.R
- jackson_2019_figures.Rmd
- network
- network/DIAUXY_signed_network.tsv
- network/NLIMGLN_signed_network.tsv
- network/CSTARVE_signed_network.tsv
- network/MMETOH_signed_network.tsv
- network/YPETOH_signed_network.tsv
- network/NLIMNH4_signed_network.tsv
- network/NLIMPRO_signed_network.tsv
- network/signed_network.tsv
- network/RAPA_signed_network.tsv
- network/MMD_signed_network.tsv
- network/YPD_signed_network.tsv
- network/NLIMUREA_signed_network.tsv
- priors
- priors/Tchourine_gold_standard.tsv.gz
- priors/YEASTRACT_20190713_DNABINDING.tsv
- priors/YEASTRACT_20190713_EXPRESSION.tsv
- priors/YEASTRACT_priors_20181118.tsv.gz
- priors/YEASTRACT_20190713_BOTH.tsv
- priors/BUSSEMAKER_priors_2008.tsv.gz
- priors/ATAC-motif_priors.tsv.gz
- README
- supplemental_figure_2B.R
- supplemental_figure_2C.R
- supplemental_figure_2D.R
- supplemental_figure_2.R
- supplemental_figure_5.R
