# Supplementary material for: Gene regulatory network reconstruction using single-cell RNA sequencing of barcoded genotypes in diverse environments
Source: eLife. 2020 Jan 27;9:e51254. doi: 10.7554/eLife.51254 (PMC7004572; doi:10.7554/eLife.51254)
Supplement: Source code 1. — It also contains a data folder with the raw count matrix as a TSV file (103118_SS_Data.tsv.gz), the simulated negative data count matrix as a TSV file (110518_SS_NEG_Data.tsv.gz), a gene name metadata TSV file (yeast_gene_names.tsv), supplemental tables 5 (STable5.tsv) and 6 (STable6.tsv) as TSV files, and the yeast gene ontology slim mapping as a TAB file (go_slim_mapping.tab). Source code 1 also contains a priors folder with the Gold Standard, the three sets of priors data tested in this work, and the YEASTRACT comparison data, all as TSV files. Source code 1 also contains a network folder with the network learned in this paper (signed_network.tsv) as a TSV file, and the networks for each experimental condition (COND_signed_network.tsv) as 11 separate TSV files. Source code 1 also contains an inferelator folder with the python scripts used to generate the networks for Figures 5, 6, 7. [file elife-51254-code1.tar.gz › data/go_slim_labels.tsv]

GO_SLIM	FIGURE_LABEL
amino acid transport	amino acid transport
ATPase activity	ATPase activity
biological_process	biological_process
carbohydrate metabolic process	carbohydrate metabolic
carbohydrate transport	carbohydrate transport
cell budding	cell budding
cell cortex	cell cortex
cell morphogenesis	cell morphogenesis
cell wall	cell wall
cell wall organization or biogenesis	cell wall org/biogenesis
cellular amino acid metabolic process	amino acid metabolic
cellular bud	bud
cellular ion homeostasis	ion homeostasis
cellular respiration	respiration
cellular response to DNA damage stimulus	response to DNA damage
cellular_component	cellular_component
chromatin binding	chromatin binding
chromatin organization	chromatin organization
chromosome	chromosome
chromosome segregation	chromosome segregation
cofactor metabolic process	cofactor metabolic
conjugation	conjugation
cytokinesis	cytokinesis
cytoplasm	cytoplasm
cytoplasmic translation	cytoplasmic translation
cytoplasmic vesicle	cytoplasmic vesicle
cytoskeletal protein binding	cytoskeletal protein binding
cytoskeleton	cytoskeleton
cytoskeleton organization	cytoskeleton organization
DNA binding	DNA binding
DNA recombination	DNA recombination
DNA repair	DNA repair
DNA replication	DNA replication
DNA-templated transcription, elongation	transcriptional elongation
DNA-templated transcription, initiation	transcriptional initiation
DNA-templated transcription, termination	transcriptional termination
endocytosis	endocytosis
endomembrane system	endomembrane system
endoplasmic reticulum	endoplasmic reticulum
endosomal transport	endosomal transport
enzyme binding	enzyme binding
enzyme regulator activity	enzyme regulator
exocytosis	exocytosis
extracellular region	extracellular region
generation of precursor metabolites and energy	generation of precursors/energy
Golgi apparatus	Golgi apparatus
Golgi vesicle transport	Golgi vesicle transport
GTPase activity	GTPase activity
guanyl-nucleotide exchange factor activity	GEF activity
helicase activity	helicase activity
histone binding	histone binding
histone modification	histone modification
hydrolase activity	hydrolase
hydrolase activity, acting on glycosyl bonds	glycosylase
invasive growth in response to glucose limitation	invasive growth
ion binding	ion binding
ion transport	ion transport
isomerase activity	isomerase activity
kinase activity	kinase
ligase activity	ligase
lipid binding	lipid binding
lipid metabolic process	lipid metabolic
lipid transport	lipid transport
lyase activity	lyase
meiotic cell cycle	meiotic cell cycle
membrane	membrane
membrane fusion	membrane fusion
methyltransferase activity	methyltransferase
microtubule organizing center	MTOC
mitochondrial envelope	mitochondrial envelope
mitochondrial translation	mitochondrial translation
mitochondrion	mitochondrion
mitochondrion organization	mitochondrion organization
mitotic cell cycle	mitotic cell cycle
molecular_function	molecular_function
monocarboxylic acid metabolic process	monocarboxylic acid metabolic
mRNA binding	mRNA binding
mRNA processing	mRNA processing
not_yet_annotated	not_yet_annotated
nuclear transport	nuclear transport
nuclease activity	nuclease activity
nucleic acid binding transcription factor activity	transcription factor
nucleobase-containing compound transport	nucleobase compound transport
nucleobase-containing small molecule metabolic process	nucleobase molecule metabolic
nucleolus	nucleolus
nucleotidyltransferase activity	nucleotidyltransferase
nucleus	nucleus
nucleus organization	nucleus organization
oligosaccharide metabolic process	oligosaccharide metabolic
organelle assembly	organelle assembly
organelle fission	organelle fission
organelle fusion	organelle fusion
organelle inheritance	organelle inheritance
other	other
oxidoreductase activity	oxidoreductase
peptidase activity	peptidase
peptidyl-amino acid modification	peptidyl-amino acid modification
peroxisome	peroxisome
peroxisome organization	peroxisome organization
phosphatase activity	phosphatase
plasma membrane	plasma membrane
protein acylation	protein acylation
protein alkylation	protein alkylation
protein binding, bridging	protein binding/bridging
protein complex biogenesis	protein complex biogenesis
protein dephosphorylation	protein dephosphorylation
protein folding	protein folding
protein glycosylation	protein glycosylation
protein lipidation	protein lipidation
protein maturation	protein maturation
protein modification by small protein conjugation or removal	protein modification (small protein)
protein phosphorylation	protein phosphorylation
protein targeting	protein targeting
protein transporter activity	protein transporter
proteolysis involved in cellular protein catabolic process	proteolysis (protein catabolic)
pseudohyphal growth	pseudohyphal growth
regulation of cell cycle	regulation of cell cycle
regulation of DNA metabolic process	DNA metabolic process regulation
regulation of organelle organization	organelle organization regulation
regulation of protein modification process	protein modification regulation
regulation of translation	translational regulation
regulation of transport	transport regulation
response to chemical	chemical response
response to heat	heat response
response to osmotic stress	osmotic stress response
response to oxidative stress	oxidative stress response
response to starvation	starvation response
ribosomal large subunit biogenesis	ribosomal(L) biogenesis
ribosomal small subunit biogenesis	ribosomal(S) biogenesis
ribosomal subunit export from nucleus	ribosomal export
ribosome	ribosome
ribosome assembly	ribosome assembly
RNA binding	RNA binding
RNA catabolic process	RNA catabolic
RNA modification	RNA modification
RNA modification guide activity	RNA modification guide
RNA splicing	RNA splicing
rRNA binding	rRNA binding
rRNA processing	rRNA processing
signal transducer activity	signal transducer
signaling	signaling
site of polarized growth	site of polarized growth
snoRNA processing	snoRNA processing
sporulation	sporulation
structural constituent of ribosome	ribosome structural
structural molecule activity	structural molecule
telomere organization	telomere organization
transcription factor activity, protein binding	TF, protein binding
transcription factor binding	TF binding
transcription from RNA polymerase I promoter	polI transcription
transcription from RNA polymerase II promoter	polII transcription
transcription from RNA polymerase III promoter	polIII transcription
transferase activity	transferase
transferase activity, transferring glycosyl groups	glycosyltransferase
translation factor activity, RNA binding	TF, RNA binding
translational elongation	translational elongation
translational initiation	translational initiation
transmembrane transport	transmembrane transport
transmembrane transporter activity	transmembrane transporter
transposition	transposition
triplet codon-amino acid adaptor activity	codon-amino acid adaptor
tRNA aminoacylation for protein translation	tRNA aminoacylation
tRNA processing	tRNA processing
ubiquitin-like protein binding	ubiquitin-like protein binding
unfolded protein binding	unfolded protein binding
vacuole	vacuole
vacuole organization	vacuole organization
vesicle organization	vesicle organization
vitamin metabolic process	vitamin metabolic process
