# Supplementary material for: Gene regulatory network reconstruction using single-cell RNA sequencing of barcoded genotypes in diverse environments
Source: eLife. 2020 Jan 27;9:e51254. doi: 10.7554/eLife.51254 (PMC7004572; doi:10.7554/eLife.51254)
Supplement: Source code 1. — It also contains a data folder with the raw count matrix as a TSV file (103118_SS_Data.tsv.gz), the simulated negative data count matrix as a TSV file (110518_SS_NEG_Data.tsv.gz), a gene name metadata TSV file (yeast_gene_names.tsv), supplemental tables 5 (STable5.tsv) and 6 (STable6.tsv) as TSV files, and the yeast gene ontology slim mapping as a TAB file (go_slim_mapping.tab). Source code 1 also contains a priors folder with the Gold Standard, the three sets of priors data tested in this work, and the YEASTRACT comparison data, all as TSV files. Source code 1 also contains a network folder with the network learned in this paper (signed_network.tsv) as a TSV file, and the networks for each experimental condition (COND_signed_network.tsv) as 11 separate TSV files. Source code 1 also contains an inferelator folder with the python scripts used to generate the networks for Figures 5, 6, 7. [file elife-51254-code1.tar.gz › data/GSE126364_COUNT.tsv]

YAL069W	YAL068W-A	YAL068C	YAL067W-A	YAL067C	YAL066W	YAL065C	YAL064W-B	YAL064C-A	YAL064W	YAL063C-A	YAL063C	YAL062W	YAL061W	YAL060W	YAL059C-A	YAL059W	YAL058W	YAL056C-A	YAL056W	YAL055W	YAL054C	YAL053W	YAL051W	YAL049C	YAL048C	YAL047W-A	YAL047C	YAL046C	YAL045C	YAL044W-A	YAL044C	YAL043C	YAL042C-A	YAL042W	YAL041W	YAL040C	YAL039C	YAL038W	YAL037C-B	YAL037C-A	YAL037W	YAL036C	YAL035W	YAL034C-B	YAL034W-A	YAL034C	YAL033W	YAL032C	YAL031W-A
2	0	32	0	388	3	159	66	68	25	87	1018	496	1007	6448	742	1188	1507	336	2469	494	578	10438	1181	2511	674	75	548	531	890	980	3535	1562	2048	8763	1311	1924	3827	112637	81814	1484	211	2848	13223	250	401	784	1216	575	243
2	2	34	1	409	1	136	62	70	29	98	1135	616	1240	7074	891	1367	1647	381	2796	598	777	11344	1273	2657	900	87	620	704	1125	1208	3890	1859	2643	10177	1523	2303	4263	132640	96395	1183	243	3648	15437	208	469	842	1354	692	195
1	1	110	0	489	2	104	139	165	20	94	1403	549	1215	5450	1890	2417	1382	271	3021	505	638	14352	2733	2538	1467	152	1093	727	745	794	2669	2156	1697	6651	2825	6846	2775	157425	109116	2627	247	6586	34310	362	524	1668	926	662	235
3	2	119	3	586	2	197	186	243	40	171	2111	919	1833	8819	2644	3445	2237	435	4608	817	954	19388	4193	3679	2135	202	1790	987	1081	1167	4127	3638	2538	10460	4726	10903	4063	210373	148637	3303	344	9921	51430	458	818	2383	1391	1150	327
[truncated: 5,000 more columns]
