# Supplementary material for: Gene regulatory network reconstruction using single-cell RNA sequencing of barcoded genotypes in diverse environments
Source: eLife. 2020 Jan 27;9:e51254. doi: 10.7554/eLife.51254 (PMC7004572; doi:10.7554/eLife.51254)
Supplement: Source code 1. — It also contains a data folder with the raw count matrix as a TSV file (103118_SS_Data.tsv.gz), the simulated negative data count matrix as a TSV file (110518_SS_NEG_Data.tsv.gz), a gene name metadata TSV file (yeast_gene_names.tsv), supplemental tables 5 (STable5.tsv) and 6 (STable6.tsv) as TSV files, and the yeast gene ontology slim mapping as a TAB file (go_slim_mapping.tab). Source code 1 also contains a priors folder with the Gold Standard, the three sets of priors data tested in this work, and the YEASTRACT comparison data, all as TSV files. Source code 1 also contains a network folder with the network learned in this paper (signed_network.tsv) as a TSV file, and the networks for each experimental condition (COND_signed_network.tsv) as 11 separate TSV files. Source code 1 also contains an inferelator folder with the python scripts used to generate the networks for Figures 5, 6, 7. [file elife-51254-code1.tar.gz › data/STable5.tsv]

Figure	Label	Normalization	Tranformation	Imputation	Tasking	Input_Data	Priors	Gold Standard	Conditions	Size	Count	Seed	AUPR	N_CONF	N_PREC
Figure_5a	Shuffled		Log2		STL	Single_Cell_Data	Shuffled	Tchourine_2018	ALL	1	38225	42	0.01897197404	6891	0
Figure_5a	Shuffled		Log2		STL	Single_Cell_Data	Shuffled	Tchourine_2018	ALL	1	38225	43	0.02195929353	7182	86
Figure_5a	Shuffled		Log2		STL	Single_Cell_Data	Shuffled	Tchourine_2018	ALL	1	38225	44	0.02753992348	6585	0
Figure_5a	Shuffled		Log2		STL	Single_Cell_Data	Shuffled	Tchourine_2018	ALL	1	38225	45	0.02117165585	7223	0
Figure_5a	Shuffled		Log2		STL	Single_Cell_Data	Shuffled	Tchourine_2018	ALL	1	38225	46	0.02087112256	6980	0
Figure_5a	Shuffled		Log2		STL	Single_Cell_Data	Shuffled	Tchourine_2018	ALL	1	38225	47	0.02219192481	7085	0
Figure_5a	Shuffled		Log2		STL	Single_Cell_Data	Shuffled	Tchourine_2018	ALL	1	38225	48	0.02440913319	7078	0
Figure_5a	Shuffled		Log2		STL	Single_Cell_Data	Shuffled	Tchourine_2018	ALL	1	38225	49	0.01813987416	6750	0
Figure_5a	Shuffled		Log2		STL	Single_Cell_Data	Shuffled	Tchourine_2018	ALL	1	38225	50	0.02297433771	6736	0
Figure_5a	Shuffled		Log2		STL	Single_Cell_Data	Shuffled	Tchourine_2018	ALL	1	38225	51	0.01932849583	6869	0
Figure_5a	Neg Data		Log2		STL	Simulated_Neg_Data		Tchourine_2018	ALL	1	38225	42	0.06357576644	10919	0
Figure_5a	Neg Data		Log2		STL	Simulated_Neg_Data		Tchourine_2018	ALL	1	38225	43	0.08449995679	11072	574
Figure_5a	Neg Data		Log2		STL	Simulated_Neg_Data		Tchourine_2018	ALL	1	38225	44	0.08579205273	10102	0
Figure_5a	Neg Data		Log2		STL	Simulated_Neg_Data		Tchourine_2018	ALL	1	38225	45	0.0743362449	10608	0
Figure_5a	Neg Data		Log2		STL	Simulated_Neg_Data		Tchourine_2018	ALL	1	38225	46	0.08490505093	10968	544
Figure_5a	Neg Data		Log2		STL	Simulated_Neg_Data		Tchourine_2018	ALL	1	38225	47	0.08203843078	10158	0
Figure_5a	Neg Data		Log2		STL	Simulated_Neg_Data		Tchourine_2018	ALL	1	38225	48	0.0954433382	11692	546
Figure_5a	Neg Data		Log2		STL	Simulated_Neg_Data		Tchourine_2018	ALL	1	38225	49	0.07698583086	11671	0
Figure_5a	Neg Data		Log2		STL	Simulated_Neg_Data		Tchourine_2018	ALL	1	38225	50	0.07890524161	10804	0
Figure_5a	Neg Data		Log2		STL	Simulated_Neg_Data		Tchourine_2018	ALL	1	38225	51	0.07975387811	10719	0
Figure_5a	No Impute		Log2		STL	Single_Cell_Data		Tchourine_2018	ALL	1	38225	42	0.1918201055	7099	941
Figure_5a	No Impute		Log2		STL	Single_Cell_Data		Tchourine_2018	ALL	1	38225	43	0.1931783425	7165	950
Figure_5a	No Impute		Log2		STL	Single_Cell_Data		Tchourine_2018	ALL	1	38225	44	0.2180513062	6957	1108
Figure_5a	No Impute		Log2		STL	Single_Cell_Data		Tchourine_2018	ALL	1	38225	45	0.1662921486	7026	763
Figure_5a	No Impute		Log2		STL	Single_Cell_Data		Tchourine_2018	ALL	1	38225	46	0.1954124921	6741	1034
Figure_5a	No Impute		Log2		STL	Single_Cell_Data		Tchourine_2018	ALL	1	38225	47	0.207105108	7364	936
Figure_5a	No Impute		Log2		STL	Single_Cell_Data		Tchourine_2018	ALL	1	38225	48	0.2003156073	7334	1034
Figure_5a	No Impute		Log2		STL	Single_Cell_Data		Tchourine_2018	ALL	1	38225	49	0.1724297538	6991	771
Figure_5a	No Impute		Log2		STL	Single_Cell_Data		Tchourine_2018	ALL	1	38225	50	0.1782664487	6866	721
Figure_5a	No Impute		Log2		STL	Single_Cell_Data		Tchourine_2018	ALL	1	38225	51	0.2021187165	6925	936
Figure_5a	ScImpute		Log2	ScImpute	STL	SCIMPUTE_DATA		Tchourine_2018	ALL	1	38225	42	0.1927528566	10180	896
Figure_5a	ScImpute		Log2	ScImpute	STL	SCIMPUTE_DATA		Tchourine_2018	ALL	1	38225	43	0.1682204485	9910	1044
Figure_5a	ScImpute		Log2	ScImpute	STL	SCIMPUTE_DATA		Tchourine_2018	ALL	1	38225	44	0.1749097016	9879	1116
Figure_5a	ScImpute		Log2	ScImpute	STL	SCIMPUTE_DATA		Tchourine_2018	ALL	1	38225	45	0.1747935276	10501	1072
Figure_5a	ScImpute		Log2	ScImpute	STL	SCIMPUTE_DATA		Tchourine_2018	ALL	1	38225	46	0.1851803876	10009	1362
Figure_5a	ScImpute		Log2	ScImpute	STL	SCIMPUTE_DATA		Tchourine_2018	ALL	1	38225	47	0.2270529642	10344	1405
Figure_5a	ScImpute		Log2	ScImpute	STL	SCIMPUTE_DATA		Tchourine_2018	ALL	1	38225	48	0.1830224771	10266	1035
Figure_5a	ScImpute		Log2	ScImpute	STL	SCIMPUTE_DATA		Tchourine_2018	ALL	1	38225	49	0.1591459962	10164	1058
Figure_5a	ScImpute		Log2	ScImpute	STL	SCIMPUTE_DATA		Tchourine_2018	ALL	1	38225	50	0.183884857	10274	692
Figure_5a	ScImpute		Log2	ScImpute	STL	SCIMPUTE_DATA		Tchourine_2018	ALL	1	38225	51	0.1625473875	10478	1093
Figure_5a	VIPER		Log2	VIPER	STL	VIPER_Data		Tchourine_2018	ALL	1	38225	42	0.2103607454	11910	1063
Figure_5a	VIPER		Log2	VIPER	STL	VIPER_Data		Tchourine_2018	ALL	1	38225	43	0.1627499443	11758	1220
Figure_5a	VIPER		Log2	VIPER	STL	VIPER_Data		Tchourine_2018	ALL	1	38225	44	0.1918875198	11926	894
Figure_5a	VIPER		Log2	VIPER	STL	VIPER_Data		Tchourine_2018	ALL	1	38225	45	0.1849337077	11825	1007
Figure_5a	VIPER		Log2	VIPER	STL	VIPER_Data		Tchourine_2018	ALL	1	38225	46	0.2079156698	11680	1387
Figure_5a	VIPER		Log2	VIPER	STL	VIPER_Data		Tchourine_2018	ALL	1	38225	47	0.2295759715	11791	1042
Figure_5a	VIPER		Log2	VIPER	STL	VIPER_Data		Tchourine_2018	ALL	1	38225	48	0.20944514	11827	1245
Figure_5a	VIPER		Log2	VIPER	STL	VIPER_Data		Tchourine_2018	ALL	1	38225	49	0.176230144	11904	914
Figure_5a	VIPER		Log2	VIPER	STL	VIPER_Data		Tchourine_2018	ALL	1	38225	50	0.2229176065	11869	802
Figure_5a	VIPER		Log2	VIPER	STL	VIPER_Data		Tchourine_2018	ALL	1	38225	51	0.2045597904	11903	1205
Figure_5a	MAGIC		Sqrt	MAGIC	STL	MAGIC_Data		Tchourine_2018	ALL	1	38225	42	0.06994829707	13276	154
Figure_5a	MAGIC		Sqrt	MAGIC	STL	MAGIC_Data		Tchourine_2018	ALL	1	38225	43	0.07666364033	13279	288
Figure_5a	MAGIC		Sqrt	MAGIC	STL	MAGIC_Data		Tchourine_2018	ALL	1	38225	44	0.07230861277	13241	475
Figure_5a	MAGIC		Sqrt	MAGIC	STL	MAGIC_Data		Tchourine_2018	ALL	1	38225	45	0.09747550043	13227	650
Figure_5a	MAGIC		Sqrt	MAGIC	STL	MAGIC_Data		Tchourine_2018	ALL	1	38225	46	0.1030825767	13356	735
Figure_5a	MAGIC		Sqrt	MAGIC	STL	MAGIC_Data		Tchourine_2018	ALL	1	38225	47	0.08439586696	13202	322
Figure_5a	MAGIC		Sqrt	MAGIC	STL	MAGIC_Data		Tchourine_2018	ALL	1	38225	48	0.09987936886	13197	657
Figure_5a	MAGIC		Sqrt	MAGIC	STL	MAGIC_Data		Tchourine_2018	ALL	1	38225	49	0.06690582303	13082	78
Figure_5a	MAGIC		Sqrt	MAGIC	STL	MAGIC_Data		Tchourine_2018	ALL	1	38225	50	0.08480270974	13105	292
Figure_5a	MAGIC		Sqrt	MAGIC	STL	MAGIC_Data		Tchourine_2018	ALL	1	38225	51	0.07559200279	13396	171
Figure_5b			Log2		STL	Single_Cell_Data	NONE-NoTFA	Tchourine_2018	ALL	0.01	382	42	0.02417947992	428	0
Figure_5b			Log2		STL	Single_Cell_Data	NONE-NoTFA	Tchourine_2018	ALL	0.01	382	43	0.01614166881	699	0
Figure_5b			Log2		STL	Single_Cell_Data	NONE-NoTFA	Tchourine_2018	ALL	0.01	382	44	0.02200474729	684	0
Figure_5b			Log2		STL	Single_Cell_Data	NONE-NoTFA	Tchourine_2018	ALL	0.01	382	45	0.02573217771	485	0
Figure_5b			Log2		STL	Single_Cell_Data	NONE-NoTFA	Tchourine_2018	ALL	0.01	382	46	0.02666975214	386	56
Figure_5b			Log2		STL	Single_Cell_Data	NONE-NoTFA	Tchourine_2018	ALL	0.01	382	47	0.02051673746	542	0
Figure_5b			Log2		STL	Single_Cell_Data	NONE-NoTFA	Tchourine_2018	ALL	0.01	382	48	0.01736056472	485	0
Figure_5b			Log2		STL	Single_Cell_Data	NONE-NoTFA	Tchourine_2018	ALL	0.01	382	49	0.02110644856	546	0
Figure_5b			Log2		STL	Single_Cell_Data	NONE-NoTFA	Tchourine_2018	ALL	0.01	382	50	0.02062436868	614	18
Figure_5b			Log2		STL	Single_Cell_Data	NONE-NoTFA	Tchourine_2018	ALL	0.01	382	51	0.01774680053	484	0
Figure_5b			Log2		STL	Single_Cell_Data	NONE-NoTFA	Tchourine_2018	ALL	0.01	382	52	0.02443202009	418	7
Figure_5b			Log2		STL	Single_Cell_Data	NONE-NoTFA	Tchourine_2018	ALL	0.01	382	53	0.02290885013	624	32
Figure_5b			Log2		STL	Single_Cell_Data	NONE-NoTFA	Tchourine_2018	ALL	0.01	382	54	0.02428396256	524	21
Figure_5b			Log2		STL	Single_Cell_Data	NONE-NoTFA	Tchourine_2018	ALL	0.01	382	55	0.02124035282	527	0
Figure_5b			Log2		STL	Single_Cell_Data	NONE-NoTFA	Tchourine_2018	ALL	0.01	382	56	0.01625365872	539	0
Figure_5b			Log2		STL	Single_Cell_Data	NONE-NoTFA	Tchourine_2018	ALL	0.01	382	57	0.02067223293	612	37
Figure_5b			Log2		STL	Single_Cell_Data	NONE-NoTFA	Tchourine_2018	ALL	0.01	382	58	0.02140609515	575	41
Figure_5b			Log2		STL	Single_Cell_Data	NONE-NoTFA	Tchourine_2018	ALL	0.01	382	59	0.02195574596	500	0
Figure_5b			Log2		STL	Single_Cell_Data	NONE-NoTFA	Tchourine_2018	ALL	0.01	382	60	0.02082038564	406	38
Figure_5b			Log2		STL	Single_Cell_Data	NONE-NoTFA	Tchourine_2018	ALL	0.01	382	61	0.02475954901	471	62
Figure_5b			Log2		STL	Single_Cell_Data	NONE-NoTFA	Tchourine_2018	ALL	0.025	955	42	0.02604796366	1247	0
Figure_5b			Log2		STL	Single_Cell_Data	NONE-NoTFA	Tchourine_2018	ALL	0.025	955	43	0.01795278154	1323	0
Figure_5b			Log2		STL	Single_Cell_Data	NONE-NoTFA	Tchourine_2018	ALL	0.025	955	44	0.02313185949	1441	56
Figure_5b			Log2		STL	Single_Cell_Data	NONE-NoTFA	Tchourine_2018	ALL	0.025	955	45	0.02436457693	1239	0
Figure_5b			Log2		STL	Single_Cell_Data	NONE-NoTFA	Tchourine_2018	ALL	0.025	955	46	0.03129980837	1056	93
Figure_5b			Log2		STL	Single_Cell_Data	NONE-NoTFA	Tchourine_2018	ALL	0.025	955	47	0.02249051874	1289	0
Figure_5b			Log2		STL	Single_Cell_Data	NONE-NoTFA	Tchourine_2018	ALL	0.025	955	48	0.01915038072	1250	0
Figure_5b			Log2		STL	Single_Cell_Data	NONE-NoTFA	Tchourine_2018	ALL	0.025	955	49	0.02180075976	1244	0
Figure_5b			Log2		STL	Single_Cell_Data	NONE-NoTFA	Tchourine_2018	ALL	0.025	955	50	0.02443817191	1453	15
Figure_5b			Log2		STL	Single_Cell_Data	NONE-NoTFA	Tchourine_2018	ALL	0.025	955	51	0.02013189859	1179	0
Figure_5b			Log2		STL	Single_Cell_Data	NONE-NoTFA	Tchourine_2018	ALL	0.025	955	52	0.02485750664	1299	0
Figure_5b			Log2		STL	Single_Cell_Data	NONE-NoTFA	Tchourine_2018	ALL	0.025	955	53	0.02208040608	1261	56
Figure_5b			Log2		STL	Single_Cell_Data	NONE-NoTFA	Tchourine_2018	ALL	0.025	955	54	0.0225783916	1125	51
Figure_5b			Log2		STL	Single_Cell_Data	NONE-NoTFA	Tchourine_2018	ALL	0.025	955	55	0.02504172534	1330	32
Figure_5b			Log2		STL	Single_Cell_Data	NONE-NoTFA	Tchourine_2018	ALL	0.025	955	56	0.01807675325	1148	0
Figure_5b			Log2		STL	Single_Cell_Data	NONE-NoTFA	Tchourine_2018	ALL	0.025	955	57	0.02334142652	1170	39
Figure_5b			Log2		STL	Single_Cell_Data	NONE-NoTFA	Tchourine_2018	ALL	0.025	955	58	0.02177487236	1081	44
Figure_5b			Log2		STL	Single_Cell_Data	NONE-NoTFA	Tchourine_2018	ALL	0.025	955	59	0.02443396781	1313	0
Figure_5b			Log2		STL	Single_Cell_Data	NONE-NoTFA	Tchourine_2018	ALL	0.025	955	60	0.02118442429	1055	54
Figure_5b			Log2		STL	Single_Cell_Data	NONE-NoTFA	Tchourine_2018	ALL	0.025	955	61	0.02523703569	1265	51
Figure_5b			Log2		STL	Single_Cell_Data	NONE-NoTFA	Tchourine_2018	ALL	0.05	1911	42	0.02620305883	1769	0
Figure_5b			Log2		STL	Single_Cell_Data	NONE-NoTFA	Tchourine_2018	ALL	0.05	1911	43	0.0189436249	1855	0
Figure_5b			Log2		STL	Single_Cell_Data	NONE-NoTFA	Tchourine_2018	ALL	0.05	1911	44	0.02292248944	2053	36
Figure_5b			Log2		STL	Single_Cell_Data	NONE-NoTFA	Tchourine_2018	ALL	0.05	1911	45	0.02566027401	1995	0
Figure_5b			Log2		STL	Single_Cell_Data	NONE-NoTFA	Tchourine_2018	ALL	0.05	1911	46	0.02959806627	1764	75
Figure_5b			Log2		STL	Single_Cell_Data	NONE-NoTFA	Tchourine_2018	ALL	0.05	1911	47	0.02446050768	2067	0
Figure_5b			Log2		STL	Single_Cell_Data	NONE-NoTFA	Tchourine_2018	ALL	0.05	1911	48	0.02471934496	1968	0
Figure_5b			Log2		STL	Single_Cell_Data	NONE-NoTFA	Tchourine_2018	ALL	0.05	1911	49	0.02271063319	2094	0
Figure_5b			Log2		STL	Single_Cell_Data	NONE-NoTFA	Tchourine_2018	ALL	0.05	1911	50	0.02456737176	2042	0
Figure_5b			Log2		STL	Single_Cell_Data	NONE-NoTFA	Tchourine_2018	ALL	0.05	1911	51	0.02218401908	1892	0
Figure_5b			Log2		STL	Single_Cell_Data	NONE-NoTFA	Tchourine_2018	ALL	0.05	1911	52	0.03038953291	1961	61
Figure_5b			Log2		STL	Single_Cell_Data	NONE-NoTFA	Tchourine_2018	ALL	0.05	1911	53	0.02332994252	1858	54
Figure_5b			Log2		STL	Single_Cell_Data	NONE-NoTFA	Tchourine_2018	ALL	0.05	1911	54	0.02246507492	1959	0
Figure_5b			Log2		STL	Single_Cell_Data	NONE-NoTFA	Tchourine_2018	ALL	0.05	1911	55	0.02624462541	2248	0
Figure_5b			Log2		STL	Single_Cell_Data	NONE-NoTFA	Tchourine_2018	ALL	0.05	1911	56	0.01856080246	1983	0
Figure_5b			Log2		STL	Single_Cell_Data	NONE-NoTFA	Tchourine_2018	ALL	0.05	1911	57	0.02585528077	1961	21
Figure_5b			Log2		STL	Single_Cell_Data	NONE-NoTFA	Tchourine_2018	ALL	0.05	1911	58	0.02346157203	1672	0
Figure_5b			Log2		STL	Single_Cell_Data	NONE-NoTFA	Tchourine_2018	ALL	0.05	1911	59	0.02528537433	1887	0
Figure_5b			Log2		STL	Single_Cell_Data	NONE-NoTFA	Tchourine_2018	ALL	0.05	1911	60	0.02318046206	1795	48
Figure_5b			Log2		STL	Single_Cell_Data	NONE-NoTFA	Tchourine_2018	ALL	0.05	1911	61	0.0259795397	2133	61
Figure_5b			Log2		STL	Single_Cell_Data	NONE-NoTFA	Tchourine_2018	ALL	0.1	3822	42	0.02788048928	2688	0
Figure_5b			Log2		STL	Single_Cell_Data	NONE-NoTFA	Tchourine_2018	ALL	0.1	3822	43	0.02083033524	2675	0
Figure_5b			Log2		STL	Single_Cell_Data	NONE-NoTFA	Tchourine_2018	ALL	0.1	3822	44	0.02331443105	2725	31
Figure_5b			Log2		STL	Single_Cell_Data	NONE-NoTFA	Tchourine_2018	ALL	0.1	3822	45	0.02801447167	2721	0
Figure_5b			Log2		STL	Single_Cell_Data	NONE-NoTFA	Tchourine_2018	ALL	0.1	3822	46	0.03036666745	2762	90
Figure_5b			Log2		STL	Single_Cell_Data	NONE-NoTFA	Tchourine_2018	ALL	0.1	3822	47	0.02333457875	2731	0
Figure_5b			Log2		STL	Single_Cell_Data	NONE-NoTFA	Tchourine_2018	ALL	0.1	3822	48	0.02461750435	2764	0
Figure_5b			Log2		STL	Single_Cell_Data	NONE-NoTFA	Tchourine_2018	ALL	0.1	3822	49	0.02279739376	2918	0
Figure_5b			Log2		STL	Single_Cell_Data	NONE-NoTFA	Tchourine_2018	ALL	0.1	3822	50	0.025677995	2722	33
Figure_5b			Log2		STL	Single_Cell_Data	NONE-NoTFA	Tchourine_2018	ALL	0.1	3822	51	0.02292358373	2778	0
Figure_5b			Log2		STL	Single_Cell_Data	NONE-NoTFA	Tchourine_2018	ALL	0.1	3822	52	0.02875586004	2738	54
Figure_5b			Log2		STL	Single_Cell_Data	NONE-NoTFA	Tchourine_2018	ALL	0.1	3822	53	0.02245772472	2687	51
Figure_5b			Log2		STL	Single_Cell_Data	NONE-NoTFA	Tchourine_2018	ALL	0.1	3822	54	0.02437598432	2790	36
Figure_5b			Log2		STL	Single_Cell_Data	NONE-NoTFA	Tchourine_2018	ALL	0.1	3822	55	0.02750821098	2755	0
Figure_5b			Log2		STL	Single_Cell_Data	NONE-NoTFA	Tchourine_2018	ALL	0.1	3822	56	0.01964269076	2860	0
Figure_5b			Log2		STL	Single_Cell_Data	NONE-NoTFA	Tchourine_2018	ALL	0.1	3822	57	0.02893333668	2740	35
Figure_5b			Log2		STL	Single_Cell_Data	NONE-NoTFA	Tchourine_2018	ALL	0.1	3822	58	0.02322341006	2553	0
Figure_5b			Log2		STL	Single_Cell_Data	NONE-NoTFA	Tchourine_2018	ALL	0.1	3822	59	0.02776855029	2648	32
Figure_5b			Log2		STL	Single_Cell_Data	NONE-NoTFA	Tchourine_2018	ALL	0.1	3822	60	0.02329026241	2647	48
Figure_5b			Log2		STL	Single_Cell_Data	NONE-NoTFA	Tchourine_2018	ALL	0.1	3822	61	0.02595984919	2921	33
Figure_5b			Log2		STL	Single_Cell_Data	NONE-NoTFA	Tchourine_2018	ALL	0.25	9556	42	0.02998089539	3924	0
Figure_5b			Log2		STL	Single_Cell_Data	NONE-NoTFA	Tchourine_2018	ALL	0.25	9556	43	0.02187072531	3799	0
Figure_5b			Log2		STL	Single_Cell_Data	NONE-NoTFA	Tchourine_2018	ALL	0.25	9556	44	0.02323095645	3826	24
Figure_5b			Log2		STL	Single_Cell_Data	NONE-NoTFA	Tchourine_2018	ALL	0.25	9556	45	0.02692313475	3820	0
Figure_5b			Log2		STL	Single_Cell_Data	NONE-NoTFA	Tchourine_2018	ALL	0.25	9556	46	0.03032860928	3635	81
Figure_5b			Log2		STL	Single_Cell_Data	NONE-NoTFA	Tchourine_2018	ALL	0.25	9556	47	0.02360421342	3598	0
Figure_5b			Log2		STL	Single_Cell_Data	NONE-NoTFA	Tchourine_2018	ALL	0.25	9556	48	0.02224962976	3758	0
Figure_5b			Log2		STL	Single_Cell_Data	NONE-NoTFA	Tchourine_2018	ALL	0.25	9556	49	0.02437061461	3581	0
Figure_5b			Log2		STL	Single_Cell_Data	NONE-NoTFA	Tchourine_2018	ALL	0.25	9556	50	0.02819939209	3673	44
Figure_5b			Log2		STL	Single_Cell_Data	NONE-NoTFA	Tchourine_2018	ALL	0.25	9556	51	0.02556796641	3833	0
Figure_5b			Log2		STL	Single_Cell_Data	NONE-NoTFA	Tchourine_2018	ALL	0.25	9556	52	0.02886243936	3740	64
Figure_5b			Log2		STL	Single_Cell_Data	NONE-NoTFA	Tchourine_2018	ALL	0.25	9556	53	0.02376142171	3619	50
Figure_5b			Log2		STL	Single_Cell_Data	NONE-NoTFA	Tchourine_2018	ALL	0.25	9556	54	0.02879661914	3625	36
Figure_5b			Log2		STL	Single_Cell_Data	NONE-NoTFA	Tchourine_2018	ALL	0.25	9556	55	0.02654569451	3691	0
Figure_5b			Log2		STL	Single_Cell_Data	NONE-NoTFA	Tchourine_2018	ALL	0.25	9556	56	0.02167968614	3770	0
Figure_5b			Log2		STL	Single_Cell_Data	NONE-NoTFA	Tchourine_2018	ALL	0.25	9556	57	0.02475289606	3710	0
Figure_5b			Log2		STL	Single_Cell_Data	NONE-NoTFA	Tchourine_2018	ALL	0.25	9556	58	0.0239161644	3672	0
Figure_5b			Log2		STL	Single_Cell_Data	NONE-NoTFA	Tchourine_2018	ALL	0.25	9556	59	0.02619601288	3692	24
Figure_5b			Log2		STL	Single_Cell_Data	NONE-NoTFA	Tchourine_2018	ALL	0.25	9556	60	0.02673774176	3757	0
Figure_5b			Log2		STL	Single_Cell_Data	NONE-NoTFA	Tchourine_2018	ALL	0.25	9556	61	0.02664613228	3883	31
Figure_5b			Log2		STL	Single_Cell_Data	NONE-NoTFA	Tchourine_2018	ALL	0.5	19112	42	0.02993464392	4300	0
Figure_5b			Log2		STL	Single_Cell_Data	NONE-NoTFA	Tchourine_2018	ALL	0.5	19112	43	0.01990459458	4253	0
Figure_5b			Log2		STL	Single_Cell_Data	NONE-NoTFA	Tchourine_2018	ALL	0.5	19112	44	0.02301187017	4305	0
Figure_5b			Log2		STL	Single_Cell_Data	NONE-NoTFA	Tchourine_2018	ALL	0.5	19112	45	0.02710912915	4363	0
Figure_5b			Log2		STL	Single_Cell_Data	NONE-NoTFA	Tchourine_2018	ALL	0.5	19112	46	0.03046600537	4248	81
Figure_5b			Log2		STL	Single_Cell_Data	NONE-NoTFA	Tchourine_2018	ALL	0.5	19112	47	0.02289430616	4241	0
Figure_5b			Log2		STL	Single_Cell_Data	NONE-NoTFA	Tchourine_2018	ALL	0.5	19112	48	0.02432536042	4344	0
Figure_5b			Log2		STL	Single_Cell_Data	NONE-NoTFA	Tchourine_2018	ALL	0.5	19112	49	0.02529520694	4208	0
Figure_5b			Log2		STL	Single_Cell_Data	NONE-NoTFA	Tchourine_2018	ALL	0.5	19112	50	0.02840532234	4244	46
Figure_5b			Log2		STL	Single_Cell_Data	NONE-NoTFA	Tchourine_2018	ALL	0.5	19112	51	0.02662936496	4370	0
Figure_5b			Log2		STL	Single_Cell_Data	NONE-NoTFA	Tchourine_2018	ALL	0.5	19112	52	0.02850809196	4302	43
Figure_5b			Log2		STL	Single_Cell_Data	NONE-NoTFA	Tchourine_2018	ALL	0.5	19112	53	0.02360046472	4204	52
Figure_5b			Log2		STL	Single_Cell_Data	NONE-NoTFA	Tchourine_2018	ALL	0.5	19112	54	0.02448916409	4308	38
Figure_5b			Log2		STL	Single_Cell_Data	NONE-NoTFA	Tchourine_2018	ALL	0.5	19112	55	0.02586932236	4268	0
Figure_5b			Log2		STL	Single_Cell_Data	NONE-NoTFA	Tchourine_2018	ALL	0.5	19112	56	0.02267656004	4367	0
Figure_5b			Log2		STL	Single_Cell_Data	NONE-NoTFA	Tchourine_2018	ALL	0.5	19112	57	0.02862402943	4316	0
Figure_5b			Log2		STL	Single_Cell_Data	NONE-NoTFA	Tchourine_2018	ALL	0.5	19112	58	0.02267932607	4300	0
Figure_5b			Log2		STL	Single_Cell_Data	NONE-NoTFA	Tchourine_2018	ALL	0.5	19112	59	0.02563943033	4281	29
Figure_5b			Log2		STL	Single_Cell_Data	NONE-NoTFA	Tchourine_2018	ALL	0.5	19112	60	0.02499579511	4365	55
Figure_5b			Log2		STL	Single_Cell_Data	NONE-NoTFA	Tchourine_2018	ALL	0.5	19112	61	0.0253591064	4350	28
Figure_5b			Log2		STL	Single_Cell_Data	NONE-NoTFA	Tchourine_2018	ALL	0.75	28668	42	0.02895802972	4585	0
Figure_5b			Log2		STL	Single_Cell_Data	NONE-NoTFA	Tchourine_2018	ALL	0.75	28668	43	0.01970805707	4451	0
Figure_5b			Log2		STL	Single_Cell_Data	NONE-NoTFA	Tchourine_2018	ALL	0.75	28668	44	0.02305852605	4620	19
Figure_5b			Log2		STL	Single_Cell_Data	NONE-NoTFA	Tchourine_2018	ALL	0.75	28668	45	0.02719520277	4562	0
Figure_5b			Log2		STL	Single_Cell_Data	NONE-NoTFA	Tchourine_2018	ALL	0.75	28668	46	0.030496164	4562	80
Figure_5b			Log2		STL	Single_Cell_Data	NONE-NoTFA	Tchourine_2018	ALL	0.75	28668	47	0.02317696076	4540	0
Figure_5b			Log2		STL	Single_Cell_Data	NONE-NoTFA	Tchourine_2018	ALL	0.75	28668	48	0.02389312558	4610	0
Figure_5b			Log2		STL	Single_Cell_Data	NONE-NoTFA	Tchourine_2018	ALL	0.75	28668	49	0.02542174097	4378	0
Figure_5b			Log2		STL	Single_Cell_Data	NONE-NoTFA	Tchourine_2018	ALL	0.75	28668	50	0.02551815747	4455	40
Figure_5b			Log2		STL	Single_Cell_Data	NONE-NoTFA	Tchourine_2018	ALL	0.75	28668	51	0.02735370428	4576	0
Figure_5b			Log2		STL	Single_Cell_Data	NONE-NoTFA	Tchourine_2018	ALL	0.75	28668	52	0.02847071359	4534	62
Figure_5b			Log2		STL	Single_Cell_Data	NONE-NoTFA	Tchourine_2018	ALL	0.75	28668	53	0.02346298849	4527	49
Figure_5b			Log2		STL	Single_Cell_Data	NONE-NoTFA	Tchourine_2018	ALL	0.75	28668	54	0.02794684084	4467	37
Figure_5b			Log2		STL	Single_Cell_Data	NONE-NoTFA	Tchourine_2018	ALL	0.75	28668	55	0.02601220599	4529	0
Figure_5b			Log2		STL	Single_Cell_Data	NONE-NoTFA	Tchourine_2018	ALL	0.75	28668	56	0.02030397961	4516	0
Figure_5b			Log2		STL	Single_Cell_Data	NONE-NoTFA	Tchourine_2018	ALL	0.75	28668	57	0.02779319879	4571	0
Figure_5b			Log2		STL	Single_Cell_Data	NONE-NoTFA	Tchourine_2018	ALL	0.75	28668	58	0.02256351341	4593	0
Figure_5b			Log2		STL	Single_Cell_Data	NONE-NoTFA	Tchourine_2018	ALL	0.75	28668	59	0.02570153803	4461	29
Figure_5b			Log2		STL	Single_Cell_Data	NONE-NoTFA	Tchourine_2018	ALL	0.75	28668	60	0.02512387876	4515	54
Figure_5b			Log2		STL	Single_Cell_Data	NONE-NoTFA	Tchourine_2018	ALL	0.75	28668	61	0.02720675934	4543	31
Figure_5b			Log2		STL	Single_Cell_Data	NONE-NoTFA	Tchourine_2018	ALL	1	38225	42	0.02619889856	4615	0
Figure_5b			Log2		STL	Single_Cell_Data	NONE-NoTFA	Tchourine_2018	ALL	1	38225	43	0.01929936935	4669	0
Figure_5b			Log2		STL	Single_Cell_Data	NONE-NoTFA	Tchourine_2018	ALL	1	38225	44	0.02296419687	4692	0
Figure_5b			Log2		STL	Single_Cell_Data	NONE-NoTFA	Tchourine_2018	ALL	1	38225	45	0.02726290831	4655	0
Figure_5b			Log2		STL	Single_Cell_Data	NONE-NoTFA	Tchourine_2018	ALL	1	38225	46	0.03141503775	4612	77
Figure_5b			Log2		STL	Single_Cell_Data	NONE-NoTFA	Tchourine_2018	ALL	1	38225	47	0.02340882439	4670	0
Figure_5b			Log2		STL	Single_Cell_Data	NONE-NoTFA	Tchourine_2018	ALL	1	38225	48	0.02234330073	4634	0
Figure_5b			Log2		STL	Single_Cell_Data	NONE-NoTFA	Tchourine_2018	ALL	1	38225	49	0.02461772221	4641	0
Figure_5b			Log2		STL	Single_Cell_Data	NONE-NoTFA	Tchourine_2018	ALL	1	38225	50	0.02564763552	4647	41
Figure_5b			Log2		STL	Single_Cell_Data	NONE-NoTFA	Tchourine_2018	ALL	1	38225	51	0.02391939863	4649	0
Figure_5b			Log2		STL	Single_Cell_Data	NONE-NoTFA	Tchourine_2018	ALL	1	38225	52	0.02794222377	4659	60
Figure_5b			Log2		STL	Single_Cell_Data	NONE-NoTFA	Tchourine_2018	ALL	1	38225	53	0.0230314158	4639	51
Figure_5b			Log2		STL	Single_Cell_Data	NONE-NoTFA	Tchourine_2018	ALL	1	38225	54	0.02512922842	4679	37
Figure_5b			Log2		STL	Single_Cell_Data	NONE-NoTFA	Tchourine_2018	ALL	1	38225	55	0.02624793531	4653	0
Figure_5b			Log2		STL	Single_Cell_Data	NONE-NoTFA	Tchourine_2018	ALL	1	38225	56	0.01998339336	4665	0
Figure_5b			Log2		STL	Single_Cell_Data	NONE-NoTFA	Tchourine_2018	ALL	1	38225	57	0.02408973058	4675	0
Figure_5b			Log2		STL	Single_Cell_Data	NONE-NoTFA	Tchourine_2018	ALL	1	38225	58	0.02233933545	4684	0
Figure_5b			Log2		STL	Single_Cell_Data	NONE-NoTFA	Tchourine_2018	ALL	1	38225	59	0.02599721436	4673	29
Figure_5b			Log2		STL	Single_Cell_Data	NONE-NoTFA	Tchourine_2018	ALL	1	38225	60	0.02473331635	4637	0
Figure_5b			Log2		STL	Single_Cell_Data	NONE-NoTFA	Tchourine_2018	ALL	1	38225	61	0.02445075292	4643	45
Figure_5b			Log2		STL	Single_Cell_Data		Tchourine_2018	ALL	0.01	382	42	0.1378583401	859	734
Figure_5b			Log2		STL	Single_Cell_Data		Tchourine_2018	ALL	0.01	382	43	0.1477732969	964	902
Figure_5b			Log2		STL	Single_Cell_Data		Tchourine_2018	ALL	0.01	382	44	0.1637476019	874	1094
Figure_5b			Log2		STL	Single_Cell_Data		Tchourine_2018	ALL	0.01	382	45	0.1343329697	824	887
Figure_5b			Log2		STL	Single_Cell_Data		Tchourine_2018	ALL	0.01	382	46	0.1434800394	798	761
Figure_5b			Log2		STL	Single_Cell_Data		Tchourine_2018	ALL	0.01	382	47	0.1799056477	905	1154
Figure_5b			Log2		STL	Single_Cell_Data		Tchourine_2018	ALL	0.01	382	48	0.1686807098	906	1006
Figure_5b			Log2		STL	Single_Cell_Data		Tchourine_2018	ALL	0.01	382	49	0.1300514101	851	650
Figure_5b			Log2		STL	Single_Cell_Data		Tchourine_2018	ALL	0.01	382	50	0.132746202	937	664
Figure_5b			Log2		STL	Single_Cell_Data		Tchourine_2018	ALL	0.01	382	51	0.1619524995	895	807
Figure_5b			Log2		STL	Single_Cell_Data		Tchourine_2018	ALL	0.01	382	52	0.1524861124	797	688
Figure_5b			Log2		STL	Single_Cell_Data		Tchourine_2018	ALL	0.01	382	53	0.1692305801	881	1106
Figure_5b			Log2		STL	Single_Cell_Data		Tchourine_2018	ALL	0.01	382	54	0.1460325648	876	749
Figure_5b			Log2		STL	Single_Cell_Data		Tchourine_2018	ALL	0.01	382	55	0.168320075	871	914
Figure_5b			Log2		STL	Single_Cell_Data		Tchourine_2018	ALL	0.01	382	56	0.1621561933	915	949
Figure_5b			Log2		STL	Single_Cell_Data		Tchourine_2018	ALL	0.01	382	57	0.1670737781	901	982
Figure_5b			Log2		STL	Single_Cell_Data		Tchourine_2018	ALL	0.01	382	58	0.1593396394	977	991
Figure_5b			Log2		STL	Single_Cell_Data		Tchourine_2018	ALL	0.01	382	59	0.1778866916	870	965
Figure_5b			Log2		STL	Single_Cell_Data		Tchourine_2018	ALL	0.01	382	60	0.173428091	844	1146
Figure_5b			Log2		STL	Single_Cell_Data		Tchourine_2018	ALL	0.01	382	61	0.1884225555	918	1241
Figure_5b			Log2		STL	Single_Cell_Data		Tchourine_2018	ALL	0.025	955	42	0.163466192	1666	902
Figure_5b			Log2		STL	Single_Cell_Data		Tchourine_2018	ALL	0.025	955	43	0.1688255258	1719	1106
Figure_5b			Log2		STL	Single_Cell_Data		Tchourine_2018	ALL	0.025	955	44	0.1925056118	1811	969
Figure_5b			Log2		STL	Single_Cell_Data		Tchourine_2018	ALL	0.025	955	45	0.1507798428	1669	885
Figure_5b			Log2		STL	Single_Cell_Data		Tchourine_2018	ALL	0.025	955	46	0.1740660844	1585	1065
Figure_5b			Log2		STL	Single_Cell_Data		Tchourine_2018	ALL	0.025	955	47	0.1947323984	1826	1086
Figure_5b			Log2		STL	Single_Cell_Data		Tchourine_2018	ALL	0.025	955	48	0.1866473259	1682	1001
Figure_5b			Log2		STL	Single_Cell_Data		Tchourine_2018	ALL	0.025	955	49	0.1523493121	1675	619
Figure_5b			Log2		STL	Single_Cell_Data		Tchourine_2018	ALL	0.025	955	50	0.1510153839	1803	779
Figure_5b			Log2		STL	Single_Cell_Data		Tchourine_2018	ALL	0.025	955	51	0.1842038042	1762	1004
Figure_5b			Log2		STL	Single_Cell_Data		Tchourine_2018	ALL	0.025	955	52	0.1865949449	1544	1029
Figure_5b			Log2		STL	Single_Cell_Data		Tchourine_2018	ALL	0.025	955	53	0.1964282119	1578	1246
Figure_5b			Log2		STL	Single_Cell_Data		Tchourine_2018	ALL	0.025	955	54	0.1742833809	1635	856
Figure_5b			Log2		STL	Single_Cell_Data		Tchourine_2018	ALL	0.025	955	55	0.182603571	1647	904
Figure_5b			Log2		STL	Single_Cell_Data		Tchourine_2018	ALL	0.025	955	56	0.180972621	1612	1059
Figure_5b			Log2		STL	Single_Cell_Data		Tchourine_2018	ALL	0.025	955	57	0.1892770006	1675	958
Figure_5b			Log2		STL	Single_Cell_Data		Tchourine_2018	ALL	0.025	955	58	0.1685699203	1860	922
Figure_5b			Log2		STL	Single_Cell_Data		Tchourine_2018	ALL	0.025	955	59	0.196219806	1643	1160
Figure_5b			Log2		STL	Single_Cell_Data		Tchourine_2018	ALL	0.025	955	60	0.1957915047	1744	1306
Figure_5b			Log2		STL	Single_Cell_Data		Tchourine_2018	ALL	0.025	955	61	0.2111927598	1835	1171
Figure_5b			Log2		STL	Single_Cell_Data		Tchourine_2018	ALL	0.05	1911	42	0.176680161	2667	947
Figure_5b			Log2		STL	Single_Cell_Data		Tchourine_2018	ALL	0.05	1911	43	0.1752835589	2712	1040
Figure_5b			Log2		STL	Single_Cell_Data		Tchourine_2018	ALL	0.05	1911	44	0.2090387493	2738	1160
Figure_5b			Log2		STL	Single_Cell_Data		Tchourine_2018	ALL	0.05	1911	45	0.1618847098	2686	1020
Figure_5b			Log2		STL	Single_Cell_Data		Tchourine_2018	ALL	0.05	1911	46	0.1816710204	2602	1022
Figure_5b			Log2		STL	Single_Cell_Data		Tchourine_2018	ALL	0.05	1911	47	0.2030879398	3009	1077
Figure_5b			Log2		STL	Single_Cell_Data		Tchourine_2018	ALL	0.05	1911	48	0.1934648806	2651	1090
Figure_5b			Log2		STL	Single_Cell_Data		Tchourine_2018	ALL	0.05	1911	49	0.1671606341	2789	772
Figure_5b			Log2		STL	Single_Cell_Data		Tchourine_2018	ALL	0.05	1911	50	0.1681717463	2835	950
Figure_5b			Log2		STL	Single_Cell_Data		Tchourine_2018	ALL	0.05	1911	51	0.1959809213	2646	1216
Figure_5b			Log2		STL	Single_Cell_Data		Tchourine_2018	ALL	0.05	1911	52	0.1881660478	2500	957
Figure_5b			Log2		STL	Single_Cell_Data		Tchourine_2018	ALL	0.05	1911	53	0.2084779259	2511	1201
Figure_5b			Log2		STL	Single_Cell_Data		Tchourine_2018	ALL	0.05	1911	54	0.1811122889	2620	910
Figure_5b			Log2		STL	Single_Cell_Data		Tchourine_2018	ALL	0.05	1911	55	0.1971327794	2805	973
Figure_5b			Log2		STL	Single_Cell_Data		Tchourine_2018	ALL	0.05	1911	56	0.2022561098	2641	1118
Figure_5b			Log2		STL	Single_Cell_Data		Tchourine_2018	ALL	0.05	1911	57	0.1938470587	2658	945
Figure_5b			Log2		STL	Single_Cell_Data		Tchourine_2018	ALL	0.05	1911	58	0.1814346764	2788	988
Figure_5b			Log2		STL	Single_Cell_Data		Tchourine_2018	ALL	0.05	1911	59	0.211537966	2669	1265
Figure_5b			Log2		STL	Single_Cell_Data		Tchourine_2018	ALL	0.05	1911	60	0.2104278306	2583	1133
Figure_5b			Log2		STL	Single_Cell_Data		Tchourine_2018	ALL	0.05	1911	61	0.2191792802	2959	1103
Figure_5b			Log2		STL	Single_Cell_Data		Tchourine_2018	ALL	0.1	3822	42	0.1847402178	4248	923
Figure_5b			Log2		STL	Single_Cell_Data		Tchourine_2018	ALL	0.1	3822	43	0.1843366616	4232	1076
Figure_5b			Log2		STL	Single_Cell_Data		Tchourine_2018	ALL	0.1	3822	44	0.2093201904	4109	1221
Figure_5b			Log2		STL	Single_Cell_Data		Tchourine_2018	ALL	0.1	3822	45	0.168161032	4143	922
Figure_5b			Log2		STL	Single_Cell_Data		Tchourine_2018	ALL	0.1	3822	46	0.1890736159	3955	957
Figure_5b			Log2		STL	Single_Cell_Data		Tchourine_2018	ALL	0.1	3822	47	0.207586945	4436	1065
Figure_5b			Log2		STL	Single_Cell_Data		Tchourine_2018	ALL	0.1	3822	48	0.1972513451	4148	1028
Figure_5b			Log2		STL	Single_Cell_Data		Tchourine_2018	ALL	0.1	3822	49	0.182356569	4340	857
Figure_5b			Log2		STL	Single_Cell_Data		Tchourine_2018	ALL	0.1	3822	50	0.177486705	4160	916
Figure_5b			Log2		STL	Single_Cell_Data		Tchourine_2018	ALL	0.1	3822	51	0.1992345177	4127	974
Figure_5b			Log2		STL	Single_Cell_Data		Tchourine_2018	ALL	0.1	3822	52	0.1898492087	3949	880
Figure_5b			Log2		STL	Single_Cell_Data		Tchourine_2018	ALL	0.1	3822	53	0.2180006065	3927	1183
Figure_5b			Log2		STL	Single_Cell_Data		Tchourine_2018	ALL	0.1	3822	54	0.1846755327	4015	810
Figure_5b			Log2		STL	Single_Cell_Data		Tchourine_2018	ALL	0.1	3822	55	0.1992996313	4084	1009
Figure_5b			Log2		STL	Single_Cell_Data		Tchourine_2018	ALL	0.1	3822	56	0.2180401379	4021	1167
Figure_5b			Log2		STL	Single_Cell_Data		Tchourine_2018	ALL	0.1	3822	57	0.20722899	4032	1003
Figure_5b			Log2		STL	Single_Cell_Data		Tchourine_2018	ALL	0.1	3822	58	0.1856110718	4360	946
Figure_5b			Log2		STL	Single_Cell_Data		Tchourine_2018	ALL	0.1	3822	59	0.2187671189	4224	1263
Figure_5b			Log2		STL	Single_Cell_Data		Tchourine_2018	ALL	0.1	3822	60	0.2130826444	4049	1090
Figure_5b			Log2		STL	Single_Cell_Data		Tchourine_2018	ALL	0.1	3822	61	0.2217687401	4319	1153
Figure_5b			Log2		STL	Single_Cell_Data		Tchourine_2018	ALL	0.25	9556	42	0.1894560255	5865	894
Figure_5b			Log2		STL	Single_Cell_Data		Tchourine_2018	ALL	0.25	9556	43	0.1899597518	5867	1068
Figure_5b			Log2		STL	Single_Cell_Data		Tchourine_2018	ALL	0.25	9556	44	0.2141549202	5804	1218
Figure_5b			Log2		STL	Single_Cell_Data		Tchourine_2018	ALL	0.25	9556	45	0.1682555054	5865	832
Figure_5b			Log2		STL	Single_Cell_Data		Tchourine_2018	ALL	0.25	9556	46	0.1878378719	5646	1027
Figure_5b			Log2		STL	Single_Cell_Data		Tchourine_2018	ALL	0.25	9556	47	0.2058169243	6182	957
Figure_5b			Log2		STL	Single_Cell_Data		Tchourine_2018	ALL	0.25	9556	48	0.2044617792	6061	1119
Figure_5b			Log2		STL	Single_Cell_Data		Tchourine_2018	ALL	0.25	9556	49	0.1785772471	5810	807
Figure_5b			Log2		STL	Single_Cell_Data		Tchourine_2018	ALL	0.25	9556	50	0.1790535109	5664	778
Figure_5b			Log2		STL	Single_Cell_Data		Tchourine_2018	ALL	0.25	9556	51	0.2040280621	5762	1030
Figure_5b			Log2		STL	Single_Cell_Data		Tchourine_2018	ALL	0.25	9556	52	0.1917988542	5651	811
Figure_5b			Log2		STL	Single_Cell_Data		Tchourine_2018	ALL	0.25	9556	53	0.2264732724	5551	1172
Figure_5b			Log2		STL	Single_Cell_Data		Tchourine_2018	ALL	0.25	9556	54	0.188304412	5753	796
Figure_5b			Log2		STL	Single_Cell_Data		Tchourine_2018	ALL	0.25	9556	55	0.1948849989	5704	931
Figure_5b			Log2		STL	Single_Cell_Data		Tchourine_2018	ALL	0.25	9556	56	0.2164345387	5745	1094
Figure_5b			Log2		STL	Single_Cell_Data		Tchourine_2018	ALL	0.25	9556	57	0.2064466415	5758	966
Figure_5b			Log2		STL	Single_Cell_Data		Tchourine_2018	ALL	0.25	9556	58	0.1866779838	6133	883
Figure_5b			Log2		STL	Single_Cell_Data		Tchourine_2018	ALL	0.25	9556	59	0.2266675703	5683	1179
Figure_5b			Log2		STL	Single_Cell_Data		Tchourine_2018	ALL	0.25	9556	60	0.2158320396	5648	1076
Figure_5b			Log2		STL	Single_Cell_Data		Tchourine_2018	ALL	0.25	9556	61	0.2183131706	5857	1146
Figure_5b			Log2		STL	Single_Cell_Data		Tchourine_2018	ALL	0.5	19112	42	0.1919968872	6553	957
Figure_5b			Log2		STL	Single_Cell_Data		Tchourine_2018	ALL	0.5	19112	43	0.1940784714	6609	961
Figure_5b			Log2		STL	Single_Cell_Data		Tchourine_2018	ALL	0.5	19112	44	0.2174739873	6492	1176
Figure_5b			Log2		STL	Single_Cell_Data		Tchourine_2018	ALL	0.5	19112	45	0.1676339259	6526	811
Figure_5b			Log2		STL	Single_Cell_Data		Tchourine_2018	ALL	0.5	19112	46	0.1913036756	6317	930
Figure_5b			Log2		STL	Single_Cell_Data		Tchourine_2018	ALL	0.5	19112	47	0.2064512471	6826	948
Figure_5b			Log2		STL	Single_Cell_Data		Tchourine_2018	ALL	0.5	19112	48	0.2028728646	6850	1057
Figure_5b			Log2		STL	Single_Cell_Data		Tchourine_2018	ALL	0.5	19112	49	0.1764220355	6493	781
Figure_5b			Log2		STL	Single_Cell_Data		Tchourine_2018	ALL	0.5	19112	50	0.176354966	6439	742
Figure_5b			Log2		STL	Single_Cell_Data		Tchourine_2018	ALL	0.5	19112	51	0.2027716095	6478	953
Figure_5b			Log2		STL	Single_Cell_Data		Tchourine_2018	ALL	0.5	19112	52	0.1874609254	6358	750
Figure_5b			Log2		STL	Single_Cell_Data		Tchourine_2018	ALL	0.5	19112	53	0.2278327933	6202	1066
Figure_5b			Log2		STL	Single_Cell_Data		Tchourine_2018	ALL	0.5	19112	54	0.1924345212	6558	829
Figure_5b			Log2		STL	Single_Cell_Data		Tchourine_2018	ALL	0.5	19112	55	0.1997677063	6395	961
Figure_5b			Log2		STL	Single_Cell_Data		Tchourine_2018	ALL	0.5	19112	56	0.2213513567	6587	1137
Figure_5b			Log2		STL	Single_Cell_Data		Tchourine_2018	ALL	0.5	19112	57	0.2119130036	6570	985
Figure_5b			Log2		STL	Single_Cell_Data		Tchourine_2018	ALL	0.5	19112	58	0.1895736989	6794	809
Figure_5b			Log2		STL	Single_Cell_Data		Tchourine_2018	ALL	0.5	19112	59	0.2291801235	6417	1121
Figure_5b			Log2		STL	Single_Cell_Data		Tchourine_2018	ALL	0.5	19112	60	0.2176031604	6343	1012
Figure_5b			Log2		STL	Single_Cell_Data		Tchourine_2018	ALL	0.5	19112	61	0.2160678923	6552	1097
Figure_5b			Log2		STL	Single_Cell_Data		Tchourine_2018	ALL	0.75	28668	42	0.193468549	6872	956
Figure_5b			Log2		STL	Single_Cell_Data		Tchourine_2018	ALL	0.75	28668	43	0.1913406129	6936	929
Figure_5b			Log2		STL	Single_Cell_Data		Tchourine_2018	ALL	0.75	28668	44	0.2166301911	6822	1170
Figure_5b			Log2		STL	Single_Cell_Data		Tchourine_2018	ALL	0.75	28668	45	0.1689728836	6856	798
Figure_5b			Log2		STL	Single_Cell_Data		Tchourine_2018	ALL	0.75	28668	46	0.1956503768	6545	1033
Figure_5b			Log2		STL	Single_Cell_Data		Tchourine_2018	ALL	0.75	28668	47	0.2072582452	7109	938
Figure_5b			Log2		STL	Single_Cell_Data		Tchourine_2018	ALL	0.75	28668	48	0.2008033013	7205	1022
Figure_5b			Log2		STL	Single_Cell_Data		Tchourine_2018	ALL	0.75	28668	49	0.1716906399	6747	764
Figure_5b			Log2		STL	Single_Cell_Data		Tchourine_2018	ALL	0.75	28668	50	0.1772535512	6748	710
Figure_5b			Log2		STL	Single_Cell_Data		Tchourine_2018	ALL	0.75	28668	51	0.2025396141	6794	926
Figure_5b			Log2		STL	Single_Cell_Data		Tchourine_2018	ALL	0.75	28668	52	0.1900581279	6637	777
Figure_5b			Log2		STL	Single_Cell_Data		Tchourine_2018	ALL	0.75	28668	53	0.2247886269	6542	1031
Figure_5b			Log2		STL	Single_Cell_Data		Tchourine_2018	ALL	0.75	28668	54	0.1912703464	6892	765
Figure_5b			Log2		STL	Single_Cell_Data		Tchourine_2018	ALL	0.75	28668	55	0.1973387155	6727	920
Figure_5b			Log2		STL	Single_Cell_Data		Tchourine_2018	ALL	0.75	28668	56	0.2165697957	6935	1089
Figure_5b			Log2		STL	Single_Cell_Data		Tchourine_2018	ALL	0.75	28668	57	0.2087765301	6915	982
Figure_5b			Log2		STL	Single_Cell_Data		Tchourine_2018	ALL	0.75	28668	58	0.1937249773	7272	834
Figure_5b			Log2		STL	Single_Cell_Data		Tchourine_2018	ALL	0.75	28668	59	0.2235341983	6796	1079
Figure_5b			Log2		STL	Single_Cell_Data		Tchourine_2018	ALL	0.75	28668	60	0.213581611	6709	969
Figure_5b			Log2		STL	Single_Cell_Data		Tchourine_2018	ALL	0.75	28668	61	0.2165397929	6833	1079
Figure_5b			Log2		STL	Single_Cell_Data		Tchourine_2018	ALL	1	38225	42	0.1918201055	7099	941
Figure_5b			Log2		STL	Single_Cell_Data		Tchourine_2018	ALL	1	38225	43	0.1931783425	7165	950
Figure_5b			Log2		STL	Single_Cell_Data		Tchourine_2018	ALL	1	38225	44	0.2180513062	6957	1108
Figure_5b			Log2		STL	Single_Cell_Data		Tchourine_2018	ALL	1	38225	45	0.1662921486	7026	763
Figure_5b			Log2		STL	Single_Cell_Data		Tchourine_2018	ALL	1	38225	46	0.1954124921	6741	1034
Figure_5b			Log2		STL	Single_Cell_Data		Tchourine_2018	ALL	1	38225	47	0.207105108	7364	936
Figure_5b			Log2		STL	Single_Cell_Data		Tchourine_2018	ALL	1	38225	48	0.2003156073	7334	1034
Figure_5b			Log2		STL	Single_Cell_Data		Tchourine_2018	ALL	1	38225	49	0.1724297538	6991	771
Figure_5b			Log2		STL	Single_Cell_Data		Tchourine_2018	ALL	1	38225	50	0.1782664487	6866	721
Figure_5b			Log2		STL	Single_Cell_Data		Tchourine_2018	ALL	1	38225	51	0.2021187165	6925	936
Figure_5b			Log2		STL	Single_Cell_Data		Tchourine_2018	ALL	1	38225	52	0.1876197079	6848	759
Figure_5b			Log2		STL	Single_Cell_Data		Tchourine_2018	ALL	1	38225	53	0.2267273641	6765	1048
Figure_5b			Log2		STL	Single_Cell_Data		Tchourine_2018	ALL	1	38225	54	0.1916497876	7158	779
Figure_5b			Log2		STL	Single_Cell_Data		Tchourine_2018	ALL	1	38225	55	0.1965752239	6936	918
Figure_5b			Log2		STL	Single_Cell_Data		Tchourine_2018	ALL	1	38225	56	0.215776385	7159	1129
Figure_5b			Log2		STL	Single_Cell_Data		Tchourine_2018	ALL	1	38225	57	0.2122573257	7005	933
Figure_5b			Log2		STL	Single_Cell_Data		Tchourine_2018	ALL	1	38225	58	0.1958208076	7426	806
Figure_5b			Log2		STL	Single_Cell_Data		Tchourine_2018	ALL	1	38225	59	0.2262925108	6901	1075
Figure_5b			Log2		STL	Single_Cell_Data		Tchourine_2018	ALL	1	38225	60	0.2194482262	6922	1001
Figure_5b			Log2		STL	Single_Cell_Data		Tchourine_2018	ALL	1	38225	61	0.2128994968	6923	1039
Figure_5b			Log2		STL	Single_Cell_Data	YEASTRACT_2019	Tchourine_2018	ALL	0.01	382	42	0.09190983333	907	545
Figure_5b			Log2		STL	Single_Cell_Data	YEASTRACT_2019	Tchourine_2018	ALL	0.01	382	43	0.09081453309	973	222
Figure_5b			Log2		STL	Single_Cell_Data	YEASTRACT_2019	Tchourine_2018	ALL	0.01	382	44	0.1045541061	1013	814
Figure_5b			Log2		STL	Single_Cell_Data	YEASTRACT_2019	Tchourine_2018	ALL	0.01	382	45	0.09360387866	913	650
Figure_5b			Log2		STL	Single_Cell_Data	YEASTRACT_2019	Tchourine_2018	ALL	0.01	382	46	0.1078360719	905	1141
Figure_5b			Log2		STL	Single_Cell_Data	YEASTRACT_2019	Tchourine_2018	ALL	0.01	382	47	0.08526195168	973	286
Figure_5b			Log2		STL	Single_Cell_Data	YEASTRACT_2019	Tchourine_2018	ALL	0.01	382	48	0.09680069089	1054	0
Figure_5b			Log2		STL	Single_Cell_Data	YEASTRACT_2019	Tchourine_2018	ALL	0.01	382	49	0.07655741532	1017	253
Figure_5b			Log2		STL	Single_Cell_Data	YEASTRACT_2019	Tchourine_2018	ALL	0.01	382	50	0.1174732065	1050	955
Figure_5b			Log2		STL	Single_Cell_Data	YEASTRACT_2019	Tchourine_2018	ALL	0.01	382	51	0.1116594076	1004	655
Figure_5b			Log2		STL	Single_Cell_Data	YEASTRACT_2019	Tchourine_2018	ALL	0.01	382	52	0.1116711283	1004	616
Figure_5b			Log2		STL	Single_Cell_Data	YEASTRACT_2019	Tchourine_2018	ALL	0.01	382	53	0.1105989122	1037	830
Figure_5b			Log2		STL	Single_Cell_Data	YEASTRACT_2019	Tchourine_2018	ALL	0.01	382	54	0.1203373276	984	1130
Figure_5b			Log2		STL	Single_Cell_Data	YEASTRACT_2019	Tchourine_2018	ALL	0.01	382	55	0.131793465	958	1145
Figure_5b			Log2		STL	Single_Cell_Data	YEASTRACT_2019	Tchourine_2018	ALL	0.01	382	56	0.07885151183	1030	131
Figure_5b			Log2		STL	Single_Cell_Data	YEASTRACT_2019	Tchourine_2018	ALL	0.01	382	57	0.09449056594	1011	276
Figure_5b			Log2		STL	Single_Cell_Data	YEASTRACT_2019	Tchourine_2018	ALL	0.01	382	58	0.1188404043	991	747
Figure_5b			Log2		STL	Single_Cell_Data	YEASTRACT_2019	Tchourine_2018	ALL	0.01	382	59	0.1127109405	987	698
Figure_5b			Log2		STL	Single_Cell_Data	YEASTRACT_2019	Tchourine_2018	ALL	0.01	382	60	0.1128544879	943	621
Figure_5b			Log2		STL	Single_Cell_Data	YEASTRACT_2019	Tchourine_2018	ALL	0.01	382	61	0.1158340433	1044	795
Figure_5b			Log2		STL	Single_Cell_Data	YEASTRACT_2019	Tchourine_2018	ALL	0.025	955	42	0.1288410498	1897	592
Figure_5b			Log2		STL	Single_Cell_Data	YEASTRACT_2019	Tchourine_2018	ALL	0.025	955	43	0.1076770135	2011	686
Figure_5b			Log2		STL	Single_Cell_Data	YEASTRACT_2019	Tchourine_2018	ALL	0.025	955	44	0.1365925825	1942	976
Figure_5b			Log2		STL	Single_Cell_Data	YEASTRACT_2019	Tchourine_2018	ALL	0.025	955	45	0.1334575313	1845	1195
Figure_5b			Log2		STL	Single_Cell_Data	YEASTRACT_2019	Tchourine_2018	ALL	0.025	955	46	0.1404089295	1827	1243
Figure_5b			Log2		STL	Single_Cell_Data	YEASTRACT_2019	Tchourine_2018	ALL	0.025	955	47	0.1194244543	1963	350
Figure_5b			Log2		STL	Single_Cell_Data	YEASTRACT_2019	Tchourine_2018	ALL	0.025	955	48	0.1207480038	2021	761
Figure_5b			Log2		STL	Single_Cell_Data	YEASTRACT_2019	Tchourine_2018	ALL	0.025	955	49	0.1285337236	1914	797
Figure_5b			Log2		STL	Single_Cell_Data	YEASTRACT_2019	Tchourine_2018	ALL	0.025	955	50	0.143290046	1946	1126
Figure_5b			Log2		STL	Single_Cell_Data	YEASTRACT_2019	Tchourine_2018	ALL	0.025	955	51	0.1308642922	2048	884
Figure_5b			Log2		STL	Single_Cell_Data	YEASTRACT_2019	Tchourine_2018	ALL	0.025	955	52	0.1262284892	1904	714
Figure_5b			Log2		STL	Single_Cell_Data	YEASTRACT_2019	Tchourine_2018	ALL	0.025	955	53	0.1216580753	1889	1008
Figure_5b			Log2		STL	Single_Cell_Data	YEASTRACT_2019	Tchourine_2018	ALL	0.025	955	54	0.1443273175	1980	1122
Figure_5b			Log2		STL	Single_Cell_Data	YEASTRACT_2019	Tchourine_2018	ALL	0.025	955	55	0.1493650622	1909	946
Figure_5b			Log2		STL	Single_Cell_Data	YEASTRACT_2019	Tchourine_2018	ALL	0.025	955	56	0.110090362	1926	185
Figure_5b			Log2		STL	Single_Cell_Data	YEASTRACT_2019	Tchourine_2018	ALL	0.025	955	57	0.1318940561	1950	961
Figure_5b			Log2		STL	Single_Cell_Data	YEASTRACT_2019	Tchourine_2018	ALL	0.025	955	58	0.1543916307	2029	1206
Figure_5b			Log2		STL	Single_Cell_Data	YEASTRACT_2019	Tchourine_2018	ALL	0.025	955	59	0.1494872459	1967	1212
Figure_5b			Log2		STL	Single_Cell_Data	YEASTRACT_2019	Tchourine_2018	ALL	0.025	955	60	0.1421435156	1986	808
Figure_5b			Log2		STL	Single_Cell_Data	YEASTRACT_2019	Tchourine_2018	ALL	0.025	955	61	0.1443757209	1985	856
Figure_5b			Log2		STL	Single_Cell_Data	YEASTRACT_2019	Tchourine_2018	ALL	0.05	1911	42	0.1458402068	2991	977
Figure_5b			Log2		STL	Single_Cell_Data	YEASTRACT_2019	Tchourine_2018	ALL	0.05	1911	43	0.1173739306	3087	1028
Figure_5b			Log2		STL	Single_Cell_Data	YEASTRACT_2019	Tchourine_2018	ALL	0.05	1911	44	0.1514161305	2951	1164
Figure_5b			Log2		STL	Single_Cell_Data	YEASTRACT_2019	Tchourine_2018	ALL	0.05	1911	45	0.1553834573	2941	1606
Figure_5b			Log2		STL	Single_Cell_Data	YEASTRACT_2019	Tchourine_2018	ALL	0.05	1911	46	0.1640674887	2971	1506
Figure_5b			Log2		STL	Single_Cell_Data	YEASTRACT_2019	Tchourine_2018	ALL	0.05	1911	47	0.1287160712	3145	510
Figure_5b			Log2		STL	Single_Cell_Data	YEASTRACT_2019	Tchourine_2018	ALL	0.05	1911	48	0.1418736817	3111	982
Figure_5b			Log2		STL	Single_Cell_Data	YEASTRACT_2019	Tchourine_2018	ALL	0.05	1911	49	0.1442915843	3030	1037
Figure_5b			Log2		STL	Single_Cell_Data	YEASTRACT_2019	Tchourine_2018	ALL	0.05	1911	50	0.1588456791	3144	1324
Figure_5b			Log2		STL	Single_Cell_Data	YEASTRACT_2019	Tchourine_2018	ALL	0.05	1911	51	0.1413595797	3054	999
Figure_5b			Log2		STL	Single_Cell_Data	YEASTRACT_2019	Tchourine_2018	ALL	0.05	1911	52	0.1486656383	2988	1056
Figure_5b			Log2		STL	Single_Cell_Data	YEASTRACT_2019	Tchourine_2018	ALL	0.05	1911	53	0.136895492	2950	993
Figure_5b			Log2		STL	Single_Cell_Data	YEASTRACT_2019	Tchourine_2018	ALL	0.05	1911	54	0.1491833727	3021	1324
Figure_5b			Log2		STL	Single_Cell_Data	YEASTRACT_2019	Tchourine_2018	ALL	0.05	1911	55	0.1693072675	3109	1339
Figure_5b			Log2		STL	Single_Cell_Data	YEASTRACT_2019	Tchourine_2018	ALL	0.05	1911	56	0.133414633	2984	760
Figure_5b			Log2		STL	Single_Cell_Data	YEASTRACT_2019	Tchourine_2018	ALL	0.05	1911	57	0.1461342328	3084	1152
Figure_5b			Log2		STL	Single_Cell_Data	YEASTRACT_2019	Tchourine_2018	ALL	0.05	1911	58	0.1627024725	2975	1461
Figure_5b			Log2		STL	Single_Cell_Data	YEASTRACT_2019	Tchourine_2018	ALL	0.05	1911	59	0.1596193987	3072	1459
Figure_5b			Log2		STL	Single_Cell_Data	YEASTRACT_2019	Tchourine_2018	ALL	0.05	1911	60	0.1526837149	2932	1017
Figure_5b			Log2		STL	Single_Cell_Data	YEASTRACT_2019	Tchourine_2018	ALL	0.05	1911	61	0.1586584597	3063	977
Figure_5b			Log2		STL	Single_Cell_Data	YEASTRACT_2019	Tchourine_2018	ALL	0.1	3822	42	0.1576184927	4619	863
Figure_5b			Log2		STL	Single_Cell_Data	YEASTRACT_2019	Tchourine_2018	ALL	0.1	3822	43	0.1329254128	4644	1093
Figure_5b			Log2		STL	Single_Cell_Data	YEASTRACT_2019	Tchourine_2018	ALL	0.1	3822	44	0.1651594073	4446	1719
Figure_5b			Log2		STL	Single_Cell_Data	YEASTRACT_2019	Tchourine_2018	ALL	0.1	3822	45	0.1594692183	4384	1476
Figure_5b			Log2		STL	Single_Cell_Data	YEASTRACT_2019	Tchourine_2018	ALL	0.1	3822	46	0.1732709755	4453	1696
Figure_5b			Log2		STL	Single_Cell_Data	YEASTRACT_2019	Tchourine_2018	ALL	0.1	3822	47	0.1425190999	4585	644
Figure_5b			Log2		STL	Single_Cell_Data	YEASTRACT_2019	Tchourine_2018	ALL	0.1	3822	48	0.146410115	4642	1057
Figure_5b			Log2		STL	Single_Cell_Data	YEASTRACT_2019	Tchourine_2018	ALL	0.1	3822	49	0.1497382002	4640	1097
Figure_5b			Log2		STL	Single_Cell_Data	YEASTRACT_2019	Tchourine_2018	ALL	0.1	3822	50	0.1672753811	4594	1464
Figure_5b			Log2		STL	Single_Cell_Data	YEASTRACT_2019	Tchourine_2018	ALL	0.1	3822	51	0.1393432819	4633	1108
Figure_5b			Log2		STL	Single_Cell_Data	YEASTRACT_2019	Tchourine_2018	ALL	0.1	3822	52	0.1556689483	4653	1052
Figure_5b			Log2		STL	Single_Cell_Data	YEASTRACT_2019	Tchourine_2018	ALL	0.1	3822	53	0.1429938022	4466	1802
Figure_5b			Log2		STL	Single_Cell_Data	YEASTRACT_2019	Tchourine_2018	ALL	0.1	3822	54	0.1555345606	4590	1510
Figure_5b			Log2		STL	Single_Cell_Data	YEASTRACT_2019	Tchourine_2018	ALL	0.1	3822	55	0.1741364	4607	1471
Figure_5b			Log2		STL	Single_Cell_Data	YEASTRACT_2019	Tchourine_2018	ALL	0.1	3822	56	0.1512017831	4616	1078
Figure_5b			Log2		STL	Single_Cell_Data	YEASTRACT_2019	Tchourine_2018	ALL	0.1	3822	57	0.1570448553	4669	1334
Figure_5b			Log2		STL	Single_Cell_Data	YEASTRACT_2019	Tchourine_2018	ALL	0.1	3822	58	0.1754836529	4570	1354
Figure_5b			Log2		STL	Single_Cell_Data	YEASTRACT_2019	Tchourine_2018	ALL	0.1	3822	59	0.163888063	4598	1319
Figure_5b			Log2		STL	Single_Cell_Data	YEASTRACT_2019	Tchourine_2018	ALL	0.1	3822	60	0.1622005851	4428	1176
Figure_5b			Log2		STL	Single_Cell_Data	YEASTRACT_2019	Tchourine_2018	ALL	0.1	3822	61	0.167741934	4619	978
Figure_5b			Log2		STL	Single_Cell_Data	YEASTRACT_2019	Tchourine_2018	ALL	0.25	9556	42	0.1536024836	7587	732
Figure_5b			Log2		STL	Single_Cell_Data	YEASTRACT_2019	Tchourine_2018	ALL	0.25	9556	43	0.1344641315	7482	973
Figure_5b			Log2		STL	Single_Cell_Data	YEASTRACT_2019	Tchourine_2018	ALL	0.25	9556	44	0.1684414479	7319	1633
Figure_5b			Log2		STL	Single_Cell_Data	YEASTRACT_2019	Tchourine_2018	ALL	0.25	9556	45	0.1658607167	7398	1607
Figure_5b			Log2		STL	Single_Cell_Data	YEASTRACT_2019	Tchourine_2018	ALL	0.25	9556	46	0.1727621592	7422	1715
Figure_5b			Log2		STL	Single_Cell_Data	YEASTRACT_2019	Tchourine_2018	ALL	0.25	9556	47	0.1398090813	7564	604
Figure_5b			Log2		STL	Single_Cell_Data	YEASTRACT_2019	Tchourine_2018	ALL	0.25	9556	48	0.1470657328	7548	1109
Figure_5b			Log2		STL	Single_Cell_Data	YEASTRACT_2019	Tchourine_2018	ALL	0.25	9556	49	0.1492412172	7408	1089
Figure_5b			Log2		STL	Single_Cell_Data	YEASTRACT_2019	Tchourine_2018	ALL	0.25	9556	50	0.1646032802	7563	1174
Figure_5b			Log2		STL	Single_Cell_Data	YEASTRACT_2019	Tchourine_2018	ALL	0.25	9556	51	0.1343496251	7490	602
Figure_5b			Log2		STL	Single_Cell_Data	YEASTRACT_2019	Tchourine_2018	ALL	0.25	9556	52	0.161136029	7603	1231
Figure_5b			Log2		STL	Single_Cell_Data	YEASTRACT_2019	Tchourine_2018	ALL	0.25	9556	53	0.1514648966	7287	1271
Figure_5b			Log2		STL	Single_Cell_Data	YEASTRACT_2019	Tchourine_2018	ALL	0.25	9556	54	0.1587652975	7405	1667
Figure_5b			Log2		STL	Single_Cell_Data	YEASTRACT_2019	Tchourine_2018	ALL	0.25	9556	55	0.1834138062	7451	1303
Figure_5b			Log2		STL	Single_Cell_Data	YEASTRACT_2019	Tchourine_2018	ALL	0.25	9556	56	0.1505514154	7402	987
Figure_5b			Log2		STL	Single_Cell_Data	YEASTRACT_2019	Tchourine_2018	ALL	0.25	9556	57	0.1700316435	7573	1347
Figure_5b			Log2		STL	Single_Cell_Data	YEASTRACT_2019	Tchourine_2018	ALL	0.25	9556	58	0.1765142357	7390	1627
Figure_5b			Log2		STL	Single_Cell_Data	YEASTRACT_2019	Tchourine_2018	ALL	0.25	9556	59	0.1657059861	7284	1323
Figure_5b			Log2		STL	Single_Cell_Data	YEASTRACT_2019	Tchourine_2018	ALL	0.25	9556	60	0.1638007977	7181	969
Figure_5b			Log2		STL	Single_Cell_Data	YEASTRACT_2019	Tchourine_2018	ALL	0.25	9556	61	0.1671688363	7412	996
Figure_5b			Log2		STL	Single_Cell_Data	YEASTRACT_2019	Tchourine_2018	ALL	0.5	19112	42	0.1565801779	10295	878
Figure_5b			Log2		STL	Single_Cell_Data	YEASTRACT_2019	Tchourine_2018	ALL	0.5	19112	43	0.1337784895	10197	880
Figure_5b			Log2		STL	Single_Cell_Data	YEASTRACT_2019	Tchourine_2018	ALL	0.5	19112	44	0.1649299642	10108	1225
Figure_5b			Log2		STL	Single_Cell_Data	YEASTRACT_2019	Tchourine_2018	ALL	0.5	19112	45	0.1721966621	10133	1591
Figure_5b			Log2		STL	Single_Cell_Data	YEASTRACT_2019	Tchourine_2018	ALL	0.5	19112	46	0.1682746309	10449	1473
Figure_5b			Log2		STL	Single_Cell_Data	YEASTRACT_2019	Tchourine_2018	ALL	0.5	19112	47	0.1386798506	10334	689
Figure_5b			Log2		STL	Single_Cell_Data	YEASTRACT_2019	Tchourine_2018	ALL	0.5	19112	48	0.1505238787	10308	1079
Figure_5b			Log2		STL	Single_Cell_Data	YEASTRACT_2019	Tchourine_2018	ALL	0.5	19112	49	0.1494952851	10105	1157
Figure_5b			Log2		STL	Single_Cell_Data	YEASTRACT_2019	Tchourine_2018	ALL	0.5	19112	50	0.1602678583	10311	1136
Figure_5b			Log2		STL	Single_Cell_Data	YEASTRACT_2019	Tchourine_2018	ALL	0.5	19112	51	0.1343288402	10140	827
Figure_5b			Log2		STL	Single_Cell_Data	YEASTRACT_2019	Tchourine_2018	ALL	0.5	19112	52	0.1606412385	10394	1223
Figure_5b			Log2		STL	Single_Cell_Data	YEASTRACT_2019	Tchourine_2018	ALL	0.5	19112	53	0.148543416	10075	950
Figure_5b			Log2		STL	Single_Cell_Data	YEASTRACT_2019	Tchourine_2018	ALL	0.5	19112	54	0.1594155433	10330	1631
Figure_5b			Log2		STL	Single_Cell_Data	YEASTRACT_2019	Tchourine_2018	ALL	0.5	19112	55	0.1837537908	10214	1315
Figure_5b			Log2		STL	Single_Cell_Data	YEASTRACT_2019	Tchourine_2018	ALL	0.5	19112	56	0.1502831452	10265	910
Figure_5b			Log2		STL	Single_Cell_Data	YEASTRACT_2019	Tchourine_2018	ALL	0.5	19112	57	0.167232692	10537	1486
Figure_5b			Log2		STL	Single_Cell_Data	YEASTRACT_2019	Tchourine_2018	ALL	0.5	19112	58	0.1761246001	10212	1543
Figure_5b			Log2		STL	Single_Cell_Data	YEASTRACT_2019	Tchourine_2018	ALL	0.5	19112	59	0.171769035	9933	1336
Figure_5b			Log2		STL	Single_Cell_Data	YEASTRACT_2019	Tchourine_2018	ALL	0.5	19112	60	0.1604275963	9637	972
Figure_5b			Log2		STL	Single_Cell_Data	YEASTRACT_2019	Tchourine_2018	ALL	0.5	19112	61	0.1682467511	10342	963
Figure_5b			Log2		STL	Single_Cell_Data	YEASTRACT_2019	Tchourine_2018	ALL	0.75	28668	42	0.1575350261	11790	959
Figure_5b			Log2		STL	Single_Cell_Data	YEASTRACT_2019	Tchourine_2018	ALL	0.75	28668	43	0.1342194858	11874	991
Figure_5b			Log2		STL	Single_Cell_Data	YEASTRACT_2019	Tchourine_2018	ALL	0.75	28668	44	0.1681513583	11786	1570
Figure_5b			Log2		STL	Single_Cell_Data	YEASTRACT_2019	Tchourine_2018	ALL	0.75	28668	45	0.1697844917	11696	1508
Figure_5b			Log2		STL	Single_Cell_Data	YEASTRACT_2019	Tchourine_2018	ALL	0.75	28668	46	0.1677927099	12118	1509
Figure_5b			Log2		STL	Single_Cell_Data	YEASTRACT_2019	Tchourine_2018	ALL	0.75	28668	47	0.1363863788	11890	659
Figure_5b			Log2		STL	Single_Cell_Data	YEASTRACT_2019	Tchourine_2018	ALL	0.75	28668	48	0.1522716382	11840	916
Figure_5b			Log2		STL	Single_Cell_Data	YEASTRACT_2019	Tchourine_2018	ALL	0.75	28668	49	0.1462903713	11790	747
Figure_5b			Log2		STL	Single_Cell_Data	YEASTRACT_2019	Tchourine_2018	ALL	0.75	28668	50	0.1586812155	11791	1233
Figure_5b			Log2		STL	Single_Cell_Data	YEASTRACT_2019	Tchourine_2018	ALL	0.75	28668	51	0.1329481203	11862	847
Figure_5b			Log2		STL	Single_Cell_Data	YEASTRACT_2019	Tchourine_2018	ALL	0.75	28668	52	0.1635997895	12003	1335
Figure_5b			Log2		STL	Single_Cell_Data	YEASTRACT_2019	Tchourine_2018	ALL	0.75	28668	53	0.1481816132	11752	955
Figure_5b			Log2		STL	Single_Cell_Data	YEASTRACT_2019	Tchourine_2018	ALL	0.75	28668	54	0.158368723	11838	1557
Figure_5b			Log2		STL	Single_Cell_Data	YEASTRACT_2019	Tchourine_2018	ALL	0.75	28668	55	0.1800922652	11702	1206
Figure_5b			Log2		STL	Single_Cell_Data	YEASTRACT_2019	Tchourine_2018	ALL	0.75	28668	56	0.1472509107	11962	841
Figure_5b			Log2		STL	Single_Cell_Data	YEASTRACT_2019	Tchourine_2018	ALL	0.75	28668	57	0.1644721429	12051	1471
Figure_5b			Log2		STL	Single_Cell_Data	YEASTRACT_2019	Tchourine_2018	ALL	0.75	28668	58	0.1723848727	11744	1412
Figure_5b			Log2		STL	Single_Cell_Data	YEASTRACT_2019	Tchourine_2018	ALL	0.75	28668	59	0.1688033513	11692	1177
Figure_5b			Log2		STL	Single_Cell_Data	YEASTRACT_2019	Tchourine_2018	ALL	0.75	28668	60	0.1597602244	11498	961
Figure_5b			Log2		STL	Single_Cell_Data	YEASTRACT_2019	Tchourine_2018	ALL	0.75	28668	61	0.1696824327	11727	1046
Figure_5b			Log2		STL	Single_Cell_Data	YEASTRACT_2019	Tchourine_2018	ALL	1	38225	42	0.1528741707	12761	780
Figure_5b			Log2		STL	Single_Cell_Data	YEASTRACT_2019	Tchourine_2018	ALL	1	38225	43	0.1316023068	12792	317
Figure_5b			Log2		STL	Single_Cell_Data	YEASTRACT_2019	Tchourine_2018	ALL	1	38225	44	0.1676072938	12594	1537
Figure_5b			Log2		STL	Single_Cell_Data	YEASTRACT_2019	Tchourine_2018	ALL	1	38225	45	0.1708807711	12600	1577
Figure_5b			Log2		STL	Single_Cell_Data	YEASTRACT_2019	Tchourine_2018	ALL	1	38225	46	0.1659487545	12761	1388
Figure_5b			Log2		STL	Single_Cell_Data	YEASTRACT_2019	Tchourine_2018	ALL	1	38225	47	0.135606507	12623	569
Figure_5b			Log2		STL	Single_Cell_Data	YEASTRACT_2019	Tchourine_2018	ALL	1	38225	48	0.1515898613	12592	1170
Figure_5b			Log2		STL	Single_Cell_Data	YEASTRACT_2019	Tchourine_2018	ALL	1	38225	49	0.1453370307	12587	685
Figure_5b			Log2		STL	Single_Cell_Data	YEASTRACT_2019	Tchourine_2018	ALL	1	38225	50	0.1581349766	12689	1079
Figure_5b			Log2		STL	Single_Cell_Data	YEASTRACT_2019	Tchourine_2018	ALL	1	38225	51	0.1290921501	12689	452
Figure_5b			Log2		STL	Single_Cell_Data	YEASTRACT_2019	Tchourine_2018	ALL	1	38225	52	0.1614607999	12704	1354
Figure_5b			Log2		STL	Single_Cell_Data	YEASTRACT_2019	Tchourine_2018	ALL	1	38225	53	0.1484901429	12661	1076
Figure_5b			Log2		STL	Single_Cell_Data	YEASTRACT_2019	Tchourine_2018	ALL	1	38225	54	0.1563207274	12644	1517
Figure_5b			Log2		STL	Single_Cell_Data	YEASTRACT_2019	Tchourine_2018	ALL	1	38225	55	0.1815269014	12644	1188
Figure_5b			Log2		STL	Single_Cell_Data	YEASTRACT_2019	Tchourine_2018	ALL	1	38225	56	0.1507655033	12676	870
Figure_5b			Log2		STL	Single_Cell_Data	YEASTRACT_2019	Tchourine_2018	ALL	1	38225	57	0.1642948807	12734	1339
Figure_5b			Log2		STL	Single_Cell_Data	YEASTRACT_2019	Tchourine_2018	ALL	1	38225	58	0.1719376183	12567	1315
Figure_5b			Log2		STL	Single_Cell_Data	YEASTRACT_2019	Tchourine_2018	ALL	1	38225	59	0.1656634958	12581	1356
Figure_5b			Log2		STL	Single_Cell_Data	YEASTRACT_2019	Tchourine_2018	ALL	1	38225	60	0.1590674522	12394	936
Figure_5b			Log2		STL	Single_Cell_Data	YEASTRACT_2019	Tchourine_2018	ALL	1	38225	61	0.1695429706	12571	1051
Figure_5b			Log2		STL	Single_Cell_Data	ATAC-MOTIF	Tchourine_2018	ALL	0.01	382	42	0.06091445005	568	180
Figure_5b			Log2		STL	Single_Cell_Data	ATAC-MOTIF	Tchourine_2018	ALL	0.01	382	43	0.07681982949	705	168
Figure_5b			Log2		STL	Single_Cell_Data	ATAC-MOTIF	Tchourine_2018	ALL	0.01	382	44	0.1154518108	697	734
Figure_5b			Log2		STL	Single_Cell_Data	ATAC-MOTIF	Tchourine_2018	ALL	0.01	382	45	0.06888417498	598	193
Figure_5b			Log2		STL	Single_Cell_Data	ATAC-MOTIF	Tchourine_2018	ALL	0.01	382	46	0.07837830392	547	498
Figure_5b			Log2		STL	Single_Cell_Data	ATAC-MOTIF	Tchourine_2018	ALL	0.01	382	47	0.07531638597	699	117
Figure_5b			Log2		STL	Single_Cell_Data	ATAC-MOTIF	Tchourine_2018	ALL	0.01	382	48	0.07275401955	667	60
Figure_5b			Log2		STL	Single_Cell_Data	ATAC-MOTIF	Tchourine_2018	ALL	0.01	382	49	0.069604427	677	258
Figure_5b			Log2		STL	Single_Cell_Data	ATAC-MOTIF	Tchourine_2018	ALL	0.01	382	50	0.06407140221	648	55
Figure_5b			Log2		STL	Single_Cell_Data	ATAC-MOTIF	Tchourine_2018	ALL	0.01	382	51	0.07149821132	617	318
Figure_5b			Log2		STL	Single_Cell_Data	ATAC-MOTIF	Tchourine_2018	ALL	0.01	382	52	0.06914694147	589	307
Figure_5b			Log2		STL	Single_Cell_Data	ATAC-MOTIF	Tchourine_2018	ALL	0.01	382	53	0.09501714392	627	732
Figure_5b			Log2		STL	Single_Cell_Data	ATAC-MOTIF	Tchourine_2018	ALL	0.01	382	54	0.08386932008	677	347
Figure_5b			Log2		STL	Single_Cell_Data	ATAC-MOTIF	Tchourine_2018	ALL	0.01	382	55	0.11239914	666	685
Figure_5b			Log2		STL	Single_Cell_Data	ATAC-MOTIF	Tchourine_2018	ALL	0.01	382	56	0.07606010626	688	174
Figure_5b			Log2		STL	Single_Cell_Data	ATAC-MOTIF	Tchourine_2018	ALL	0.01	382	57	0.08906834714	678	367
Figure_5b			Log2		STL	Single_Cell_Data	ATAC-MOTIF	Tchourine_2018	ALL	0.01	382	58	0.09620827351	671	396
Figure_5b			Log2		STL	Single_Cell_Data	ATAC-MOTIF	Tchourine_2018	ALL	0.01	382	59	0.0790775888	622	259
Figure_5b			Log2		STL	Single_Cell_Data	ATAC-MOTIF	Tchourine_2018	ALL	0.01	382	60	0.08525534114	625	520
Figure_5b			Log2		STL	Single_Cell_Data	ATAC-MOTIF	Tchourine_2018	ALL	0.01	382	61	0.09338623697	669	388
Figure_5b			Log2		STL	Single_Cell_Data	ATAC-MOTIF	Tchourine_2018	ALL	0.025	955	42	0.07673470081	1554	227
Figure_5b			Log2		STL	Single_Cell_Data	ATAC-MOTIF	Tchourine_2018	ALL	0.025	955	43	0.08964349931	1637	559
Figure_5b			Log2		STL	Single_Cell_Data	ATAC-MOTIF	Tchourine_2018	ALL	0.025	955	44	0.1328957396	1647	684
Figure_5b			Log2		STL	Single_Cell_Data	ATAC-MOTIF	Tchourine_2018	ALL	0.025	955	45	0.08155347494	1440	106
Figure_5b			Log2		STL	Single_Cell_Data	ATAC-MOTIF	Tchourine_2018	ALL	0.025	955	46	0.09819792463	1429	592
Figure_5b			Log2		STL	Single_Cell_Data	ATAC-MOTIF	Tchourine_2018	ALL	0.025	955	47	0.09540958364	1612	243
Figure_5b			Log2		STL	Single_Cell_Data	ATAC-MOTIF	Tchourine_2018	ALL	0.025	955	48	0.08978027124	1517	115
Figure_5b			Log2		STL	Single_Cell_Data	ATAC-MOTIF	Tchourine_2018	ALL	0.025	955	49	0.08488346027	1525	351
Figure_5b			Log2		STL	Single_Cell_Data	ATAC-MOTIF	Tchourine_2018	ALL	0.025	955	50	0.08360541222	1531	268
Figure_5b			Log2		STL	Single_Cell_Data	ATAC-MOTIF	Tchourine_2018	ALL	0.025	955	51	0.0876695774	1515	296
Figure_5b			Log2		STL	Single_Cell_Data	ATAC-MOTIF	Tchourine_2018	ALL	0.025	955	52	0.09209396129	1447	409
Figure_5b			Log2		STL	Single_Cell_Data	ATAC-MOTIF	Tchourine_2018	ALL	0.025	955	53	0.09930235318	1461	421
Figure_5b			Log2		STL	Single_Cell_Data	ATAC-MOTIF	Tchourine_2018	ALL	0.025	955	54	0.1017617641	1552	388
Figure_5b			Log2		STL	Single_Cell_Data	ATAC-MOTIF	Tchourine_2018	ALL	0.025	955	55	0.1209297008	1626	491
Figure_5b			Log2		STL	Single_Cell_Data	ATAC-MOTIF	Tchourine_2018	ALL	0.025	955	56	0.08774304521	1515	113
Figure_5b			Log2		STL	Single_Cell_Data	ATAC-MOTIF	Tchourine_2018	ALL	0.025	955	57	0.1083856012	1597	566
Figure_5b			Log2		STL	Single_Cell_Data	ATAC-MOTIF	Tchourine_2018	ALL	0.025	955	58	0.1084124687	1585	565
Figure_5b			Log2		STL	Single_Cell_Data	ATAC-MOTIF	Tchourine_2018	ALL	0.025	955	59	0.09839905157	1435	417
Figure_5b			Log2		STL	Single_Cell_Data	ATAC-MOTIF	Tchourine_2018	ALL	0.025	955	60	0.09855290602	1542	306
Figure_5b			Log2		STL	Single_Cell_Data	ATAC-MOTIF	Tchourine_2018	ALL	0.025	955	61	0.1127147489	1688	505
Figure_5b			Log2		STL	Single_Cell_Data	ATAC-MOTIF	Tchourine_2018	ALL	0.05	1911	42	0.07901652979	2758	304
Figure_5b			Log2		STL	Single_Cell_Data	ATAC-MOTIF	Tchourine_2018	ALL	0.05	1911	43	0.09279954041	2822	548
Figure_5b			Log2		STL	Single_Cell_Data	ATAC-MOTIF	Tchourine_2018	ALL	0.05	1911	44	0.1505654412	2723	838
Figure_5b			Log2		STL	Single_Cell_Data	ATAC-MOTIF	Tchourine_2018	ALL	0.05	1911	45	0.0873090061	2668	155
Figure_5b			Log2		STL	Single_Cell_Data	ATAC-MOTIF	Tchourine_2018	ALL	0.05	1911	46	0.1062847661	2716	478
Figure_5b			Log2		STL	Single_Cell_Data	ATAC-MOTIF	Tchourine_2018	ALL	0.05	1911	47	0.09963891319	3062	316
Figure_5b			Log2		STL	Single_Cell_Data	ATAC-MOTIF	Tchourine_2018	ALL	0.05	1911	48	0.09268801531	2747	59
Figure_5b			Log2		STL	Single_Cell_Data	ATAC-MOTIF	Tchourine_2018	ALL	0.05	1911	49	0.08895868984	2800	331
Figure_5b			Log2		STL	Single_Cell_Data	ATAC-MOTIF	Tchourine_2018	ALL	0.05	1911	50	0.09187358449	2744	170
Figure_5b			Log2		STL	Single_Cell_Data	ATAC-MOTIF	Tchourine_2018	ALL	0.05	1911	51	0.09675415145	2745	378
Figure_5b			Log2		STL	Single_Cell_Data	ATAC-MOTIF	Tchourine_2018	ALL	0.05	1911	52	0.09499827111	2643	361
Figure_5b			Log2		STL	Single_Cell_Data	ATAC-MOTIF	Tchourine_2018	ALL	0.05	1911	53	0.1130955933	2533	530
Figure_5b			Log2		STL	Single_Cell_Data	ATAC-MOTIF	Tchourine_2018	ALL	0.05	1911	54	0.101862011	2835	565
Figure_5b			Log2		STL	Single_Cell_Data	ATAC-MOTIF	Tchourine_2018	ALL	0.05	1911	55	0.1278744387	2985	525
Figure_5b			Log2		STL	Single_Cell_Data	ATAC-MOTIF	Tchourine_2018	ALL	0.05	1911	56	0.08913636897	2802	152
Figure_5b			Log2		STL	Single_Cell_Data	ATAC-MOTIF	Tchourine_2018	ALL	0.05	1911	57	0.1108479336	2791	597
Figure_5b			Log2		STL	Single_Cell_Data	ATAC-MOTIF	Tchourine_2018	ALL	0.05	1911	58	0.1106273679	2649	452
Figure_5b			Log2		STL	Single_Cell_Data	ATAC-MOTIF	Tchourine_2018	ALL	0.05	1911	59	0.1072843731	2804	438
Figure_5b			Log2		STL	Single_Cell_Data	ATAC-MOTIF	Tchourine_2018	ALL	0.05	1911	60	0.1108050534	2658	441
Figure_5b			Log2		STL	Single_Cell_Data	ATAC-MOTIF	Tchourine_2018	ALL	0.05	1911	61	0.1224016136	2944	753
Figure_5b			Log2		STL	Single_Cell_Data	ATAC-MOTIF	Tchourine_2018	ALL	0.1	3822	42	0.07931190491	4659	325
Figure_5b			Log2		STL	Single_Cell_Data	ATAC-MOTIF	Tchourine_2018	ALL	0.1	3822	43	0.1012325992	4811	545
Figure_5b			Log2		STL	Single_Cell_Data	ATAC-MOTIF	Tchourine_2018	ALL	0.1	3822	44	0.1518728388	4536	753
Figure_5b			Log2		STL	Single_Cell_Data	ATAC-MOTIF	Tchourine_2018	ALL	0.1	3822	45	0.09872846031	4563	183
Figure_5b			Log2		STL	Single_Cell_Data	ATAC-MOTIF	Tchourine_2018	ALL	0.1	3822	46	0.1125413497	4677	603
Figure_5b			Log2		STL	Single_Cell_Data	ATAC-MOTIF	Tchourine_2018	ALL	0.1	3822	47	0.1021641765	4815	315
Figure_5b			Log2		STL	Single_Cell_Data	ATAC-MOTIF	Tchourine_2018	ALL	0.1	3822	48	0.09362133941	4658	54
Figure_5b			Log2		STL	Single_Cell_Data	ATAC-MOTIF	Tchourine_2018	ALL	0.1	3822	49	0.08820315164	4755	282
Figure_5b			Log2		STL	Single_Cell_Data	ATAC-MOTIF	Tchourine_2018	ALL	0.1	3822	50	0.09530616317	4645	188
Figure_5b			Log2		STL	Single_Cell_Data	ATAC-MOTIF	Tchourine_2018	ALL	0.1	3822	51	0.09650524987	4800	324
Figure_5b			Log2		STL	Single_Cell_Data	ATAC-MOTIF	Tchourine_2018	ALL	0.1	3822	52	0.09885003208	4353	315
Figure_5b			Log2		STL	Single_Cell_Data	ATAC-MOTIF	Tchourine_2018	ALL	0.1	3822	53	0.1063407254	4407	428
Figure_5b			Log2		STL	Single_Cell_Data	ATAC-MOTIF	Tchourine_2018	ALL	0.1	3822	54	0.1078710693	4668	521
Figure_5b			Log2		STL	Single_Cell_Data	ATAC-MOTIF	Tchourine_2018	ALL	0.1	3822	55	0.1284685712	4738	527
Figure_5b			Log2		STL	Single_Cell_Data	ATAC-MOTIF	Tchourine_2018	ALL	0.1	3822	56	0.0970933188	4846	324
Figure_5b			Log2		STL	Single_Cell_Data	ATAC-MOTIF	Tchourine_2018	ALL	0.1	3822	57	0.1141041695	4647	533
Figure_5b			Log2		STL	Single_Cell_Data	ATAC-MOTIF	Tchourine_2018	ALL	0.1	3822	58	0.1135519832	4643	460
Figure_5b			Log2		STL	Single_Cell_Data	ATAC-MOTIF	Tchourine_2018	ALL	0.1	3822	59	0.1151341938	4865	539
Figure_5b			Log2		STL	Single_Cell_Data	ATAC-MOTIF	Tchourine_2018	ALL	0.1	3822	60	0.1124619438	4651	394
Figure_5b			Log2		STL	Single_Cell_Data	ATAC-MOTIF	Tchourine_2018	ALL	0.1	3822	61	0.1299299588	4907	478
Figure_5b			Log2		STL	Single_Cell_Data	ATAC-MOTIF	Tchourine_2018	ALL	0.25	9556	42	0.07938908402	8150	352
Figure_5b			Log2		STL	Single_Cell_Data	ATAC-MOTIF	Tchourine_2018	ALL	0.25	9556	43	0.1057376989	8264	501
Figure_5b			Log2		STL	Single_Cell_Data	ATAC-MOTIF	Tchourine_2018	ALL	0.25	9556	44	0.144136092	8008	630
Figure_5b			Log2		STL	Single_Cell_Data	ATAC-MOTIF	Tchourine_2018	ALL	0.25	9556	45	0.094070333	7956	218
Figure_5b			Log2		STL	Single_Cell_Data	ATAC-MOTIF	Tchourine_2018	ALL	0.25	9556	46	0.1144717795	8015	587
Figure_5b			Log2		STL	Single_Cell_Data	ATAC-MOTIF	Tchourine_2018	ALL	0.25	9556	47	0.1039682099	8236	293
Figure_5b			Log2		STL	Single_Cell_Data	ATAC-MOTIF	Tchourine_2018	ALL	0.25	9556	48	0.09945804352	8075	0
Figure_5b			Log2		STL	Single_Cell_Data	ATAC-MOTIF	Tchourine_2018	ALL	0.25	9556	49	0.09117101465	8139	326
Figure_5b			Log2		STL	Single_Cell_Data	ATAC-MOTIF	Tchourine_2018	ALL	0.25	9556	50	0.09862978801	8045	217
Figure_5b			Log2		STL	Single_Cell_Data	ATAC-MOTIF	Tchourine_2018	ALL	0.25	9556	51	0.09656115757	8110	338
Figure_5b			Log2		STL	Single_Cell_Data	ATAC-MOTIF	Tchourine_2018	ALL	0.25	9556	52	0.1003240866	7734	388
Figure_5b			Log2		STL	Single_Cell_Data	ATAC-MOTIF	Tchourine_2018	ALL	0.25	9556	53	0.1180685287	7829	596
Figure_5b			Log2		STL	Single_Cell_Data	ATAC-MOTIF	Tchourine_2018	ALL	0.25	9556	54	0.1104452913	7999	549
Figure_5b			Log2		STL	Single_Cell_Data	ATAC-MOTIF	Tchourine_2018	ALL	0.25	9556	55	0.1348042833	8295	607
Figure_5b			Log2		STL	Single_Cell_Data	ATAC-MOTIF	Tchourine_2018	ALL	0.25	9556	56	0.100435572	8127	355
Figure_5b			Log2		STL	Single_Cell_Data	ATAC-MOTIF	Tchourine_2018	ALL	0.25	9556	57	0.1223950443	7915	494
Figure_5b			Log2		STL	Single_Cell_Data	ATAC-MOTIF	Tchourine_2018	ALL	0.25	9556	58	0.1146667919	7858	546
Figure_5b			Log2		STL	Single_Cell_Data	ATAC-MOTIF	Tchourine_2018	ALL	0.25	9556	59	0.1097797228	8066	438
Figure_5b			Log2		STL	Single_Cell_Data	ATAC-MOTIF	Tchourine_2018	ALL	0.25	9556	60	0.1102917812	7844	408
Figure_5b			Log2		STL	Single_Cell_Data	ATAC-MOTIF	Tchourine_2018	ALL	0.25	9556	61	0.1242769401	8107	364
Figure_5b			Log2		STL	Single_Cell_Data	ATAC-MOTIF	Tchourine_2018	ALL	0.5	19112	42	0.07857446626	9953	364
Figure_5b			Log2		STL	Single_Cell_Data	ATAC-MOTIF	Tchourine_2018	ALL	0.5	19112	43	0.1030231033	9999	285
Figure_5b			Log2		STL	Single_Cell_Data	ATAC-MOTIF	Tchourine_2018	ALL	0.5	19112	44	0.1395300404	9947	592
Figure_5b			Log2		STL	Single_Cell_Data	ATAC-MOTIF	Tchourine_2018	ALL	0.5	19112	45	0.09325310907	9960	184
Figure_5b			Log2		STL	Single_Cell_Data	ATAC-MOTIF	Tchourine_2018	ALL	0.5	19112	46	0.1197687983	10100	574
Figure_5b			Log2		STL	Single_Cell_Data	ATAC-MOTIF	Tchourine_2018	ALL	0.5	19112	47	0.1030727034	10154	317
Figure_5b			Log2		STL	Single_Cell_Data	ATAC-MOTIF	Tchourine_2018	ALL	0.5	19112	48	0.09980566903	10070	0
Figure_5b			Log2		STL	Single_Cell_Data	ATAC-MOTIF	Tchourine_2018	ALL	0.5	19112	49	0.09563451752	10035	339
Figure_5b			Log2		STL	Single_Cell_Data	ATAC-MOTIF	Tchourine_2018	ALL	0.5	19112	50	0.09946480565	10035	301
Figure_5b			Log2		STL	Single_Cell_Data	ATAC-MOTIF	Tchourine_2018	ALL	0.5	19112	51	0.09609799832	10069	347
Figure_5b			Log2		STL	Single_Cell_Data	ATAC-MOTIF	Tchourine_2018	ALL	0.5	19112	52	0.1014455697	9773	424
Figure_5b			Log2		STL	Single_Cell_Data	ATAC-MOTIF	Tchourine_2018	ALL	0.5	19112	53	0.1150190837	9897	423
Figure_5b			Log2		STL	Single_Cell_Data	ATAC-MOTIF	Tchourine_2018	ALL	0.5	19112	54	0.1079432744	9997	476
Figure_5b			Log2		STL	Single_Cell_Data	ATAC-MOTIF	Tchourine_2018	ALL	0.5	19112	55	0.134333337	10176	516
Figure_5b			Log2		STL	Single_Cell_Data	ATAC-MOTIF	Tchourine_2018	ALL	0.5	19112	56	0.1048742922	10113	373
Figure_5b			Log2		STL	Single_Cell_Data	ATAC-MOTIF	Tchourine_2018	ALL	0.5	19112	57	0.1216084892	9999	388
Figure_5b			Log2		STL	Single_Cell_Data	ATAC-MOTIF	Tchourine_2018	ALL	0.5	19112	58	0.1162171023	10119	520
Figure_5b			Log2		STL	Single_Cell_Data	ATAC-MOTIF	Tchourine_2018	ALL	0.5	19112	59	0.1121655027	10014	333
Figure_5b			Log2		STL	Single_Cell_Data	ATAC-MOTIF	Tchourine_2018	ALL	0.5	19112	60	0.1125640481	9721	447
Figure_5b			Log2		STL	Single_Cell_Data	ATAC-MOTIF	Tchourine_2018	ALL	0.5	19112	61	0.1252235816	10093	405
Figure_5b			Log2		STL	Single_Cell_Data	ATAC-MOTIF	Tchourine_2018	ALL	0.75	28668	42	0.07896838625	10656	382
Figure_5b			Log2		STL	Single_Cell_Data	ATAC-MOTIF	Tchourine_2018	ALL	0.75	28668	43	0.1016594161	10799	531
Figure_5b			Log2		STL	Single_Cell_Data	ATAC-MOTIF	Tchourine_2018	ALL	0.75	28668	44	0.1411496018	10573	578
Figure_5b			Log2		STL	Single_Cell_Data	ATAC-MOTIF	Tchourine_2018	ALL	0.75	28668	45	0.09227152191	10651	203
Figure_5b			Log2		STL	Single_Cell_Data	ATAC-MOTIF	Tchourine_2018	ALL	0.75	28668	46	0.1208989551	10746	537
Figure_5b			Log2		STL	Single_Cell_Data	ATAC-MOTIF	Tchourine_2018	ALL	0.75	28668	47	0.09892014612	10801	321
Figure_5b			Log2		STL	Single_Cell_Data	ATAC-MOTIF	Tchourine_2018	ALL	0.75	28668	48	0.1003341363	10819	0
Figure_5b			Log2		STL	Single_Cell_Data	ATAC-MOTIF	Tchourine_2018	ALL	0.75	28668	49	0.09222603342	10766	328
Figure_5b			Log2		STL	Single_Cell_Data	ATAC-MOTIF	Tchourine_2018	ALL	0.75	28668	50	0.0977403583	10613	236
Figure_5b			Log2		STL	Single_Cell_Data	ATAC-MOTIF	Tchourine_2018	ALL	0.75	28668	51	0.09638929555	10746	339
Figure_5b			Log2		STL	Single_Cell_Data	ATAC-MOTIF	Tchourine_2018	ALL	0.75	28668	52	0.09900095847	10554	440
Figure_5b			Log2		STL	Single_Cell_Data	ATAC-MOTIF	Tchourine_2018	ALL	0.75	28668	53	0.1120627591	10583	407
Figure_5b			Log2		STL	Single_Cell_Data	ATAC-MOTIF	Tchourine_2018	ALL	0.75	28668	54	0.1079816647	10528	442
Figure_5b			Log2		STL	Single_Cell_Data	ATAC-MOTIF	Tchourine_2018	ALL	0.75	28668	55	0.1328482363	10719	477
Figure_5b			Log2		STL	Single_Cell_Data	ATAC-MOTIF	Tchourine_2018	ALL	0.75	28668	56	0.1032631469	10746	330
Figure_5b			Log2		STL	Single_Cell_Data	ATAC-MOTIF	Tchourine_2018	ALL	0.75	28668	57	0.1226907453	10643	437
Figure_5b			Log2		STL	Single_Cell_Data	ATAC-MOTIF	Tchourine_2018	ALL	0.75	28668	58	0.1168418863	10812	516
Figure_5b			Log2		STL	Single_Cell_Data	ATAC-MOTIF	Tchourine_2018	ALL	0.75	28668	59	0.1120023423	10661	347
Figure_5b			Log2		STL	Single_Cell_Data	ATAC-MOTIF	Tchourine_2018	ALL	0.75	28668	60	0.1123999484	10601	472
Figure_5b			Log2		STL	Single_Cell_Data	ATAC-MOTIF	Tchourine_2018	ALL	0.75	28668	61	0.1248144326	10794	327
Figure_5b			Log2		STL	Single_Cell_Data	ATAC-MOTIF	Tchourine_2018	ALL	1	38225	42	0.07778218446	11058	395
Figure_5b			Log2		STL	Single_Cell_Data	ATAC-MOTIF	Tchourine_2018	ALL	1	38225	43	0.1019931749	11195	468
Figure_5b			Log2		STL	Single_Cell_Data	ATAC-MOTIF	Tchourine_2018	ALL	1	38225	44	0.1375373146	10960	600
Figure_5b			Log2		STL	Single_Cell_Data	ATAC-MOTIF	Tchourine_2018	ALL	1	38225	45	0.09091121976	11063	215
Figure_5b			Log2		STL	Single_Cell_Data	ATAC-MOTIF	Tchourine_2018	ALL	1	38225	46	0.1196196897	11075	483
Figure_5b			Log2		STL	Single_Cell_Data	ATAC-MOTIF	Tchourine_2018	ALL	1	38225	47	0.0975773988	11157	262
Figure_5b			Log2		STL	Single_Cell_Data	ATAC-MOTIF	Tchourine_2018	ALL	1	38225	48	0.09940628344	11093	0
Figure_5b			Log2		STL	Single_Cell_Data	ATAC-MOTIF	Tchourine_2018	ALL	1	38225	49	0.09453974432	11086	225
Figure_5b			Log2		STL	Single_Cell_Data	ATAC-MOTIF	Tchourine_2018	ALL	1	38225	50	0.09684230944	11017	236
Figure_5b			Log2		STL	Single_Cell_Data	ATAC-MOTIF	Tchourine_2018	ALL	1	38225	51	0.09615490342	11048	360
Figure_5b			Log2		STL	Single_Cell_Data	ATAC-MOTIF	Tchourine_2018	ALL	1	38225	52	0.1031242942	10892	425
Figure_5b			Log2		STL	Single_Cell_Data	ATAC-MOTIF	Tchourine_2018	ALL	1	38225	53	0.1128681279	10950	444
Figure_5b			Log2		STL	Single_Cell_Data	ATAC-MOTIF	Tchourine_2018	ALL	1	38225	54	0.107944333	11049	423
Figure_5b			Log2		STL	Single_Cell_Data	ATAC-MOTIF	Tchourine_2018	ALL	1	38225	55	0.1340157917	11098	479
Figure_5b			Log2		STL	Single_Cell_Data	ATAC-MOTIF	Tchourine_2018	ALL	1	38225	56	0.1045053965	11173	357
Figure_5b			Log2		STL	Single_Cell_Data	ATAC-MOTIF	Tchourine_2018	ALL	1	38225	57	0.123638662	10999	397
Figure_5b			Log2		STL	Single_Cell_Data	ATAC-MOTIF	Tchourine_2018	ALL	1	38225	58	0.118341426	11219	482
Figure_5b			Log2		STL	Single_Cell_Data	ATAC-MOTIF	Tchourine_2018	ALL	1	38225	59	0.1090621384	11022	272
Figure_5b			Log2		STL	Single_Cell_Data	ATAC-MOTIF	Tchourine_2018	ALL	1	38225	60	0.110946511	11008	374
Figure_5b			Log2		STL	Single_Cell_Data	ATAC-MOTIF	Tchourine_2018	ALL	1	38225	61	0.1236510796	11119	321
Figure_5b			Log2		STL	Single_Cell_Data	BUSSEMAKER	Tchourine_2018	ALL	0.01	382	42	0.04566033669	762	0
Figure_5b			Log2		STL	Single_Cell_Data	BUSSEMAKER	Tchourine_2018	ALL	0.01	382	43	0.07094926067	867	20
Figure_5b			Log2		STL	Single_Cell_Data	BUSSEMAKER	Tchourine_2018	ALL	0.01	382	44	0.08522999049	911	312
Figure_5b			Log2		STL	Single_Cell_Data	BUSSEMAKER	Tchourine_2018	ALL	0.01	382	45	0.05421880324	737	0
Figure_5b			Log2		STL	Single_Cell_Data	BUSSEMAKER	Tchourine_2018	ALL	0.01	382	46	0.05132834361	665	0
Figure_5b			Log2		STL	Single_Cell_Data	BUSSEMAKER	Tchourine_2018	ALL	0.01	382	47	0.05690422888	820	0
Figure_5b			Log2		STL	Single_Cell_Data	BUSSEMAKER	Tchourine_2018	ALL	0.01	382	48	0.07901072947	813	0
Figure_5b			Log2		STL	Single_Cell_Data	BUSSEMAKER	Tchourine_2018	ALL	0.01	382	49	0.04013843135	771	0
Figure_5b			Log2		STL	Single_Cell_Data	BUSSEMAKER	Tchourine_2018	ALL	0.01	382	50	0.0657319079	788	0
Figure_5b			Log2		STL	Single_Cell_Data	BUSSEMAKER	Tchourine_2018	ALL	0.01	382	51	0.06200880323	797	20
Figure_5b			Log2		STL	Single_Cell_Data	BUSSEMAKER	Tchourine_2018	ALL	0.01	382	52	0.02989495912	688	0
Figure_5b			Log2		STL	Single_Cell_Data	BUSSEMAKER	Tchourine_2018	ALL	0.01	382	53	0.0467634059	732	0
Figure_5b			Log2		STL	Single_Cell_Data	BUSSEMAKER	Tchourine_2018	ALL	0.01	382	54	0.09089114443	844	329
Figure_5b			Log2		STL	Single_Cell_Data	BUSSEMAKER	Tchourine_2018	ALL	0.01	382	55	0.05132860415	751	0
Figure_5b			Log2		STL	Single_Cell_Data	BUSSEMAKER	Tchourine_2018	ALL	0.01	382	56	0.03023508366	748	0
Figure_5b			Log2		STL	Single_Cell_Data	BUSSEMAKER	Tchourine_2018	ALL	0.01	382	57	0.03118744244	809	0
Figure_5b			Log2		STL	Single_Cell_Data	BUSSEMAKER	Tchourine_2018	ALL	0.01	382	58	0.05980161353	872	0
Figure_5b			Log2		STL	Single_Cell_Data	BUSSEMAKER	Tchourine_2018	ALL	0.01	382	59	0.09626303546	830	333
Figure_5b			Log2		STL	Single_Cell_Data	BUSSEMAKER	Tchourine_2018	ALL	0.01	382	60	0.04734085771	752	0
Figure_5b			Log2		STL	Single_Cell_Data	BUSSEMAKER	Tchourine_2018	ALL	0.01	382	61	0.06042562914	763	0
Figure_5b			Log2		STL	Single_Cell_Data	BUSSEMAKER	Tchourine_2018	ALL	0.025	955	42	0.05570350408	1714	0
Figure_5b			Log2		STL	Single_Cell_Data	BUSSEMAKER	Tchourine_2018	ALL	0.025	955	43	0.09994133982	1921	556
Figure_5b			Log2		STL	Single_Cell_Data	BUSSEMAKER	Tchourine_2018	ALL	0.025	955	44	0.09764921934	1803	384
Figure_5b			Log2		STL	Single_Cell_Data	BUSSEMAKER	Tchourine_2018	ALL	0.025	955	45	0.05170307679	1647	0
Figure_5b			Log2		STL	Single_Cell_Data	BUSSEMAKER	Tchourine_2018	ALL	0.025	955	46	0.08480290685	1671	0
Figure_5b			Log2		STL	Single_Cell_Data	BUSSEMAKER	Tchourine_2018	ALL	0.025	955	47	0.07704187421	1933	0
Figure_5b			Log2		STL	Single_Cell_Data	BUSSEMAKER	Tchourine_2018	ALL	0.025	955	48	0.09905860479	1767	341
Figure_5b			Log2		STL	Single_Cell_Data	BUSSEMAKER	Tchourine_2018	ALL	0.025	955	49	0.05190679784	1710	0
Figure_5b			Log2		STL	Single_Cell_Data	BUSSEMAKER	Tchourine_2018	ALL	0.025	955	50	0.08820698195	1740	235
Figure_5b			Log2		STL	Single_Cell_Data	BUSSEMAKER	Tchourine_2018	ALL	0.025	955	51	0.0792796842	1783	38
Figure_5b			Log2		STL	Single_Cell_Data	BUSSEMAKER	Tchourine_2018	ALL	0.025	955	52	0.03817522058	1635	0
Figure_5b			Log2		STL	Single_Cell_Data	BUSSEMAKER	Tchourine_2018	ALL	0.025	955	53	0.0607204067	1605	0
Figure_5b			Log2		STL	Single_Cell_Data	BUSSEMAKER	Tchourine_2018	ALL	0.025	955	54	0.1147995649	1895	461
Figure_5b			Log2		STL	Single_Cell_Data	BUSSEMAKER	Tchourine_2018	ALL	0.025	955	55	0.04788928856	1783	0
Figure_5b			Log2		STL	Single_Cell_Data	BUSSEMAKER	Tchourine_2018	ALL	0.025	955	56	0.05187009232	1652	0
Figure_5b			Log2		STL	Single_Cell_Data	BUSSEMAKER	Tchourine_2018	ALL	0.025	955	57	0.03753076751	1786	0
Figure_5b			Log2		STL	Single_Cell_Data	BUSSEMAKER	Tchourine_2018	ALL	0.025	955	58	0.07373024013	1726	0
Figure_5b			Log2		STL	Single_Cell_Data	BUSSEMAKER	Tchourine_2018	ALL	0.025	955	59	0.1150308194	1867	414
Figure_5b			Log2		STL	Single_Cell_Data	BUSSEMAKER	Tchourine_2018	ALL	0.025	955	60	0.0598908245	1759	0
Figure_5b			Log2		STL	Single_Cell_Data	BUSSEMAKER	Tchourine_2018	ALL	0.025	955	61	0.08679844012	1846	0
Figure_5b			Log2		STL	Single_Cell_Data	BUSSEMAKER	Tchourine_2018	ALL	0.05	1911	42	0.05807715933	2895	0
Figure_5b			Log2		STL	Single_Cell_Data	BUSSEMAKER	Tchourine_2018	ALL	0.05	1911	43	0.1034360081	3054	488
Figure_5b			Log2		STL	Single_Cell_Data	BUSSEMAKER	Tchourine_2018	ALL	0.05	1911	44	0.1090679448	3069	386
Figure_5b			Log2		STL	Single_Cell_Data	BUSSEMAKER	Tchourine_2018	ALL	0.05	1911	45	0.07857573279	3038	159
Figure_5b			Log2		STL	Single_Cell_Data	BUSSEMAKER	Tchourine_2018	ALL	0.05	1911	46	0.1088953587	2945	364
Figure_5b			Log2		STL	Single_Cell_Data	BUSSEMAKER	Tchourine_2018	ALL	0.05	1911	47	0.09262380125	3455	0
Figure_5b			Log2		STL	Single_Cell_Data	BUSSEMAKER	Tchourine_2018	ALL	0.05	1911	48	0.1101664409	2959	404
Figure_5b			Log2		STL	Single_Cell_Data	BUSSEMAKER	Tchourine_2018	ALL	0.05	1911	49	0.07786173213	3083	0
Figure_5b			Log2		STL	Single_Cell_Data	BUSSEMAKER	Tchourine_2018	ALL	0.05	1911	50	0.1043858332	3010	286
Figure_5b			Log2		STL	Single_Cell_Data	BUSSEMAKER	Tchourine_2018	ALL	0.05	1911	51	0.08677563244	3038	317
Figure_5b			Log2		STL	Single_Cell_Data	BUSSEMAKER	Tchourine_2018	ALL	0.05	1911	52	0.03965712933	2930	0
Figure_5b			Log2		STL	Single_Cell_Data	BUSSEMAKER	Tchourine_2018	ALL	0.05	1911	53	0.05153152449	2768	30
Figure_5b			Log2		STL	Single_Cell_Data	BUSSEMAKER	Tchourine_2018	ALL	0.05	1911	54	0.1158343306	3136	448
Figure_5b			Log2		STL	Single_Cell_Data	BUSSEMAKER	Tchourine_2018	ALL	0.05	1911	55	0.04474228643	3176	33
Figure_5b			Log2		STL	Single_Cell_Data	BUSSEMAKER	Tchourine_2018	ALL	0.05	1911	56	0.06463148421	2899	0
Figure_5b			Log2		STL	Single_Cell_Data	BUSSEMAKER	Tchourine_2018	ALL	0.05	1911	57	0.04446182535	3122	37
Figure_5b			Log2		STL	Single_Cell_Data	BUSSEMAKER	Tchourine_2018	ALL	0.05	1911	58	0.09400098542	2902	0
Figure_5b			Log2		STL	Single_Cell_Data	BUSSEMAKER	Tchourine_2018	ALL	0.05	1911	59	0.122345962	3135	456
Figure_5b			Log2		STL	Single_Cell_Data	BUSSEMAKER	Tchourine_2018	ALL	0.05	1911	60	0.04404314093	2946	0
Figure_5b			Log2		STL	Single_Cell_Data	BUSSEMAKER	Tchourine_2018	ALL	0.05	1911	61	0.08889133732	3144	132
Figure_5b			Log2		STL	Single_Cell_Data	BUSSEMAKER	Tchourine_2018	ALL	0.1	3822	42	0.06248185807	5035	113
Figure_5b			Log2		STL	Single_Cell_Data	BUSSEMAKER	Tchourine_2018	ALL	0.1	3822	43	0.09962387209	4968	476
Figure_5b			Log2		STL	Single_Cell_Data	BUSSEMAKER	Tchourine_2018	ALL	0.1	3822	44	0.1171631256	4918	491
Figure_5b			Log2		STL	Single_Cell_Data	BUSSEMAKER	Tchourine_2018	ALL	0.1	3822	45	0.0908203012	4970	226
Figure_5b			Log2		STL	Single_Cell_Data	BUSSEMAKER	Tchourine_2018	ALL	0.1	3822	46	0.1093525316	4827	368
Figure_5b			Log2		STL	Single_Cell_Data	BUSSEMAKER	Tchourine_2018	ALL	0.1	3822	47	0.09789799849	5018	279
Figure_5b			Log2		STL	Single_Cell_Data	BUSSEMAKER	Tchourine_2018	ALL	0.1	3822	48	0.116791399	4828	321
Figure_5b			Log2		STL	Single_Cell_Data	BUSSEMAKER	Tchourine_2018	ALL	0.1	3822	49	0.08351562475	5229	278
Figure_5b			Log2		STL	Single_Cell_Data	BUSSEMAKER	Tchourine_2018	ALL	0.1	3822	50	0.1067588682	4962	281
Figure_5b			Log2		STL	Single_Cell_Data	BUSSEMAKER	Tchourine_2018	ALL	0.1	3822	51	0.09010979654	5081	330
Figure_5b			Log2		STL	Single_Cell_Data	BUSSEMAKER	Tchourine_2018	ALL	0.1	3822	52	0.04032162991	4969	0
Figure_5b			Log2		STL	Single_Cell_Data	BUSSEMAKER	Tchourine_2018	ALL	0.1	3822	53	0.05911648662	4876	0
Figure_5b			Log2		STL	Single_Cell_Data	BUSSEMAKER	Tchourine_2018	ALL	0.1	3822	54	0.1122262955	5133	369
Figure_5b			Log2		STL	Single_Cell_Data	BUSSEMAKER	Tchourine_2018	ALL	0.1	3822	55	0.05370446635	5020	70
Figure_5b			Log2		STL	Single_Cell_Data	BUSSEMAKER	Tchourine_2018	ALL	0.1	3822	56	0.07225825566	4970	94
Figure_5b			Log2		STL	Single_Cell_Data	BUSSEMAKER	Tchourine_2018	ALL	0.1	3822	57	0.04802994774	5044	38
Figure_5b			Log2		STL	Single_Cell_Data	BUSSEMAKER	Tchourine_2018	ALL	0.1	3822	58	0.09680912193	5015	0
Figure_5b			Log2		STL	Single_Cell_Data	BUSSEMAKER	Tchourine_2018	ALL	0.1	3822	59	0.1219506954	5094	432
Figure_5b			Log2		STL	Single_Cell_Data	BUSSEMAKER	Tchourine_2018	ALL	0.1	3822	60	0.04866088812	4902	0
Figure_5b			Log2		STL	Single_Cell_Data	BUSSEMAKER	Tchourine_2018	ALL	0.1	3822	61	0.1073051394	5142	258
Figure_5b			Log2		STL	Single_Cell_Data	BUSSEMAKER	Tchourine_2018	ALL	0.25	9556	42	0.06198652315	7547	209
Figure_5b			Log2		STL	Single_Cell_Data	BUSSEMAKER	Tchourine_2018	ALL	0.25	9556	43	0.1096953167	7487	524
Figure_5b			Log2		STL	Single_Cell_Data	BUSSEMAKER	Tchourine_2018	ALL	0.25	9556	44	0.1289238601	7542	615
Figure_5b			Log2		STL	Single_Cell_Data	BUSSEMAKER	Tchourine_2018	ALL	0.25	9556	45	0.08665678135	7650	169
Figure_5b			Log2		STL	Single_Cell_Data	BUSSEMAKER	Tchourine_2018	ALL	0.25	9556	46	0.1106566924	7262	389
Figure_5b			Log2		STL	Single_Cell_Data	BUSSEMAKER	Tchourine_2018	ALL	0.25	9556	47	0.09978448401	7566	299
Figure_5b			Log2		STL	Single_Cell_Data	BUSSEMAKER	Tchourine_2018	ALL	0.25	9556	48	0.1169769225	7455	328
Figure_5b			Log2		STL	Single_Cell_Data	BUSSEMAKER	Tchourine_2018	ALL	0.25	9556	49	0.07431602716	7533	229
Figure_5b			Log2		STL	Single_Cell_Data	BUSSEMAKER	Tchourine_2018	ALL	0.25	9556	50	0.1043217341	7354	307
Figure_5b			Log2		STL	Single_Cell_Data	BUSSEMAKER	Tchourine_2018	ALL	0.25	9556	51	0.08404355765	7451	280
Figure_5b			Log2		STL	Single_Cell_Data	BUSSEMAKER	Tchourine_2018	ALL	0.25	9556	52	0.04322000783	7480	0
Figure_5b			Log2		STL	Single_Cell_Data	BUSSEMAKER	Tchourine_2018	ALL	0.25	9556	53	0.06032498384	7470	74
Figure_5b			Log2		STL	Single_Cell_Data	BUSSEMAKER	Tchourine_2018	ALL	0.25	9556	54	0.1078344819	7546	402
Figure_5b			Log2		STL	Single_Cell_Data	BUSSEMAKER	Tchourine_2018	ALL	0.25	9556	55	0.06083566598	7539	217
Figure_5b			Log2		STL	Single_Cell_Data	BUSSEMAKER	Tchourine_2018	ALL	0.25	9556	56	0.07361557533	7383	126
Figure_5b			Log2		STL	Single_Cell_Data	BUSSEMAKER	Tchourine_2018	ALL	0.25	9556	57	0.06248485989	7483	173
Figure_5b			Log2		STL	Single_Cell_Data	BUSSEMAKER	Tchourine_2018	ALL	0.25	9556	58	0.09467342838	7365	35
Figure_5b			Log2		STL	Single_Cell_Data	BUSSEMAKER	Tchourine_2018	ALL	0.25	9556	59	0.1224471833	7586	441
Figure_5b			Log2		STL	Single_Cell_Data	BUSSEMAKER	Tchourine_2018	ALL	0.25	9556	60	0.05169979434	7496	82
Figure_5b			Log2		STL	Single_Cell_Data	BUSSEMAKER	Tchourine_2018	ALL	0.25	9556	61	0.1124909873	7592	333
Figure_5b			Log2		STL	Single_Cell_Data	BUSSEMAKER	Tchourine_2018	ALL	0.5	19112	42	0.0705160383	8510	252
Figure_5b			Log2		STL	Single_Cell_Data	BUSSEMAKER	Tchourine_2018	ALL	0.5	19112	43	0.1100516696	8575	475
Figure_5b			Log2		STL	Single_Cell_Data	BUSSEMAKER	Tchourine_2018	ALL	0.5	19112	44	0.1296187109	8519	572
Figure_5b			Log2		STL	Single_Cell_Data	BUSSEMAKER	Tchourine_2018	ALL	0.5	19112	45	0.08694897559	8689	203
Figure_5b			Log2		STL	Single_Cell_Data	BUSSEMAKER	Tchourine_2018	ALL	0.5	19112	46	0.1111197548	8478	380
Figure_5b			Log2		STL	Single_Cell_Data	BUSSEMAKER	Tchourine_2018	ALL	0.5	19112	47	0.1055769681	8550	305
Figure_5b			Log2		STL	Single_Cell_Data	BUSSEMAKER	Tchourine_2018	ALL	0.5	19112	48	0.1167615711	8575	360
Figure_5b			Log2		STL	Single_Cell_Data	BUSSEMAKER	Tchourine_2018	ALL	0.5	19112	49	0.07293231483	8473	249
Figure_5b			Log2		STL	Single_Cell_Data	BUSSEMAKER	Tchourine_2018	ALL	0.5	19112	50	0.1018117828	8410	309
Figure_5b			Log2		STL	Single_Cell_Data	BUSSEMAKER	Tchourine_2018	ALL	0.5	19112	51	0.08484915447	8518	276
Figure_5b			Log2		STL	Single_Cell_Data	BUSSEMAKER	Tchourine_2018	ALL	0.5	19112	52	0.05058396466	8581	0
Figure_5b			Log2		STL	Single_Cell_Data	BUSSEMAKER	Tchourine_2018	ALL	0.5	19112	53	0.06393221354	8539	72
Figure_5b			Log2		STL	Single_Cell_Data	BUSSEMAKER	Tchourine_2018	ALL	0.5	19112	54	0.1098155395	8588	385
Figure_5b			Log2		STL	Single_Cell_Data	BUSSEMAKER	Tchourine_2018	ALL	0.5	19112	55	0.06141529222	8585	220
Figure_5b			Log2		STL	Single_Cell_Data	BUSSEMAKER	Tchourine_2018	ALL	0.5	19112	56	0.0653501422	8568	100
Figure_5b			Log2		STL	Single_Cell_Data	BUSSEMAKER	Tchourine_2018	ALL	0.5	19112	57	0.06249193029	8671	180
Figure_5b			Log2		STL	Single_Cell_Data	BUSSEMAKER	Tchourine_2018	ALL	0.5	19112	58	0.09664914129	8511	119
Figure_5b			Log2		STL	Single_Cell_Data	BUSSEMAKER	Tchourine_2018	ALL	0.5	19112	59	0.1183599872	8623	427
Figure_5b			Log2		STL	Single_Cell_Data	BUSSEMAKER	Tchourine_2018	ALL	0.5	19112	60	0.05517556784	8526	83
Figure_5b			Log2		STL	Single_Cell_Data	BUSSEMAKER	Tchourine_2018	ALL	0.5	19112	61	0.112299147	8602	299
Figure_5b			Log2		STL	Single_Cell_Data	BUSSEMAKER	Tchourine_2018	ALL	0.75	28668	42	0.07351511337	9014	284
Figure_5b			Log2		STL	Single_Cell_Data	BUSSEMAKER	Tchourine_2018	ALL	0.75	28668	43	0.1106535351	8968	471
Figure_5b			Log2		STL	Single_Cell_Data	BUSSEMAKER	Tchourine_2018	ALL	0.75	28668	44	0.1259148467	9040	578
Figure_5b			Log2		STL	Single_Cell_Data	BUSSEMAKER	Tchourine_2018	ALL	0.75	28668	45	0.08655508314	9114	208
Figure_5b			Log2		STL	Single_Cell_Data	BUSSEMAKER	Tchourine_2018	ALL	0.75	28668	46	0.1107542584	8918	416
Figure_5b			Log2		STL	Single_Cell_Data	BUSSEMAKER	Tchourine_2018	ALL	0.75	28668	47	0.102218327	9012	328
Figure_5b			Log2		STL	Single_Cell_Data	BUSSEMAKER	Tchourine_2018	ALL	0.75	28668	48	0.1179196459	9081	387
Figure_5b			Log2		STL	Single_Cell_Data	BUSSEMAKER	Tchourine_2018	ALL	0.75	28668	49	0.07340533478	8929	249
Figure_5b			Log2		STL	Single_Cell_Data	BUSSEMAKER	Tchourine_2018	ALL	0.75	28668	50	0.1011296226	8898	317
Figure_5b			Log2		STL	Single_Cell_Data	BUSSEMAKER	Tchourine_2018	ALL	0.75	28668	51	0.08049431417	9027	254
Figure_5b			Log2		STL	Single_Cell_Data	BUSSEMAKER	Tchourine_2018	ALL	0.75	28668	52	0.05187508061	9026	0
Figure_5b			Log2		STL	Single_Cell_Data	BUSSEMAKER	Tchourine_2018	ALL	0.75	28668	53	0.06544278562	8997	206
Figure_5b			Log2		STL	Single_Cell_Data	BUSSEMAKER	Tchourine_2018	ALL	0.75	28668	54	0.1083481566	9056	402
Figure_5b			Log2		STL	Single_Cell_Data	BUSSEMAKER	Tchourine_2018	ALL	0.75	28668	55	0.06204300675	9038	272
Figure_5b			Log2		STL	Single_Cell_Data	BUSSEMAKER	Tchourine_2018	ALL	0.75	28668	56	0.0690719608	8950	100
Figure_5b			Log2		STL	Single_Cell_Data	BUSSEMAKER	Tchourine_2018	ALL	0.75	28668	57	0.06151237589	9088	177
Figure_5b			Log2		STL	Single_Cell_Data	BUSSEMAKER	Tchourine_2018	ALL	0.75	28668	58	0.09676791473	9024	22
Figure_5b			Log2		STL	Single_Cell_Data	BUSSEMAKER	Tchourine_2018	ALL	0.75	28668	59	0.1167374888	9056	384
Figure_5b			Log2		STL	Single_Cell_Data	BUSSEMAKER	Tchourine_2018	ALL	0.75	28668	60	0.05696896639	8975	92
Figure_5b			Log2		STL	Single_Cell_Data	BUSSEMAKER	Tchourine_2018	ALL	0.75	28668	61	0.1128883455	9007	306
Figure_5b			Log2		STL	Single_Cell_Data	BUSSEMAKER	Tchourine_2018	ALL	1	38225	42	0.07475625088	9282	299
Figure_5b			Log2		STL	Single_Cell_Data	BUSSEMAKER	Tchourine_2018	ALL	1	38225	43	0.1063358027	9287	470
Figure_5b			Log2		STL	Single_Cell_Data	BUSSEMAKER	Tchourine_2018	ALL	1	38225	44	0.1253261543	9200	569
Figure_5b			Log2		STL	Single_Cell_Data	BUSSEMAKER	Tchourine_2018	ALL	1	38225	45	0.08846774389	9265	188
Figure_5b			Log2		STL	Single_Cell_Data	BUSSEMAKER	Tchourine_2018	ALL	1	38225	46	0.1098589457	9206	400
Figure_5b			Log2		STL	Single_Cell_Data	BUSSEMAKER	Tchourine_2018	ALL	1	38225	47	0.1019254354	9283	301
Figure_5b			Log2		STL	Single_Cell_Data	BUSSEMAKER	Tchourine_2018	ALL	1	38225	48	0.1197761466	9274	376
Figure_5b			Log2		STL	Single_Cell_Data	BUSSEMAKER	Tchourine_2018	ALL	1	38225	49	0.0746934618	9276	261
Figure_5b			Log2		STL	Single_Cell_Data	BUSSEMAKER	Tchourine_2018	ALL	1	38225	50	0.1010155986	9112	320
Figure_5b			Log2		STL	Single_Cell_Data	BUSSEMAKER	Tchourine_2018	ALL	1	38225	51	0.0817184548	9213	50
Figure_5b			Log2		STL	Single_Cell_Data	BUSSEMAKER	Tchourine_2018	ALL	1	38225	52	0.05263292684	9242	0
Figure_5b			Log2		STL	Single_Cell_Data	BUSSEMAKER	Tchourine_2018	ALL	1	38225	53	0.06350840743	9267	211
Figure_5b			Log2		STL	Single_Cell_Data	BUSSEMAKER	Tchourine_2018	ALL	1	38225	54	0.1077965062	9292	392
Figure_5b			Log2		STL	Single_Cell_Data	BUSSEMAKER	Tchourine_2018	ALL	1	38225	55	0.06354762619	9240	254
Figure_5b			Log2		STL	Single_Cell_Data	BUSSEMAKER	Tchourine_2018	ALL	1	38225	56	0.06997981763	9226	133
Figure_5b			Log2		STL	Single_Cell_Data	BUSSEMAKER	Tchourine_2018	ALL	1	38225	57	0.06300798042	9355	200
Figure_5b			Log2		STL	Single_Cell_Data	BUSSEMAKER	Tchourine_2018	ALL	1	38225	58	0.09862141209	9191	178
Figure_5b			Log2		STL	Single_Cell_Data	BUSSEMAKER	Tchourine_2018	ALL	1	38225	59	0.116903007	9320	393
Figure_5b			Log2		STL	Single_Cell_Data	BUSSEMAKER	Tchourine_2018	ALL	1	38225	60	0.05849722128	9265	94
Figure_5b			Log2		STL	Single_Cell_Data	BUSSEMAKER	Tchourine_2018	ALL	1	38225	61	0.1091233095	9300	298
Figure_5c			Log2		STL	Single_Cell_Data		Tchourine_2018	ALL	0.013	495	42	0.1562815168	1063	1006
Figure_5c			Log2		STL	Single_Cell_Data		Tchourine_2018	ALL	0.013	495	43	0.1651485072	1188	986
Figure_5c			Log2		STL	Single_Cell_Data		Tchourine_2018	ALL	0.013	495	44	0.2060651871	1183	1447
Figure_5c			Log2		STL	Single_Cell_Data		Tchourine_2018	ALL	0.013	495	45	0.1681045576	1338	987
Figure_5c			Log2		STL	Single_Cell_Data		Tchourine_2018	ALL	0.013	495	46	0.1815316216	1107	1133
Figure_5c			Log2		STL	Single_Cell_Data		Tchourine_2018	ALL	0.013	495	47	0.1841852174	1194	992
Figure_5c			Log2		STL	Single_Cell_Data		Tchourine_2018	ALL	0.013	495	48	0.1831697112	1086	1107
Figure_5c			Log2		STL	Single_Cell_Data		Tchourine_2018	ALL	0.013	495	49	0.1496892148	1190	674
Figure_5c			Log2		STL	Single_Cell_Data		Tchourine_2018	ALL	0.013	495	50	0.1618330043	1246	870
Figure_5c			Log2		STL	Single_Cell_Data		Tchourine_2018	ALL	0.013	495	51	0.1843034718	1228	974
Figure_5c			Log2		STL	Single_Cell_Data		Tchourine_2018	NLIMGLN	0.013	500	42	0.1448578315	939	1211
Figure_5c			Log2		STL	Single_Cell_Data		Tchourine_2018	NLIMGLN	0.013	500	43	0.1450976213	987	1124
Figure_5c			Log2		STL	Single_Cell_Data		Tchourine_2018	NLIMGLN	0.013	500	44	0.1804505653	1070	1122
Figure_5c			Log2		STL	Single_Cell_Data		Tchourine_2018	NLIMGLN	0.013	500	45	0.1456999834	1063	783
Figure_5c			Log2		STL	Single_Cell_Data		Tchourine_2018	NLIMGLN	0.013	500	46	0.1621280142	856	1090
Figure_5c			Log2		STL	Single_Cell_Data		Tchourine_2018	NLIMGLN	0.013	500	47	0.1734862958	1003	818
Figure_5c			Log2		STL	Single_Cell_Data		Tchourine_2018	NLIMGLN	0.013	500	48	0.1894075474	963	1382
Figure_5c			Log2		STL	Single_Cell_Data		Tchourine_2018	NLIMGLN	0.013	500	49	0.1713530426	924	1078
Figure_5c			Log2		STL	Single_Cell_Data		Tchourine_2018	NLIMGLN	0.013	500	50	0.1385497766	933	843
Figure_5c			Log2		STL	Single_Cell_Data		Tchourine_2018	NLIMGLN	0.013	500	51	0.1540779279	1002	1151
Figure_5c			Log2		STL	Single_Cell_Data		Tchourine_2018	NLIMPRO	0.013	500	42	0.1313554816	901	795
Figure_5c			Log2		STL	Single_Cell_Data		Tchourine_2018	NLIMPRO	0.013	500	43	0.1499516645	911	863
Figure_5c			Log2		STL	Single_Cell_Data		Tchourine_2018	NLIMPRO	0.013	500	44	0.1634388831	891	1083
Figure_5c			Log2		STL	Single_Cell_Data		Tchourine_2018	NLIMPRO	0.013	500	45	0.1424031962	906	742
Figure_5c			Log2		STL	Single_Cell_Data		Tchourine_2018	NLIMPRO	0.013	500	46	0.1371731794	809	1103
Figure_5c			Log2		STL	Single_Cell_Data		Tchourine_2018	NLIMPRO	0.013	500	47	0.1609339367	953	705
Figure_5c			Log2		STL	Single_Cell_Data		Tchourine_2018	NLIMPRO	0.013	500	48	0.1616938887	799	1241
Figure_5c			Log2		STL	Single_Cell_Data		Tchourine_2018	NLIMPRO	0.013	500	49	0.1407853824	877	957
Figure_5c			Log2		STL	Single_Cell_Data		Tchourine_2018	NLIMPRO	0.013	500	50	0.142192124	857	776
Figure_5c			Log2		STL	Single_Cell_Data		Tchourine_2018	NLIMPRO	0.013	500	51	0.1646100353	871	999
Figure_5c			Log2		STL	Single_Cell_Data		Tchourine_2018	NLIMNH4	0.013	500	42	0.111818073	672	624
Figure_5c			Log2		STL	Single_Cell_Data		Tchourine_2018	NLIMNH4	0.013	500	43	0.1056880589	756	550
Figure_5c			Log2		STL	Single_Cell_Data		Tchourine_2018	NLIMNH4	0.013	500	44	0.1404819804	769	865
Figure_5c			Log2		STL	Single_Cell_Data		Tchourine_2018	NLIMNH4	0.013	500	45	0.1262053082	643	812
Figure_5c			Log2		STL	Single_Cell_Data		Tchourine_2018	NLIMNH4	0.013	500	46	0.147345295	699	951
Figure_5c			Log2		STL	Single_Cell_Data		Tchourine_2018	NLIMNH4	0.013	500	47	0.132208702	701	647
Figure_5c			Log2		STL	Single_Cell_Data		Tchourine_2018	NLIMNH4	0.013	500	48	0.1516403771	642	929
Figure_5c			Log2		STL	Single_Cell_Data		Tchourine_2018	NLIMNH4	0.013	500	49	0.1326541681	724	709
Figure_5c			Log2		STL	Single_Cell_Data		Tchourine_2018	NLIMNH4	0.013	500	50	0.1266582443	716	680
Figure_5c			Log2		STL	Single_Cell_Data		Tchourine_2018	NLIMNH4	0.013	500	51	0.142626213	709	869
Figure_5c			Log2		STL	Single_Cell_Data		Tchourine_2018	NLIMUREA	0.013	500	42	0.1277433873	689	662
Figure_5c			Log2		STL	Single_Cell_Data		Tchourine_2018	NLIMUREA	0.013	500	43	0.1177922398	775	665
Figure_5c			Log2		STL	Single_Cell_Data		Tchourine_2018	NLIMUREA	0.013	500	44	0.1479422117	750	921
Figure_5c			Log2		STL	Single_Cell_Data		Tchourine_2018	NLIMUREA	0.013	500	45	0.133087224	733	809
Figure_5c			Log2		STL	Single_Cell_Data		Tchourine_2018	NLIMUREA	0.013	500	46	0.1479031341	702	934
Figure_5c			Log2		STL	Single_Cell_Data		Tchourine_2018	NLIMUREA	0.013	500	47	0.1509283361	723	908
Figure_5c			Log2		STL	Single_Cell_Data		Tchourine_2018	NLIMUREA	0.013	500	48	0.1450695264	709	864
Figure_5c			Log2		STL	Single_Cell_Data		Tchourine_2018	NLIMUREA	0.013	500	49	0.1397599591	732	755
Figure_5c			Log2		STL	Single_Cell_Data		Tchourine_2018	NLIMUREA	0.013	500	50	0.1417027617	681	921
Figure_5c			Log2		STL	Single_Cell_Data		Tchourine_2018	NLIMUREA	0.013	500	51	0.1441896896	726	917
Figure_5c			Log2		STL	Single_Cell_Data		Tchourine_2018	YPD	0.013	500	42	0.1097737485	535	699
Figure_5c			Log2		STL	Single_Cell_Data		Tchourine_2018	YPD	0.013	500	43	0.1147642676	585	703
Figure_5c			Log2		STL	Single_Cell_Data		Tchourine_2018	YPD	0.013	500	44	0.1418308281	570	932
Figure_5c			Log2		STL	Single_Cell_Data		Tchourine_2018	YPD	0.013	500	45	0.101282558	525	659
Figure_5c			Log2		STL	Single_Cell_Data		Tchourine_2018	YPD	0.013	500	46	0.1213155682	499	860
Figure_5c			Log2		STL	Single_Cell_Data		Tchourine_2018	YPD	0.013	500	47	0.1205265228	525	736
Figure_5c			Log2		STL	Single_Cell_Data		Tchourine_2018	YPD	0.013	500	48	0.1253996593	532	927
Figure_5c			Log2		STL	Single_Cell_Data		Tchourine_2018	YPD	0.013	500	49	0.1134489281	560	838
Figure_5c			Log2		STL	Single_Cell_Data		Tchourine_2018	YPD	0.013	500	50	0.1148916166	537	776
Figure_5c			Log2		STL	Single_Cell_Data		Tchourine_2018	YPD	0.013	500	51	0.114940448	595	929
Figure_5c			Log2		STL	Single_Cell_Data		Tchourine_2018	RAPA	0.013	500	42	0.09949061497	568	624
Figure_5c			Log2		STL	Single_Cell_Data		Tchourine_2018	RAPA	0.013	500	43	0.1281566081	665	998
Figure_5c			Log2		STL	Single_Cell_Data		Tchourine_2018	RAPA	0.013	500	44	0.1351487237	643	746
Figure_5c			Log2		STL	Single_Cell_Data		Tchourine_2018	RAPA	0.013	500	45	0.1159225058	577	823
Figure_5c			Log2		STL	Single_Cell_Data		Tchourine_2018	RAPA	0.013	500	46	0.1461471063	594	965
Figure_5c			Log2		STL	Single_Cell_Data		Tchourine_2018	RAPA	0.013	500	47	0.1542679024	654	893
Figure_5c			Log2		STL	Single_Cell_Data		Tchourine_2018	RAPA	0.013	500	48	0.1351873694	573	930
Figure_5c			Log2		STL	Single_Cell_Data		Tchourine_2018	RAPA	0.013	500	49	0.1409672942	689	885
Figure_5c			Log2		STL	Single_Cell_Data		Tchourine_2018	RAPA	0.013	500	50	0.1177236901	648	824
Figure_5c			Log2		STL	Single_Cell_Data		Tchourine_2018	RAPA	0.013	500	51	0.1456949714	636	936
Figure_5c			Log2		STL	Single_Cell_Data		Tchourine_2018	CSTARVE	0.013	500	42	0.1003783845	392	545
Figure_5c			Log2		STL	Single_Cell_Data		Tchourine_2018	CSTARVE	0.013	500	43	0.1067114037	452	636
Figure_5c			Log2		STL	Single_Cell_Data		Tchourine_2018	CSTARVE	0.013	500	44	0.1224298845	505	730
Figure_5c			Log2		STL	Single_Cell_Data		Tchourine_2018	CSTARVE	0.013	500	45	0.09872238537	479	603
Figure_5c			Log2		STL	Single_Cell_Data		Tchourine_2018	CSTARVE	0.013	500	46	0.1063841376	432	645
Figure_5c			Log2		STL	Single_Cell_Data		Tchourine_2018	CSTARVE	0.013	500	47	0.09593480213	395	539
Figure_5c			Log2		STL	Single_Cell_Data		Tchourine_2018	CSTARVE	0.013	500	48	0.1281100821	503	930
Figure_5c			Log2		STL	Single_Cell_Data		Tchourine_2018	CSTARVE	0.013	500	49	0.09266955115	424	472
Figure_5c			Log2		STL	Single_Cell_Data		Tchourine_2018	CSTARVE	0.013	500	50	0.07677558191	447	561
Figure_5c			Log2		STL	Single_Cell_Data		Tchourine_2018	CSTARVE	0.013	500	51	0.1091719303	461	544
Figure_5c			Log2		STL	Single_Cell_Data		Tchourine_2018	MMD	0.013	500	42	0.1427520143	864	947
Figure_5c			Log2		STL	Single_Cell_Data		Tchourine_2018	MMD	0.013	500	43	0.1677067492	898	1240
Figure_5c			Log2		STL	Single_Cell_Data		Tchourine_2018	MMD	0.013	500	44	0.1914939555	942	1479
Figure_5c			Log2		STL	Single_Cell_Data		Tchourine_2018	MMD	0.013	500	45	0.1582125689	838	1210
Figure_5c			Log2		STL	Single_Cell_Data		Tchourine_2018	MMD	0.013	500	46	0.1519600093	847	1101
Figure_5c			Log2		STL	Single_Cell_Data		Tchourine_2018	MMD	0.013	500	47	0.1861232634	967	1229
Figure_5c			Log2		STL	Single_Cell_Data		Tchourine_2018	MMD	0.013	500	48	0.1771370741	810	1360
Figure_5c			Log2		STL	Single_Cell_Data		Tchourine_2018	MMD	0.013	500	49	0.1472498009	825	939
Figure_5c			Log2		STL	Single_Cell_Data		Tchourine_2018	MMD	0.013	500	50	0.1372624437	815	861
Figure_5c			Log2		STL	Single_Cell_Data		Tchourine_2018	MMD	0.013	500	51	0.1608417366	884	1012
Figure_5c			Log2		STL	Single_Cell_Data		Tchourine_2018	MMETOH	0.013	500	42	0.1581603723	1458	990
Figure_5c			Log2		STL	Single_Cell_Data		Tchourine_2018	MMETOH	0.013	500	43	0.1921948576	1472	1611
Figure_5c			Log2		STL	Single_Cell_Data		Tchourine_2018	MMETOH	0.013	500	44	0.2078570077	1353	1529
Figure_5c			Log2		STL	Single_Cell_Data		Tchourine_2018	MMETOH	0.013	500	45	0.158342034	1498	1076
Figure_5c			Log2		STL	Single_Cell_Data		Tchourine_2018	MMETOH	0.013	500	46	0.1826617501	1314	1447
Figure_5c			Log2		STL	Single_Cell_Data		Tchourine_2018	MMETOH	0.013	500	47	0.2004861505	1361	1133
Figure_5c			Log2		STL	Single_Cell_Data		Tchourine_2018	MMETOH	0.013	500	48	0.2041792997	1362	1572
Figure_5c			Log2		STL	Single_Cell_Data		Tchourine_2018	MMETOH	0.013	500	49	0.1632627407	1336	1070
Figure_5c			Log2		STL	Single_Cell_Data		Tchourine_2018	MMETOH	0.013	500	50	0.1668927448	1501	1142
Figure_5c			Log2		STL	Single_Cell_Data		Tchourine_2018	MMETOH	0.013	500	51	0.1767382601	1244	1118
Figure_5c			Log2		STL	Single_Cell_Data		Tchourine_2018	DIAUXY	0.013	500	42	0.0726694279	567	79
Figure_5c			Log2		STL	Single_Cell_Data		Tchourine_2018	DIAUXY	0.013	500	43	0.1058669965	615	660
Figure_5c			Log2		STL	Single_Cell_Data		Tchourine_2018	DIAUXY	0.013	500	44	0.08736100262	544	490
Figure_5c			Log2		STL	Single_Cell_Data		Tchourine_2018	DIAUXY	0.013	500	45	0.0781978968	643	375
Figure_5c			Log2		STL	Single_Cell_Data		Tchourine_2018	DIAUXY	0.013	500	46	0.08814827026	547	435
Figure_5c			Log2		STL	Single_Cell_Data		Tchourine_2018	DIAUXY	0.013	500	47	0.1231270115	684	703
Figure_5c			Log2		STL	Single_Cell_Data		Tchourine_2018	DIAUXY	0.013	500	48	0.1135672477	634	549
Figure_5c			Log2		STL	Single_Cell_Data		Tchourine_2018	DIAUXY	0.013	500	49	0.0996973141	604	426
Figure_5c			Log2		STL	Single_Cell_Data		Tchourine_2018	DIAUXY	0.013	500	50	0.09500640578	556	658
Figure_5c			Log2		STL	Single_Cell_Data		Tchourine_2018	DIAUXY	0.013	500	51	0.09903468068	600	501
Figure_5c			Log2		STL	Single_Cell_Data		Tchourine_2018	YPETOH	0.013	500	42	0.1141386179	810	600
Figure_5c			Log2		STL	Single_Cell_Data		Tchourine_2018	YPETOH	0.013	500	43	0.1402543616	914	1103
Figure_5c			Log2		STL	Single_Cell_Data		Tchourine_2018	YPETOH	0.013	500	44	0.1425530879	903	1046
Figure_5c			Log2		STL	Single_Cell_Data		Tchourine_2018	YPETOH	0.013	500	45	0.1277198392	923	869
Figure_5c			Log2		STL	Single_Cell_Data		Tchourine_2018	YPETOH	0.013	500	46	0.1242567469	838	774
Figure_5c			Log2		STL	Single_Cell_Data		Tchourine_2018	YPETOH	0.013	500	47	0.1404498175	934	861
Figure_5c			Log2		STL	Single_Cell_Data		Tchourine_2018	YPETOH	0.013	500	48	0.1500631721	917	911
Figure_5c			Log2		STL	Single_Cell_Data		Tchourine_2018	YPETOH	0.013	500	49	0.1253094625	900	748
Figure_5c			Log2		STL	Single_Cell_Data		Tchourine_2018	YPETOH	0.013	500	50	0.1042348885	935	640
Figure_5c			Log2		STL	Single_Cell_Data		Tchourine_2018	YPETOH	0.013	500	51	0.1461340756	905	1181
Figure_5d			Log2		STL	Single_Cell_Data	YEASTRACT_2019	Tchourine_2018	ALL	1	38225	52	0.1614607999	12704	1354
Figure_5d			Log2		STL	Single_Cell_Data	YEASTRACT_2019	Tchourine_2018	ALL	1	38225	53	0.1484901429	12661	1076
Figure_5d			Log2		STL	Single_Cell_Data	YEASTRACT_2019	Tchourine_2018	ALL	1	38225	54	0.1563207274	12644	1517
Figure_5d			Log2		STL	Single_Cell_Data	YEASTRACT_2019	Tchourine_2018	ALL	1	38225	55	0.1815269014	12644	1188
Figure_5d			Log2		STL	Single_Cell_Data	YEASTRACT_2019	Tchourine_2018	ALL	1	38225	56	0.1507655033	12676	870
Figure_5d			Log2		STL	Single_Cell_Data	YEASTRACT_2019	Tchourine_2018	ALL	1	38225	57	0.1642948807	12734	1339
Figure_5d			Log2		STL	Single_Cell_Data	YEASTRACT_2019	Tchourine_2018	ALL	1	38225	58	0.1719376183	12567	1315
Figure_5d			Log2		STL	Single_Cell_Data	YEASTRACT_2019	Tchourine_2018	ALL	1	38225	59	0.1656634958	12581	1356
Figure_5d			Log2		STL	Single_Cell_Data	YEASTRACT_2019	Tchourine_2018	ALL	1	38225	60	0.1590674522	12394	936
Figure_5d			Log2		STL	Single_Cell_Data	YEASTRACT_2019	Tchourine_2018	ALL	1	38225	61	0.1695429706	12571	1051
Figure_5d			Log2		MTL-AMUSR	Single_Cell_Data	YEASTRACT_2019	Tchourine_2018	ALL	1	38225	52	0.2245177044	1268	3108
Figure_5d			Log2		MTL-AMUSR	Single_Cell_Data	YEASTRACT_2019	Tchourine_2018	ALL	1	38225	53	0.2309320531	1253	3378
Figure_5d			Log2		MTL-AMUSR	Single_Cell_Data	YEASTRACT_2019	Tchourine_2018	ALL	1	38225	54	0.2433669092	1278	3508
Figure_5d			Log2		MTL-AMUSR	Single_Cell_Data	YEASTRACT_2019	Tchourine_2018	ALL	1	38225	55	0.2328117237	1220	3386
Figure_5d			Log2		MTL-AMUSR	Single_Cell_Data	YEASTRACT_2019	Tchourine_2018	ALL	1	38225	56	0.2384730389	1259	3456
Figure_5d			Log2		MTL-AMUSR	Single_Cell_Data	YEASTRACT_2019	Tchourine_2018	ALL	1	38225	57	0.2423095876	1267	3441
Figure_5d			Log2		MTL-AMUSR	Single_Cell_Data	YEASTRACT_2019	Tchourine_2018	ALL	1	38225	58	0.2418807352	1266	3423
Figure_5d			Log2		MTL-AMUSR	Single_Cell_Data	YEASTRACT_2019	Tchourine_2018	ALL	1	38225	59	0.2298957312	1304	3244
Figure_5d			Log2		MTL-AMUSR	Single_Cell_Data	YEASTRACT_2019	Tchourine_2018	ALL	1	38225	60	0.2513682041	1219	3488
Figure_5d			Log2		MTL-AMUSR	Single_Cell_Data	YEASTRACT_2019	Tchourine_2018	ALL	1	38225	61	0.2332367046	1263	3475
Figure_5d			Log2		MTL-BBSR	Single_Cell_Data	YEASTRACT_2019	Tchourine_2018	ALL	1	38225	52	0.248216429	728	2903
Figure_5d			Log2		MTL-BBSR	Single_Cell_Data	YEASTRACT_2019	Tchourine_2018	ALL	1	38225	53	0.235127181	741	3303
Figure_5d			Log2		MTL-BBSR	Single_Cell_Data	YEASTRACT_2019	Tchourine_2018	ALL	1	38225	54	0.2546199079	730	3583
Figure_5d			Log2		MTL-BBSR	Single_Cell_Data	YEASTRACT_2019	Tchourine_2018	ALL	1	38225	55	0.2590160402	721	3007
Figure_5d			Log2		MTL-BBSR	Single_Cell_Data	YEASTRACT_2019	Tchourine_2018	ALL	1	38225	56	0.2594209154	755	3699
Figure_5d			Log2		MTL-BBSR	Single_Cell_Data	YEASTRACT_2019	Tchourine_2018	ALL	1	38225	57	0.2377687677	717	2914
Figure_5d			Log2		MTL-BBSR	Single_Cell_Data	YEASTRACT_2019	Tchourine_2018	ALL	1	38225	58	0.2449138793	751	3359
Figure_5d			Log2		MTL-BBSR	Single_Cell_Data	YEASTRACT_2019	Tchourine_2018	ALL	1	38225	59	0.2309895594	717	2848
Figure_5d			Log2		MTL-BBSR	Single_Cell_Data	YEASTRACT_2019	Tchourine_2018	ALL	1	38225	60	0.2491956795	702	2909
Figure_5d			Log2		MTL-BBSR	Single_Cell_Data	YEASTRACT_2019	Tchourine_2018	ALL	1	38225	61	0.2409467033	730	2969
Figure_5e			Log2		MTL-BBSR	Single_Cell_Data	YEASTRACT_2019	Tchourine_2018	DIAUXY	1	3332	52	0.1015130511
Figure_5e			Log2		MTL-BBSR	Single_Cell_Data	YEASTRACT_2019	Tchourine_2018	YPD	1	11037	52	0.1505876429
Figure_5e			Log2		MTL-BBSR	Single_Cell_Data	YEASTRACT_2019	Tchourine_2018	NLIMGLN	1	1644	52	0.1559576204
Figure_5e			Log2		MTL-BBSR	Single_Cell_Data	YEASTRACT_2019	Tchourine_2018	MMD	1	1894	52	0.1893465814
Figure_5e			Log2		MTL-BBSR	Single_Cell_Data	YEASTRACT_2019	Tchourine_2018	CSTARVE	1	3549	52	0.1270634591
Figure_5e			Log2		MTL-BBSR	Single_Cell_Data	YEASTRACT_2019	Tchourine_2018	RAPA	1	11805	52	0.1668524412
Figure_5e			Log2		MTL-BBSR	Single_Cell_Data	YEASTRACT_2019	Tchourine_2018	MMETOH	1	581	52	0.1603609293
Figure_5e			Log2		MTL-BBSR	Single_Cell_Data	YEASTRACT_2019	Tchourine_2018	NLIMUREA	1	992	52	0.1441404138
Figure_5e			Log2		MTL-BBSR	Single_Cell_Data	YEASTRACT_2019	Tchourine_2018	YPETOH	1	1427	52	0.1371482952
Figure_5e			Log2		MTL-BBSR	Single_Cell_Data	YEASTRACT_2019	Tchourine_2018	NLIMPRO	1	853	52	0.1181935023
Figure_5e			Log2		MTL-BBSR	Single_Cell_Data	YEASTRACT_2019	Tchourine_2018	NLIMNH4	1	1111	52	0.1270644803
Figure_5e			Log2		MTL-BBSR	Single_Cell_Data	YEASTRACT_2019	Tchourine_2018	ALL	1	38225	52	0.248216429
Figure_5e			Log2		MTL-BBSR	Single_Cell_Data	YEASTRACT_2019	Tchourine_2018	CSTARVE	1	3549	53	0.1335428586
Figure_5e			Log2		MTL-BBSR	Single_Cell_Data	YEASTRACT_2019	Tchourine_2018	RAPA	1	11805	53	0.1608728378
Figure_5e			Log2		MTL-BBSR	Single_Cell_Data	YEASTRACT_2019	Tchourine_2018	DIAUXY	1	3332	53	0.08256691804
Figure_5e			Log2		MTL-BBSR	Single_Cell_Data	YEASTRACT_2019	Tchourine_2018	NLIMGLN	1	1644	53	0.1473385753
Figure_5e			Log2		MTL-BBSR	Single_Cell_Data	YEASTRACT_2019	Tchourine_2018	NLIMUREA	1	992	53	0.1354652959
Figure_5e			Log2		MTL-BBSR	Single_Cell_Data	YEASTRACT_2019	Tchourine_2018	YPD	1	11037	53	0.1504566036
Figure_5e			Log2		MTL-BBSR	Single_Cell_Data	YEASTRACT_2019	Tchourine_2018	NLIMPRO	1	853	53	0.1205745947
Figure_5e			Log2		MTL-BBSR	Single_Cell_Data	YEASTRACT_2019	Tchourine_2018	YPETOH	1	1427	53	0.1164327318
Figure_5e			Log2		MTL-BBSR	Single_Cell_Data	YEASTRACT_2019	Tchourine_2018	MMD	1	1894	53	0.1679939211
Figure_5e			Log2		MTL-BBSR	Single_Cell_Data	YEASTRACT_2019	Tchourine_2018	NLIMNH4	1	1111	53	0.1173300789
Figure_5e			Log2		MTL-BBSR	Single_Cell_Data	YEASTRACT_2019	Tchourine_2018	MMETOH	1	581	53	0.1432963599
Figure_5e			Log2		MTL-BBSR	Single_Cell_Data	YEASTRACT_2019	Tchourine_2018	ALL	1	38225	53	0.235127181
Figure_5e			Log2		MTL-BBSR	Single_Cell_Data	YEASTRACT_2019	Tchourine_2018	YPD	1	11037	54	0.1479664951
Figure_5e			Log2		MTL-BBSR	Single_Cell_Data	YEASTRACT_2019	Tchourine_2018	MMD	1	1894	54	0.186715679
Figure_5e			Log2		MTL-BBSR	Single_Cell_Data	YEASTRACT_2019	Tchourine_2018	NLIMUREA	1	992	54	0.1451210019
Figure_5e			Log2		MTL-BBSR	Single_Cell_Data	YEASTRACT_2019	Tchourine_2018	CSTARVE	1	3549	54	0.1112439103
Figure_5e			Log2		MTL-BBSR	Single_Cell_Data	YEASTRACT_2019	Tchourine_2018	RAPA	1	11805	54	0.1622664649
Figure_5e			Log2		MTL-BBSR	Single_Cell_Data	YEASTRACT_2019	Tchourine_2018	NLIMGLN	1	1644	54	0.1559113118
Figure_5e			Log2		MTL-BBSR	Single_Cell_Data	YEASTRACT_2019	Tchourine_2018	NLIMNH4	1	1111	54	0.1316450813
Figure_5e			Log2		MTL-BBSR	Single_Cell_Data	YEASTRACT_2019	Tchourine_2018	MMETOH	1	581	54	0.1687229248
Figure_5e			Log2		MTL-BBSR	Single_Cell_Data	YEASTRACT_2019	Tchourine_2018	DIAUXY	1	3332	54	0.09787580204
Figure_5e			Log2		MTL-BBSR	Single_Cell_Data	YEASTRACT_2019	Tchourine_2018	YPETOH	1	1427	54	0.1287561792
Figure_5e			Log2		MTL-BBSR	Single_Cell_Data	YEASTRACT_2019	Tchourine_2018	NLIMPRO	1	853	54	0.1500359378
Figure_5e			Log2		MTL-BBSR	Single_Cell_Data	YEASTRACT_2019	Tchourine_2018	ALL	1	38225	54	0.2546199079
Figure_5e			Log2		MTL-BBSR	Single_Cell_Data	YEASTRACT_2019	Tchourine_2018	NLIMGLN	1	1644	55	0.1647252159
Figure_5e			Log2		MTL-BBSR	Single_Cell_Data	YEASTRACT_2019	Tchourine_2018	YPD	1	11037	55	0.1589477589
Figure_5e			Log2		MTL-BBSR	Single_Cell_Data	YEASTRACT_2019	Tchourine_2018	RAPA	1	11805	55	0.1816655306
Figure_5e			Log2		MTL-BBSR	Single_Cell_Data	YEASTRACT_2019	Tchourine_2018	CSTARVE	1	3549	55	0.1311916665
Figure_5e			Log2		MTL-BBSR	Single_Cell_Data	YEASTRACT_2019	Tchourine_2018	DIAUXY	1	3332	55	0.09445411928
Figure_5e			Log2		MTL-BBSR	Single_Cell_Data	YEASTRACT_2019	Tchourine_2018	YPETOH	1	1427	55	0.1428340891
Figure_5e			Log2		MTL-BBSR	Single_Cell_Data	YEASTRACT_2019	Tchourine_2018	MMD	1	1894	55	0.1956110704
Figure_5e			Log2		MTL-BBSR	Single_Cell_Data	YEASTRACT_2019	Tchourine_2018	NLIMUREA	1	992	55	0.1524184361
Figure_5e			Log2		MTL-BBSR	Single_Cell_Data	YEASTRACT_2019	Tchourine_2018	NLIMPRO	1	853	55	0.1413200172
Figure_5e			Log2		MTL-BBSR	Single_Cell_Data	YEASTRACT_2019	Tchourine_2018	NLIMNH4	1	1111	55	0.1376352795
Figure_5e			Log2		MTL-BBSR	Single_Cell_Data	YEASTRACT_2019	Tchourine_2018	MMETOH	1	581	55	0.1732726948
Figure_5e			Log2		MTL-BBSR	Single_Cell_Data	YEASTRACT_2019	Tchourine_2018	ALL	1	38225	55	0.2590160402
Figure_5e			Log2		MTL-BBSR	Single_Cell_Data	YEASTRACT_2019	Tchourine_2018	YPD	1	11037	56	0.1490254707
Figure_5e			Log2		MTL-BBSR	Single_Cell_Data	YEASTRACT_2019	Tchourine_2018	RAPA	1	11805	56	0.1669119035
Figure_5e			Log2		MTL-BBSR	Single_Cell_Data	YEASTRACT_2019	Tchourine_2018	NLIMNH4	1	1111	56	0.1238243746
Figure_5e			Log2		MTL-BBSR	Single_Cell_Data	YEASTRACT_2019	Tchourine_2018	DIAUXY	1	3332	56	0.1022311631
Figure_5e			Log2		MTL-BBSR	Single_Cell_Data	YEASTRACT_2019	Tchourine_2018	NLIMGLN	1	1644	56	0.1601486769
Figure_5e			Log2		MTL-BBSR	Single_Cell_Data	YEASTRACT_2019	Tchourine_2018	CSTARVE	1	3549	56	0.1408294048
Figure_5e			Log2		MTL-BBSR	Single_Cell_Data	YEASTRACT_2019	Tchourine_2018	MMETOH	1	581	56	0.1697908964
Figure_5e			Log2		MTL-BBSR	Single_Cell_Data	YEASTRACT_2019	Tchourine_2018	NLIMPRO	1	853	56	0.1367084376
Figure_5e			Log2		MTL-BBSR	Single_Cell_Data	YEASTRACT_2019	Tchourine_2018	NLIMUREA	1	992	56	0.1382403061
Figure_5e			Log2		MTL-BBSR	Single_Cell_Data	YEASTRACT_2019	Tchourine_2018	YPETOH	1	1427	56	0.1262989818
Figure_5e			Log2		MTL-BBSR	Single_Cell_Data	YEASTRACT_2019	Tchourine_2018	MMD	1	1894	56	0.1790035186
Figure_5e			Log2		MTL-BBSR	Single_Cell_Data	YEASTRACT_2019	Tchourine_2018	ALL	1	38225	56	0.2594209154
Figure_5e			Log2		MTL-BBSR	Single_Cell_Data	YEASTRACT_2019	Tchourine_2018	YPETOH	1	1427	57	0.1185162247
Figure_5e			Log2		MTL-BBSR	Single_Cell_Data	YEASTRACT_2019	Tchourine_2018	RAPA	1	11805	57	0.178066078
Figure_5e			Log2		MTL-BBSR	Single_Cell_Data	YEASTRACT_2019	Tchourine_2018	YPD	1	11037	57	0.151667108
Figure_5e			Log2		MTL-BBSR	Single_Cell_Data	YEASTRACT_2019	Tchourine_2018	DIAUXY	1	3332	57	0.08669562054
Figure_5e			Log2		MTL-BBSR	Single_Cell_Data	YEASTRACT_2019	Tchourine_2018	NLIMUREA	1	992	57	0.1449257113
Figure_5e			Log2		MTL-BBSR	Single_Cell_Data	YEASTRACT_2019	Tchourine_2018	CSTARVE	1	3549	57	0.08976587021
Figure_5e			Log2		MTL-BBSR	Single_Cell_Data	YEASTRACT_2019	Tchourine_2018	MMD	1	1894	57	0.1837218762
Figure_5e			Log2		MTL-BBSR	Single_Cell_Data	YEASTRACT_2019	Tchourine_2018	NLIMNH4	1	1111	57	0.1236622657
Figure_5e			Log2		MTL-BBSR	Single_Cell_Data	YEASTRACT_2019	Tchourine_2018	MMETOH	1	581	57	0.1481418806
Figure_5e			Log2		MTL-BBSR	Single_Cell_Data	YEASTRACT_2019	Tchourine_2018	NLIMPRO	1	853	57	0.1282656452
Figure_5e			Log2		MTL-BBSR	Single_Cell_Data	YEASTRACT_2019	Tchourine_2018	NLIMGLN	1	1644	57	0.1498707688
Figure_5e			Log2		MTL-BBSR	Single_Cell_Data	YEASTRACT_2019	Tchourine_2018	ALL	1	38225	57	0.2377687677
Figure_5e			Log2		MTL-BBSR	Single_Cell_Data	YEASTRACT_2019	Tchourine_2018	NLIMNH4	1	1111	58	0.1479930002
Figure_5e			Log2		MTL-BBSR	Single_Cell_Data	YEASTRACT_2019	Tchourine_2018	YPD	1	11037	58	0.1706973206
Figure_5e			Log2		MTL-BBSR	Single_Cell_Data	YEASTRACT_2019	Tchourine_2018	RAPA	1	11805	58	0.1795569319
Figure_5e			Log2		MTL-BBSR	Single_Cell_Data	YEASTRACT_2019	Tchourine_2018	DIAUXY	1	3332	58	0.1175792661
Figure_5e			Log2		MTL-BBSR	Single_Cell_Data	YEASTRACT_2019	Tchourine_2018	CSTARVE	1	3549	58	0.1537552434
Figure_5e			Log2		MTL-BBSR	Single_Cell_Data	YEASTRACT_2019	Tchourine_2018	MMD	1	1894	58	0.1894477602
Figure_5e			Log2		MTL-BBSR	Single_Cell_Data	YEASTRACT_2019	Tchourine_2018	YPETOH	1	1427	58	0.1521185968
Figure_5e			Log2		MTL-BBSR	Single_Cell_Data	YEASTRACT_2019	Tchourine_2018	NLIMPRO	1	853	58	0.1490171791
Figure_5e			Log2		MTL-BBSR	Single_Cell_Data	YEASTRACT_2019	Tchourine_2018	NLIMGLN	1	1644	58	0.1623693398
Figure_5e			Log2		MTL-BBSR	Single_Cell_Data	YEASTRACT_2019	Tchourine_2018	NLIMUREA	1	992	58	0.1547385742
Figure_5e			Log2		MTL-BBSR	Single_Cell_Data	YEASTRACT_2019	Tchourine_2018	MMETOH	1	581	58	0.1767019652
Figure_5e			Log2		MTL-BBSR	Single_Cell_Data	YEASTRACT_2019	Tchourine_2018	ALL	1	38225	58	0.2449138793
Figure_5e			Log2		MTL-BBSR	Single_Cell_Data	YEASTRACT_2019	Tchourine_2018	DIAUXY	1	3332	59	0.1086101107
Figure_5e			Log2		MTL-BBSR	Single_Cell_Data	YEASTRACT_2019	Tchourine_2018	YPD	1	11037	59	0.1484379408
Figure_5e			Log2		MTL-BBSR	Single_Cell_Data	YEASTRACT_2019	Tchourine_2018	YPETOH	1	1427	59	0.1518575694
Figure_5e			Log2		MTL-BBSR	Single_Cell_Data	YEASTRACT_2019	Tchourine_2018	MMETOH	1	581	59	0.1405044868
Figure_5e			Log2		MTL-BBSR	Single_Cell_Data	YEASTRACT_2019	Tchourine_2018	NLIMGLN	1	1644	59	0.1467592684
Figure_5e			Log2		MTL-BBSR	Single_Cell_Data	YEASTRACT_2019	Tchourine_2018	RAPA	1	11805	59	0.1715560196
Figure_5e			Log2		MTL-BBSR	Single_Cell_Data	YEASTRACT_2019	Tchourine_2018	CSTARVE	1	3549	59	0.1223344106
Figure_5e			Log2		MTL-BBSR	Single_Cell_Data	YEASTRACT_2019	Tchourine_2018	NLIMUREA	1	992	59	0.1513392289
Figure_5e			Log2		MTL-BBSR	Single_Cell_Data	YEASTRACT_2019	Tchourine_2018	NLIMNH4	1	1111	59	0.1437682985
Figure_5e			Log2		MTL-BBSR	Single_Cell_Data	YEASTRACT_2019	Tchourine_2018	MMD	1	1894	59	0.184775055
Figure_5e			Log2		MTL-BBSR	Single_Cell_Data	YEASTRACT_2019	Tchourine_2018	NLIMPRO	1	853	59	0.1211350509
Figure_5e			Log2		MTL-BBSR	Single_Cell_Data	YEASTRACT_2019	Tchourine_2018	ALL	1	38225	59	0.2309895594
Figure_5e			Log2		MTL-BBSR	Single_Cell_Data	YEASTRACT_2019	Tchourine_2018	YPETOH	1	1427	60	0.1435092428
Figure_5e			Log2		MTL-BBSR	Single_Cell_Data	YEASTRACT_2019	Tchourine_2018	RAPA	1	11805	60	0.1682604066
Figure_5e			Log2		MTL-BBSR	Single_Cell_Data	YEASTRACT_2019	Tchourine_2018	CSTARVE	1	3549	60	0.1450634671
Figure_5e			Log2		MTL-BBSR	Single_Cell_Data	YEASTRACT_2019	Tchourine_2018	MMETOH	1	581	60	0.1614831223
Figure_5e			Log2		MTL-BBSR	Single_Cell_Data	YEASTRACT_2019	Tchourine_2018	DIAUXY	1	3332	60	0.09612786433
Figure_5e			Log2		MTL-BBSR	Single_Cell_Data	YEASTRACT_2019	Tchourine_2018	YPD	1	11037	60	0.16369631
Figure_5e			Log2		MTL-BBSR	Single_Cell_Data	YEASTRACT_2019	Tchourine_2018	NLIMGLN	1	1644	60	0.1408366199
Figure_5e			Log2		MTL-BBSR	Single_Cell_Data	YEASTRACT_2019	Tchourine_2018	NLIMUREA	1	992	60	0.1536850131
Figure_5e			Log2		MTL-BBSR	Single_Cell_Data	YEASTRACT_2019	Tchourine_2018	MMD	1	1894	60	0.1768481354
Figure_5e			Log2		MTL-BBSR	Single_Cell_Data	YEASTRACT_2019	Tchourine_2018	NLIMNH4	1	1111	60	0.1370761678
Figure_5e			Log2		MTL-BBSR	Single_Cell_Data	YEASTRACT_2019	Tchourine_2018	NLIMPRO	1	853	60	0.1202832191
Figure_5e			Log2		MTL-BBSR	Single_Cell_Data	YEASTRACT_2019	Tchourine_2018	ALL	1	38225	60	0.2491956795
Figure_5e			Log2		MTL-BBSR	Single_Cell_Data	YEASTRACT_2019	Tchourine_2018	NLIMGLN	1	1644	61	0.1509370194
Figure_5e			Log2		MTL-BBSR	Single_Cell_Data	YEASTRACT_2019	Tchourine_2018	YPD	1	11037	61	0.1722626474
Figure_5e			Log2		MTL-BBSR	Single_Cell_Data	YEASTRACT_2019	Tchourine_2018	MMD	1	1894	61	0.1952029276
Figure_5e			Log2		MTL-BBSR	Single_Cell_Data	YEASTRACT_2019	Tchourine_2018	RAPA	1	11805	61	0.1619572571
Figure_5e			Log2		MTL-BBSR	Single_Cell_Data	YEASTRACT_2019	Tchourine_2018	NLIMUREA	1	992	61	0.1545643683
Figure_5e			Log2		MTL-BBSR	Single_Cell_Data	YEASTRACT_2019	Tchourine_2018	YPETOH	1	1427	61	0.1263553807
Figure_5e			Log2		MTL-BBSR	Single_Cell_Data	YEASTRACT_2019	Tchourine_2018	CSTARVE	1	3549	61	0.0927477371
Figure_5e			Log2		MTL-BBSR	Single_Cell_Data	YEASTRACT_2019	Tchourine_2018	DIAUXY	1	3332	61	0.08544747014
Figure_5e			Log2		MTL-BBSR	Single_Cell_Data	YEASTRACT_2019	Tchourine_2018	NLIMPRO	1	853	61	0.144344039
Figure_5e			Log2		MTL-BBSR	Single_Cell_Data	YEASTRACT_2019	Tchourine_2018	NLIMNH4	1	1111	61	0.1507569276
Figure_5e			Log2		MTL-BBSR	Single_Cell_Data	YEASTRACT_2019	Tchourine_2018	MMETOH	1	581	61	0.1402277998
Figure_5e			Log2		MTL-BBSR	Single_Cell_Data	YEASTRACT_2019	Tchourine_2018	ALL	1	38225	61	0.2409467033
Figure_5e			Log2		MTL-AMUSR	Single_Cell_Data	YEASTRACT_2019	Tchourine_2018	DIAUXY	1	3332	52	0.1289687105
Figure_5e			Log2		MTL-AMUSR	Single_Cell_Data	YEASTRACT_2019	Tchourine_2018	YPD	1	11037	52	0.1206220934
Figure_5e			Log2		MTL-AMUSR	Single_Cell_Data	YEASTRACT_2019	Tchourine_2018	NLIMGLN	1	1644	52	0.1626112973
Figure_5e			Log2		MTL-AMUSR	Single_Cell_Data	YEASTRACT_2019	Tchourine_2018	MMD	1	1894	52	0.1832735013
Figure_5e			Log2		MTL-AMUSR	Single_Cell_Data	YEASTRACT_2019	Tchourine_2018	CSTARVE	1	3549	52	0.1158651284
Figure_5e			Log2		MTL-AMUSR	Single_Cell_Data	YEASTRACT_2019	Tchourine_2018	RAPA	1	11805	52	0.137305046
Figure_5e			Log2		MTL-AMUSR	Single_Cell_Data	YEASTRACT_2019	Tchourine_2018	MMETOH	1	581	52	0.1294261581
Figure_5e			Log2		MTL-AMUSR	Single_Cell_Data	YEASTRACT_2019	Tchourine_2018	NLIMUREA	1	992	52	0.1207036766
Figure_5e			Log2		MTL-AMUSR	Single_Cell_Data	YEASTRACT_2019	Tchourine_2018	YPETOH	1	1427	52	0.1160468408
Figure_5e			Log2		MTL-AMUSR	Single_Cell_Data	YEASTRACT_2019	Tchourine_2018	NLIMPRO	1	853	52	0.09666168456
Figure_5e			Log2		MTL-AMUSR	Single_Cell_Data	YEASTRACT_2019	Tchourine_2018	NLIMNH4	1	1111	52	0.1096463534
Figure_5e			Log2		MTL-AMUSR	Single_Cell_Data	YEASTRACT_2019	Tchourine_2018	ALL	1	38225	52	0.2245177044
Figure_5e			Log2		MTL-AMUSR	Single_Cell_Data	YEASTRACT_2019	Tchourine_2018	CSTARVE	1	3549	53	0.1266644976
Figure_5e			Log2		MTL-AMUSR	Single_Cell_Data	YEASTRACT_2019	Tchourine_2018	RAPA	1	11805	53	0.118180701
Figure_5e			Log2		MTL-AMUSR	Single_Cell_Data	YEASTRACT_2019	Tchourine_2018	DIAUXY	1	3332	53	0.1139934582
Figure_5e			Log2		MTL-AMUSR	Single_Cell_Data	YEASTRACT_2019	Tchourine_2018	NLIMGLN	1	1644	53	0.1460254611
Figure_5e			Log2		MTL-AMUSR	Single_Cell_Data	YEASTRACT_2019	Tchourine_2018	NLIMUREA	1	992	53	0.1033653382
Figure_5e			Log2		MTL-AMUSR	Single_Cell_Data	YEASTRACT_2019	Tchourine_2018	YPD	1	11037	53	0.1136681689
Figure_5e			Log2		MTL-AMUSR	Single_Cell_Data	YEASTRACT_2019	Tchourine_2018	NLIMPRO	1	853	53	0.08304147048
Figure_5e			Log2		MTL-AMUSR	Single_Cell_Data	YEASTRACT_2019	Tchourine_2018	YPETOH	1	1427	53	0.1016492652
Figure_5e			Log2		MTL-AMUSR	Single_Cell_Data	YEASTRACT_2019	Tchourine_2018	MMD	1	1894	53	0.1646691201
Figure_5e			Log2		MTL-AMUSR	Single_Cell_Data	YEASTRACT_2019	Tchourine_2018	NLIMNH4	1	1111	53	0.09678691703
Figure_5e			Log2		MTL-AMUSR	Single_Cell_Data	YEASTRACT_2019	Tchourine_2018	MMETOH	1	581	53	0.1032207113
Figure_5e			Log2		MTL-AMUSR	Single_Cell_Data	YEASTRACT_2019	Tchourine_2018	ALL	1	38225	53	0.2309320531
Figure_5e			Log2		MTL-AMUSR	Single_Cell_Data	YEASTRACT_2019	Tchourine_2018	YPD	1	11037	54	0.1211033098
Figure_5e			Log2		MTL-AMUSR	Single_Cell_Data	YEASTRACT_2019	Tchourine_2018	MMD	1	1894	54	0.1924099198
Figure_5e			Log2		MTL-AMUSR	Single_Cell_Data	YEASTRACT_2019	Tchourine_2018	NLIMUREA	1	992	54	0.1241076799
Figure_5e			Log2		MTL-AMUSR	Single_Cell_Data	YEASTRACT_2019	Tchourine_2018	CSTARVE	1	3549	54	0.1048472792
Figure_5e			Log2		MTL-AMUSR	Single_Cell_Data	YEASTRACT_2019	Tchourine_2018	RAPA	1	11805	54	0.1245022426
Figure_5e			Log2		MTL-AMUSR	Single_Cell_Data	YEASTRACT_2019	Tchourine_2018	NLIMGLN	1	1644	54	0.1730180913
Figure_5e			Log2		MTL-AMUSR	Single_Cell_Data	YEASTRACT_2019	Tchourine_2018	NLIMNH4	1	1111	54	0.1332652512
Figure_5e			Log2		MTL-AMUSR	Single_Cell_Data	YEASTRACT_2019	Tchourine_2018	MMETOH	1	581	54	0.120906769
Figure_5e			Log2		MTL-AMUSR	Single_Cell_Data	YEASTRACT_2019	Tchourine_2018	DIAUXY	1	3332	54	0.1391647246
Figure_5e			Log2		MTL-AMUSR	Single_Cell_Data	YEASTRACT_2019	Tchourine_2018	YPETOH	1	1427	54	0.109257507
Figure_5e			Log2		MTL-AMUSR	Single_Cell_Data	YEASTRACT_2019	Tchourine_2018	NLIMPRO	1	853	54	0.1154507425
Figure_5e			Log2		MTL-AMUSR	Single_Cell_Data	YEASTRACT_2019	Tchourine_2018	ALL	1	38225	54	0.2433669092
Figure_5e			Log2		MTL-AMUSR	Single_Cell_Data	YEASTRACT_2019	Tchourine_2018	NLIMGLN	1	1644	55	0.1519953326
Figure_5e			Log2		MTL-AMUSR	Single_Cell_Data	YEASTRACT_2019	Tchourine_2018	YPD	1	11037	55	0.1259290461
Figure_5e			Log2		MTL-AMUSR	Single_Cell_Data	YEASTRACT_2019	Tchourine_2018	RAPA	1	11805	55	0.1427355854
Figure_5e			Log2		MTL-AMUSR	Single_Cell_Data	YEASTRACT_2019	Tchourine_2018	CSTARVE	1	3549	55	0.1162758375
Figure_5e			Log2		MTL-AMUSR	Single_Cell_Data	YEASTRACT_2019	Tchourine_2018	DIAUXY	1	3332	55	0.1328798171
Figure_5e			Log2		MTL-AMUSR	Single_Cell_Data	YEASTRACT_2019	Tchourine_2018	YPETOH	1	1427	55	0.1201446291
Figure_5e			Log2		MTL-AMUSR	Single_Cell_Data	YEASTRACT_2019	Tchourine_2018	MMD	1	1894	55	0.1779418564
Figure_5e			Log2		MTL-AMUSR	Single_Cell_Data	YEASTRACT_2019	Tchourine_2018	NLIMUREA	1	992	55	0.1272552765
Figure_5e			Log2		MTL-AMUSR	Single_Cell_Data	YEASTRACT_2019	Tchourine_2018	NLIMPRO	1	853	55	0.1055129216
Figure_5e			Log2		MTL-AMUSR	Single_Cell_Data	YEASTRACT_2019	Tchourine_2018	NLIMNH4	1	1111	55	0.1216907562
Figure_5e			Log2		MTL-AMUSR	Single_Cell_Data	YEASTRACT_2019	Tchourine_2018	MMETOH	1	581	55	0.1165925838
Figure_5e			Log2		MTL-AMUSR	Single_Cell_Data	YEASTRACT_2019	Tchourine_2018	ALL	1	38225	55	0.2328117237
Figure_5e			Log2		MTL-AMUSR	Single_Cell_Data	YEASTRACT_2019	Tchourine_2018	YPD	1	11037	56	0.116401122
Figure_5e			Log2		MTL-AMUSR	Single_Cell_Data	YEASTRACT_2019	Tchourine_2018	RAPA	1	11805	56	0.119550406
Figure_5e			Log2		MTL-AMUSR	Single_Cell_Data	YEASTRACT_2019	Tchourine_2018	NLIMNH4	1	1111	56	0.1276682663
Figure_5e			Log2		MTL-AMUSR	Single_Cell_Data	YEASTRACT_2019	Tchourine_2018	DIAUXY	1	3332	56	0.1317469774
Figure_5e			Log2		MTL-AMUSR	Single_Cell_Data	YEASTRACT_2019	Tchourine_2018	NLIMGLN	1	1644	56	0.1590873793
Figure_5e			Log2		MTL-AMUSR	Single_Cell_Data	YEASTRACT_2019	Tchourine_2018	CSTARVE	1	3549	56	0.128052761
Figure_5e			Log2		MTL-AMUSR	Single_Cell_Data	YEASTRACT_2019	Tchourine_2018	MMETOH	1	581	56	0.1228223587
Figure_5e			Log2		MTL-AMUSR	Single_Cell_Data	YEASTRACT_2019	Tchourine_2018	NLIMPRO	1	853	56	0.1038282513
Figure_5e			Log2		MTL-AMUSR	Single_Cell_Data	YEASTRACT_2019	Tchourine_2018	NLIMUREA	1	992	56	0.1249721739
Figure_5e			Log2		MTL-AMUSR	Single_Cell_Data	YEASTRACT_2019	Tchourine_2018	YPETOH	1	1427	56	0.1158662873
Figure_5e			Log2		MTL-AMUSR	Single_Cell_Data	YEASTRACT_2019	Tchourine_2018	MMD	1	1894	56	0.1929064103
Figure_5e			Log2		MTL-AMUSR	Single_Cell_Data	YEASTRACT_2019	Tchourine_2018	ALL	1	38225	56	0.2384730389
Figure_5e			Log2		MTL-AMUSR	Single_Cell_Data	YEASTRACT_2019	Tchourine_2018	YPETOH	1	1427	57	0.1093256085
Figure_5e			Log2		MTL-AMUSR	Single_Cell_Data	YEASTRACT_2019	Tchourine_2018	RAPA	1	11805	57	0.1377992434
Figure_5e			Log2		MTL-AMUSR	Single_Cell_Data	YEASTRACT_2019	Tchourine_2018	YPD	1	11037	57	0.1182712652
Figure_5e			Log2		MTL-AMUSR	Single_Cell_Data	YEASTRACT_2019	Tchourine_2018	DIAUXY	1	3332	57	0.1303350512
Figure_5e			Log2		MTL-AMUSR	Single_Cell_Data	YEASTRACT_2019	Tchourine_2018	NLIMUREA	1	992	57	0.1203107458
Figure_5e			Log2		MTL-AMUSR	Single_Cell_Data	YEASTRACT_2019	Tchourine_2018	CSTARVE	1	3549	57	0.1334330097
Figure_5e			Log2		MTL-AMUSR	Single_Cell_Data	YEASTRACT_2019	Tchourine_2018	MMD	1	1894	57	0.1661168664
Figure_5e			Log2		MTL-AMUSR	Single_Cell_Data	YEASTRACT_2019	Tchourine_2018	NLIMNH4	1	1111	57	0.1163814838
Figure_5e			Log2		MTL-AMUSR	Single_Cell_Data	YEASTRACT_2019	Tchourine_2018	MMETOH	1	581	57	0.1185976424
Figure_5e			Log2		MTL-AMUSR	Single_Cell_Data	YEASTRACT_2019	Tchourine_2018	NLIMPRO	1	853	57	0.09861296125
Figure_5e			Log2		MTL-AMUSR	Single_Cell_Data	YEASTRACT_2019	Tchourine_2018	NLIMGLN	1	1644	57	0.1448319997
Figure_5e			Log2		MTL-AMUSR	Single_Cell_Data	YEASTRACT_2019	Tchourine_2018	ALL	1	38225	57	0.2423095876
Figure_5e			Log2		MTL-AMUSR	Single_Cell_Data	YEASTRACT_2019	Tchourine_2018	NLIMNH4	1	1111	58	0.1307404182
Figure_5e			Log2		MTL-AMUSR	Single_Cell_Data	YEASTRACT_2019	Tchourine_2018	YPD	1	11037	58	0.1455870305
Figure_5e			Log2		MTL-AMUSR	Single_Cell_Data	YEASTRACT_2019	Tchourine_2018	RAPA	1	11805	58	0.1548660314
Figure_5e			Log2		MTL-AMUSR	Single_Cell_Data	YEASTRACT_2019	Tchourine_2018	DIAUXY	1	3332	58	0.1552799298
Figure_5e			Log2		MTL-AMUSR	Single_Cell_Data	YEASTRACT_2019	Tchourine_2018	CSTARVE	1	3549	58	0.1330089062
Figure_5e			Log2		MTL-AMUSR	Single_Cell_Data	YEASTRACT_2019	Tchourine_2018	MMD	1	1894	58	0.1869071979
Figure_5e			Log2		MTL-AMUSR	Single_Cell_Data	YEASTRACT_2019	Tchourine_2018	YPETOH	1	1427	58	0.1479096733
Figure_5e			Log2		MTL-AMUSR	Single_Cell_Data	YEASTRACT_2019	Tchourine_2018	NLIMPRO	1	853	58	0.1393710918
Figure_5e			Log2		MTL-AMUSR	Single_Cell_Data	YEASTRACT_2019	Tchourine_2018	NLIMGLN	1	1644	58	0.1693694108
Figure_5e			Log2		MTL-AMUSR	Single_Cell_Data	YEASTRACT_2019	Tchourine_2018	NLIMUREA	1	992	58	0.1379159377
Figure_5e			Log2		MTL-AMUSR	Single_Cell_Data	YEASTRACT_2019	Tchourine_2018	MMETOH	1	581	58	0.1399368589
Figure_5e			Log2		MTL-AMUSR	Single_Cell_Data	YEASTRACT_2019	Tchourine_2018	ALL	1	38225	58	0.2418807352
Figure_5e			Log2		MTL-AMUSR	Single_Cell_Data	YEASTRACT_2019	Tchourine_2018	DIAUXY	1	3332	59	0.1463918907
Figure_5e			Log2		MTL-AMUSR	Single_Cell_Data	YEASTRACT_2019	Tchourine_2018	YPD	1	11037	59	0.1270982096
Figure_5e			Log2		MTL-AMUSR	Single_Cell_Data	YEASTRACT_2019	Tchourine_2018	YPETOH	1	1427	59	0.124677377
Figure_5e			Log2		MTL-AMUSR	Single_Cell_Data	YEASTRACT_2019	Tchourine_2018	MMETOH	1	581	59	0.1223729403
Figure_5e			Log2		MTL-AMUSR	Single_Cell_Data	YEASTRACT_2019	Tchourine_2018	NLIMGLN	1	1644	59	0.1664286925
Figure_5e			Log2		MTL-AMUSR	Single_Cell_Data	YEASTRACT_2019	Tchourine_2018	RAPA	1	11805	59	0.1249412602
Figure_5e			Log2		MTL-AMUSR	Single_Cell_Data	YEASTRACT_2019	Tchourine_2018	CSTARVE	1	3549	59	0.1124448677
Figure_5e			Log2		MTL-AMUSR	Single_Cell_Data	YEASTRACT_2019	Tchourine_2018	NLIMUREA	1	992	59	0.120436518
Figure_5e			Log2		MTL-AMUSR	Single_Cell_Data	YEASTRACT_2019	Tchourine_2018	NLIMNH4	1	1111	59	0.1317154604
Figure_5e			Log2		MTL-AMUSR	Single_Cell_Data	YEASTRACT_2019	Tchourine_2018	MMD	1	1894	59	0.1716445186
Figure_5e			Log2		MTL-AMUSR	Single_Cell_Data	YEASTRACT_2019	Tchourine_2018	NLIMPRO	1	853	59	0.09617456208
Figure_5e			Log2		MTL-AMUSR	Single_Cell_Data	YEASTRACT_2019	Tchourine_2018	ALL	1	38225	59	0.2298957312
Figure_5e			Log2		MTL-AMUSR	Single_Cell_Data	YEASTRACT_2019	Tchourine_2018	YPETOH	1	1427	60	0.1403140301
Figure_5e			Log2		MTL-AMUSR	Single_Cell_Data	YEASTRACT_2019	Tchourine_2018	RAPA	1	11805	60	0.1414861102
Figure_5e			Log2		MTL-AMUSR	Single_Cell_Data	YEASTRACT_2019	Tchourine_2018	CSTARVE	1	3549	60	0.1242587545
Figure_5e			Log2		MTL-AMUSR	Single_Cell_Data	YEASTRACT_2019	Tchourine_2018	MMETOH	1	581	60	0.1317665486
Figure_5e			Log2		MTL-AMUSR	Single_Cell_Data	YEASTRACT_2019	Tchourine_2018	DIAUXY	1	3332	60	0.1307448642
Figure_5e			Log2		MTL-AMUSR	Single_Cell_Data	YEASTRACT_2019	Tchourine_2018	YPD	1	11037	60	0.133918859
Figure_5e			Log2		MTL-AMUSR	Single_Cell_Data	YEASTRACT_2019	Tchourine_2018	NLIMGLN	1	1644	60	0.1664770411
Figure_5e			Log2		MTL-AMUSR	Single_Cell_Data	YEASTRACT_2019	Tchourine_2018	NLIMUREA	1	992	60	0.1341169379
Figure_5e			Log2		MTL-AMUSR	Single_Cell_Data	YEASTRACT_2019	Tchourine_2018	MMD	1	1894	60	0.1804947685
Figure_5e			Log2		MTL-AMUSR	Single_Cell_Data	YEASTRACT_2019	Tchourine_2018	NLIMNH4	1	1111	60	0.1216003493
Figure_5e			Log2		MTL-AMUSR	Single_Cell_Data	YEASTRACT_2019	Tchourine_2018	NLIMPRO	1	853	60	0.1155736668
Figure_5e			Log2		MTL-AMUSR	Single_Cell_Data	YEASTRACT_2019	Tchourine_2018	ALL	1	38225	60	0.2513682041
Figure_5e			Log2		MTL-AMUSR	Single_Cell_Data	YEASTRACT_2019	Tchourine_2018	NLIMGLN	1	1644	61	0.1415727295
Figure_5e			Log2		MTL-AMUSR	Single_Cell_Data	YEASTRACT_2019	Tchourine_2018	YPD	1	11037	61	0.1393009235
Figure_5e			Log2		MTL-AMUSR	Single_Cell_Data	YEASTRACT_2019	Tchourine_2018	MMD	1	1894	61	0.1713101973
Figure_5e			Log2		MTL-AMUSR	Single_Cell_Data	YEASTRACT_2019	Tchourine_2018	RAPA	1	11805	61	0.1281071215
Figure_5e			Log2		MTL-AMUSR	Single_Cell_Data	YEASTRACT_2019	Tchourine_2018	NLIMUREA	1	992	61	0.117443762
Figure_5e			Log2		MTL-AMUSR	Single_Cell_Data	YEASTRACT_2019	Tchourine_2018	YPETOH	1	1427	61	0.1236329642
Figure_5e			Log2		MTL-AMUSR	Single_Cell_Data	YEASTRACT_2019	Tchourine_2018	CSTARVE	1	3549	61	0.1047944637
Figure_5e			Log2		MTL-AMUSR	Single_Cell_Data	YEASTRACT_2019	Tchourine_2018	DIAUXY	1	3332	61	0.1162398225
Figure_5e			Log2		MTL-AMUSR	Single_Cell_Data	YEASTRACT_2019	Tchourine_2018	NLIMPRO	1	853	61	0.0908479396
Figure_5e			Log2		MTL-AMUSR	Single_Cell_Data	YEASTRACT_2019	Tchourine_2018	NLIMNH4	1	1111	61	0.1289667866
Figure_5e			Log2		MTL-AMUSR	Single_Cell_Data	YEASTRACT_2019	Tchourine_2018	MMETOH	1	581	61	0.1118439424
Figure_5e			Log2		MTL-AMUSR	Single_Cell_Data	YEASTRACT_2019	Tchourine_2018	ALL	1	38225	61	0.2332367046
