# Supplementary material for: Gene regulatory network reconstruction using single-cell RNA sequencing of barcoded genotypes in diverse environments
Source: eLife. 2020 Jan 27;9:e51254. doi: 10.7554/eLife.51254 (PMC7004572; doi:10.7554/eLife.51254)
Supplement: Source code 1. — It also contains a data folder with the raw count matrix as a TSV file (103118_SS_Data.tsv.gz), the simulated negative data count matrix as a TSV file (110518_SS_NEG_Data.tsv.gz), a gene name metadata TSV file (yeast_gene_names.tsv), supplemental tables 5 (STable5.tsv) and 6 (STable6.tsv) as TSV files, and the yeast gene ontology slim mapping as a TAB file (go_slim_mapping.tab). Source code 1 also contains a priors folder with the Gold Standard, the three sets of priors data tested in this work, and the YEASTRACT comparison data, all as TSV files. Source code 1 also contains a network folder with the network learned in this paper (signed_network.tsv) as a TSV file, and the networks for each experimental condition (COND_signed_network.tsv) as 11 separate TSV files. Source code 1 also contains an inferelator folder with the python scripts used to generate the networks for Figures 5, 6, 7. [file elife-51254-code1.tar.gz › data/TRIZOL_BULK.tsv]

YDL248W	YDL247W-A	YDL247W	YDL246C	YDL245C	YDL244W	YDL243C	YDL242W	YDL241W	YDL240C-A	YDL240W	YDL239C	YDL238C	YDL237W	YDL236W	YDL235C	YDL234C	YDL233W	YDL232W	YDL231C	YDL230W	YDL229W	YDL228C	YDL227C	YDL226C	YDL225W	YDL224C	YDL223C	YDL222C	YDL221W	YDL220C	YDL219W	YDL218W	YDL217C	YDL216C	YDL215C	YDL214C	YDL213C	YDL212W	YDL211C	YDL210W	YDL209C	YDL208W	YDL207W	YDL206W	YDL205C	YDL204W	YDL203C	YDL202W	YDL201W
0	0	0	0	0	2	16	0	14	0	10	3	2	55	95	246	24	13	242	25	13	3237	0	0	162	16	60	3	0	0	5	82	3	32	6	7	0	224	310	4	4	15	545	49	8	40	8	18	24	100
0	0	0	0	1	1	7	0	4	0	6	5	5	56	110	218	13	10	224	22	19	2894	0	0	131	13	54	0	0	0	6	77	3	23	2	13	0	158	324	5	7	9	500	35	6	28	15	9	25	103
0	0	0	0	0	1	16	0	13	0	7	13	1	90	142	361	22	19	290	34	17	4099	0	0	161	23	95	3	0	0	6	93	0	35	3	15	1	261	450	3	5	22	780	75	4	50	12	16	34	135
2	0	0	0	0	1	10	1	10	0	8	7	1	56	121	293	22	6	291	14	15	4016	0	0	175	23	87	1	0	0	9	100	2	42	6	16	0	218	384	6	3	17	674	69	6	46	14	8	41	125
0	0	0	0	0	3	9	0	9	0	13	7	2	76	141	276	14	16	300	21	26	3975	0	0	184	17	69	1	0	0	6	83	0	37	1	11	0	197	386	5	3	22	688	64	4	43	15	16	34	132
1	0	0	0	0	1	13	1	14	0	7	11	4	51	124	301	15	13	207	30	10	3276	0	0	186	17	55	0	0	0	5	88	2	44	3	11	0	187	301	3	3	16	540	49	2	29	7	6	29	115
[truncated: 5,000 more columns]
