# Supplementary material for: Gene regulatory network reconstruction using single-cell RNA sequencing of barcoded genotypes in diverse environments
Source: eLife. 2020 Jan 27;9:e51254. doi: 10.7554/eLife.51254 (PMC7004572; doi:10.7554/eLife.51254)
Supplement: Source code 1. — It also contains a data folder with the raw count matrix as a TSV file (103118_SS_Data.tsv.gz), the simulated negative data count matrix as a TSV file (110518_SS_NEG_Data.tsv.gz), a gene name metadata TSV file (yeast_gene_names.tsv), supplemental tables 5 (STable5.tsv) and 6 (STable6.tsv) as TSV files, and the yeast gene ontology slim mapping as a TAB file (go_slim_mapping.tab). Source code 1 also contains a priors folder with the Gold Standard, the three sets of priors data tested in this work, and the YEASTRACT comparison data, all as TSV files. Source code 1 also contains a network folder with the network learned in this paper (signed_network.tsv) as a TSV file, and the networks for each experimental condition (COND_signed_network.tsv) as 11 separate TSV files. Source code 1 also contains an inferelator folder with the python scripts used to generate the networks for Figures 5, 6, 7. [file elife-51254-code1.tar.gz › data/LEWIS_ALL.tsv]

YAL001C	YAL002W	YAL003W	YAL004W	YAL005C	YAL007C	YAL008W	YAL009W	YAL010C	YAL011W	YAL012W	YAL013W	YAL014C	YAL015C	YAL016C-A	YAL016C-B	YAL016W	YAL017W	YAL018C	YAL019W	YAL019W-A	YAL020C	YAL021C	YAL022C	YAL023C	YAL024C	YAL025C	YAL026C	YAL026C-A	YAL027W	YAL028W	YAL029C	YAL030W	YAL031C	YAL031W-A	YAL032C	YAL033W	YAL034C	YAL034C-B	YAL034W-A	YAL035W	YAL036C	YAL037C-A	YAL037C-B	YAL037W	YAL038W	YAL039C	YAL040C	YAL041W	YAL042C-A
22.28	25.23	1787.04	3.46	638.82	277.69	58.84	30.08	22.29	20.32	1074.03	76.42	64.18	21.59	2.22	0.0	69.8	41.68	0.0	53.56	0.57	39.73	124.35	108.04	448.16	16.23	158.76	64.49	75.64	11.51	12.44	50.8	99.89	24.32	0.0	34.46	82.76	39.76	0.0	14.17	346.81	136.67	0.0	15.87	3.79	14361.11	45.09	223.98	65.45	2.1
27.25	28.96	2047.83	1.22	759.89	363.58	72.05	38.15	22.74	26.39	1013.83	72.91	64.79	25.32	0.79	0.0	83.55	47.24	0.0	54.86	0.8	41.87	120.18	103.12	422.46	17.71	154.76	61.9	65.05	15.59	13.92	56.71	126.71	25.67	0.0	32.65	82.23	44.83	0.34	17.05	345.28	128.08	0.0	7.74	4.29	12346.15	35.55	218.84	73.36	2.22
22.29	21.81	2190.19	5.93	692.61	227.9	49.07	29.26	16.26	20.15	996.15	47.99	62.52	18.98	3.08	0.0	83.47	35.76	0.0	46.93	0.52	31.23	91.34	92.46	419.69	15.75	116.58	56.16	33.94	11.36	8.4	49.73	138.74	23.26	0.0	27.94	61.18	29.98	0.6	8.87	329.45	146.93	2.07	44.35	5.18	11276.19	38.99	147.47	56.04	4.29
20.37	23.04	2263.15	0.56	527.52	357.9	59.84	38.44	21.13	22.88	998.69	65.29	66.84	19.38	1.58	0.0	71.11	31.45	0.0	57.46	0.97	48.06	110.42	103.33	428.15	13.53	191.8	56.18	60.19	14.57	9.16	55.07	118.57	20.24	0.0	28.68	87.07	39.79	0.0	15.63	322.91	158.2	0.0	8.79	5.0	12084.77	41.33	233.44	65.04	0.76
38.06	26.69	2204.95	2.19	546.16	280.33	68.37	43.87	32.6	31.62	464.69	61.6	61.44	29.47	2.32	0.0	96.18	35.24	0.0	67.47	1.48	30.01	90.43	71.57	267.13	20.64	298.29	58.81	47.28	25.94	9.93	61.58	140.29	26.4	0.0	38.51	97.31	29.92	0.0	22.35	396.94	163.5	1.75	16.94	10.52	9333.88	45.69	109.32	69.1	2.81
40.14	26.13	2365.14	1.68	719.57	246.04	67.45	37.23	28.33	34.76	582.54	70.08	65.8	29.49	2.78	0.0	92.94	42.01	0.0	64.49	1.81	29.19	98.04	69.44	293.4	19.88	242.0	62.07	52.89	27.26	12.89	56.43	127.13	29.78	0.0	38.87	90.36	40.0	0.0	23.08	411.19	161.33	4.58	12.11	8.46	9564.05	51.22	127.98	68.09	0.61
38.56	26.4	2320.8	2.18	537.7	261.34	70.71	45.06	32.58	32.15	571.95	70.02	68.85	31.73	1.46	0.0	82.91	38.44	0.0	68.45	0.56	30.8	98.92	71.83	273.12	20.95	286.01	53.3	46.02	32.99	14.17	56.97	129.26	27.45	0.37	39.34	111.82	31.83	0.64	27.85	420.28	163.25	0.0	13.37	8.47	9860.02	47.74	130.73	69.38	1.77
37.05	23.89	2450.19	1.51	478.13	331.78	64.96	37.3	30.48	37.94	538.38	78.15	62.45	32.39	2.43	0.0	86.99	31.36	0.21	82.91	1.12	34.85	100.84	70.1	247.18	21.65	414.26	52.57	58.15	27.97	9.12	61.84	129.0	27.53	0.25	47.5	122.39	40.62	0.0	30.38	461.41	178.0	1.47	12.4	9.5	9264.5	46.27	138.57	77.22	1.37
24.66	17.79	2654.62	4.0	648.69	243.55	58.69	33.28	24.09	30.78	689.66	64.38	68.39	25.22	1.72	0.0	84.46	24.1	0.0	60.23	1.0	28.2	76.11	66.86	281.28	15.1	252.53	41.03	41.87	27.15	9.95	36.91	136.56	22.86	0.0	32.31	85.71	38.92	0.43	21.19	411.86	162.4	1.49	21.46	9.18	9468.06	51.99	101.09	51.69	1.57
26.04	16.59	2822.32	2.17	848.68	249.62	59.05	30.14	21.36	28.85	728.96	65.82	69.5	30.77	2.69	0.0	91.34	27.56	0.28	52.11	1.12	27.89	82.6	66.75	304.54	16.54	209.63	41.1	38.28	29.27	10.56	35.36	136.87	24.93	0.0	36.1	82.57	38.29	0.64	18.84	399.55	159.18	2.95	16.09	6.46	9514.45	54.31	103.23	55.61	1.98
25.72	18.15	2751.64	2.75	641.72	274.26	55.9	34.77	25.9	30.16	696.76	65.23	69.62	26.7	4.72	0.0	91.39	24.34	0.0	58.04	0.37	30.22	75.08	59.75	264.62	14.7	245.8	38.45	33.07	22.55	11.75	37.38	143.83	24.34	0.0	38.85	80.29	34.67	0.32	19.77	404.83	156.21	0.0	29.86	6.53	9391.04	49.67	113.19	60.45	2.35
23.15	16.83	2908.52	3.51	589.53	246.83	52.03	27.81	24.14	31.6	691.76	59.18	73.24	26.12	2.93	0.0	87.41	20.86	0.0	60.22	1.05	30.41	75.06	68.94	280.37	13.64	243.87	39.61	33.86	28.32	9.07	37.71	133.82	23.4	0.0	31.84	76.58	34.67	0.0	20.11	414.85	179.29	0.0	27.46	8.46	9518.56	46.47	112.75	55.3	1.89
[truncated: 5,000 more columns]
