# Supplementary material for: Gene regulatory network reconstruction using single-cell RNA sequencing of barcoded genotypes in diverse environments
Source: eLife. 2020 Jan 27;9:e51254. doi: 10.7554/eLife.51254 (PMC7004572; doi:10.7554/eLife.51254)
Supplement: Source code 1. — It also contains a data folder with the raw count matrix as a TSV file (103118_SS_Data.tsv.gz), the simulated negative data count matrix as a TSV file (110518_SS_NEG_Data.tsv.gz), a gene name metadata TSV file (yeast_gene_names.tsv), supplemental tables 5 (STable5.tsv) and 6 (STable6.tsv) as TSV files, and the yeast gene ontology slim mapping as a TAB file (go_slim_mapping.tab). Source code 1 also contains a priors folder with the Gold Standard, the three sets of priors data tested in this work, and the YEASTRACT comparison data, all as TSV files. Source code 1 also contains a network folder with the network learned in this paper (signed_network.tsv) as a TSV file, and the networks for each experimental condition (COND_signed_network.tsv) as 11 separate TSV files. Source code 1 also contains an inferelator folder with the python scripts used to generate the networks for Figures 5, 6, 7. [file elife-51254-code1.tar.gz › data/go_slim_mapping.tab]

HRA1	HRA1	S000119380	C	cellular_component	GO:0005575	ncRNA_gene
HRA1	HRA1	S000119380	F	molecular_function	GO:0003674	ncRNA_gene
HRA1	HRA1	S000119380	P	rRNA processing	GO:0006364	ncRNA_gene
HRA1	HRA1	S000119380	P	ribosomal small subunit biogenesis	GO:0042274	ncRNA_gene
ICR1	ICR1	S000132612	C	nucleus	GO:0005634	ncRNA_gene
ICR1	ICR1	S000132612	F	molecular_function	GO:0003674	ncRNA_gene
ICR1	ICR1	S000132612	P	transcription from RNA polymerase II promoter	GO:0006366	ncRNA_gene
LSR1	LSR1	S000006478	C	nucleus	GO:0005634	snRNA_gene
LSR1	LSR1	S000006478	F	RNA binding	GO:0003723	snRNA_gene
LSR1	LSR1	S000006478	P	RNA splicing	GO:0008380	snRNA_gene
LSR1	LSR1	S000006478	P	mRNA processing	GO:0006397	snRNA_gene
NME1	NME1	S000007436	C	other		snoRNA_gene
NME1	NME1	S000007436	F	hydrolase activity	GO:0016787	snoRNA_gene
NME1	NME1	S000007436	F	nuclease activity	GO:0004518	snoRNA_gene
NME1	NME1	S000007436	P	mRNA processing	GO:0006397	snoRNA_gene
NME1	NME1	S000007436	P	rRNA processing	GO:0006364	snoRNA_gene
NME1	NME1	S000007436	P	regulation of cell cycle	GO:0051726	snoRNA_gene
PWR1	PWR1	S000132614	C	nucleus	GO:0005634	ncRNA_gene
PWR1	PWR1	S000132614	F	molecular_function	GO:0003674	ncRNA_gene
PWR1	PWR1	S000132614	P	transcription from RNA polymerase II promoter	GO:0006366	ncRNA_gene
Q0010		S000007257	C	membrane	GO:0016020	ORF|Dubious
Q0010		S000007257	F	molecular_function	GO:0003674	ORF|Dubious
Q0010		S000007257	P	biological_process	GO:0008150	ORF|Dubious
Q0017		S000007258	C	cellular_component	GO:0005575	ORF|Dubious
Q0017		S000007258	F	molecular_function	GO:0003674	ORF|Dubious
Q0017		S000007258	P	biological_process	GO:0008150	ORF|Dubious
Q0020	15S_RRNA	S000007287	C	cytoplasm	GO:0005737	rRNA_gene
Q0020	15S_RRNA	S000007287	C	mitochondrion	GO:0005739	rRNA_gene
Q0020	15S_RRNA	S000007287	C	ribosome	GO:0005840	rRNA_gene
Q0020	15S_RRNA	S000007287	F	structural constituent of ribosome	GO:0003735	rRNA_gene
Q0020	15S_RRNA	S000007287	F	structural molecule activity	GO:0005198	rRNA_gene
Q0020	15S_RRNA	S000007287	P	mitochondrial translation	GO:0032543	rRNA_gene
Q0020	15S_RRNA	S000007287	P	mitochondrion organization	GO:0007005	rRNA_gene
Q0032		S000007259	C	membrane	GO:0016020	ORF|Dubious
Q0032		S000007259	F	molecular_function	GO:0003674	ORF|Dubious
Q0032		S000007259	P	biological_process	GO:0008150	ORF|Dubious
Q0045	COX1	S000007260	C	cytoplasm	GO:0005737	ORF|Verified
Q0045	COX1	S000007260	C	membrane	GO:0016020	ORF|Verified
Q0045	COX1	S000007260	C	mitochondrial envelope	GO:0005740	ORF|Verified
Q0045	COX1	S000007260	C	mitochondrion	GO:0005739	ORF|Verified
Q0045	COX1	S000007260	F	oxidoreductase activity	GO:0016491	ORF|Verified
Q0045	COX1	S000007260	F	transmembrane transporter activity	GO:0022857	ORF|Verified
Q0045	COX1	S000007260	P	cellular respiration	GO:0045333	ORF|Verified
Q0045	COX1	S000007260	P	generation of precursor metabolites and energy	GO:0006091	ORF|Verified
Q0045	COX1	S000007260	P	nucleobase-containing small molecule metabolic process	GO:0055086	ORF|Verified
Q0050	AI1	S000007261	C	cytoplasm	GO:0005737	ORF|Verified
Q0050	AI1	S000007261	C	mitochondrion	GO:0005739	ORF|Verified
Q0050	AI1	S000007261	F	nucleotidyltransferase activity	GO:0016779	ORF|Verified
Q0050	AI1	S000007261	F	transferase activity	GO:0016740	ORF|Verified
Q0050	AI1	S000007261	P	DNA recombination	GO:0006310	ORF|Verified
Q0050	AI1	S000007261	P	mRNA processing	GO:0006397	ORF|Verified
Q0055	AI2	S000007262	C	cytoplasm	GO:0005737	ORF|Verified
Q0055	AI2	S000007262	C	mitochondrion	GO:0005739	ORF|Verified
Q0055	AI2	S000007262	F	nucleotidyltransferase activity	GO:0016779	ORF|Verified
Q0055	AI2	S000007262	F	transferase activity	GO:0016740	ORF|Verified
Q0055	AI2	S000007262	P	DNA recombination	GO:0006310	ORF|Verified
Q0060	AI3	S000007263	C	cytoplasm	GO:0005737	ORF|Verified
Q0060	AI3	S000007263	C	mitochondrion	GO:0005739	ORF|Verified
Q0060	AI3	S000007263	F	hydrolase activity	GO:0016787	ORF|Verified
Q0060	AI3	S000007263	F	nuclease activity	GO:0004518	ORF|Verified
Q0060	AI3	S000007263	P	biological_process	GO:0008150	ORF|Verified
Q0065	AI4	S000007264	C	cytoplasm	GO:0005737	ORF|Verified
Q0065	AI4	S000007264	C	mitochondrion	GO:0005739	ORF|Verified
Q0065	AI4	S000007264	F	hydrolase activity	GO:0016787	ORF|Verified
Q0065	AI4	S000007264	F	nuclease activity	GO:0004518	ORF|Verified
Q0065	AI4	S000007264	P	DNA recombination	GO:0006310	ORF|Verified
Q0065	AI4	S000007264	P	RNA splicing	GO:0008380	ORF|Verified
Q0070	AI5_ALPHA	S000007265	C	cytoplasm	GO:0005737	ORF|Verified
Q0070	AI5_ALPHA	S000007265	C	mitochondrion	GO:0005739	ORF|Verified
Q0070	AI5_ALPHA	S000007265	F	hydrolase activity	GO:0016787	ORF|Verified
Q0070	AI5_ALPHA	S000007265	F	nuclease activity	GO:0004518	ORF|Verified
Q0070	AI5_ALPHA	S000007265	P	DNA recombination	GO:0006310	ORF|Verified
Q0075	AI5_BETA	S000007266	C	cytoplasm	GO:0005737	ORF|Uncharacterized
Q0075	AI5_BETA	S000007266	C	mitochondrion	GO:0005739	ORF|Uncharacterized
Q0075	AI5_BETA	S000007266	F	molecular_function	GO:0003674	ORF|Uncharacterized
Q0075	AI5_BETA	S000007266	P	biological_process	GO:0008150	ORF|Uncharacterized
Q0080	ATP8	S000007267	C	cytoplasm	GO:0005737	ORF|Verified
Q0080	ATP8	S000007267	C	membrane	GO:0016020	ORF|Verified
Q0080	ATP8	S000007267	C	mitochondrial envelope	GO:0005740	ORF|Verified
Q0080	ATP8	S000007267	C	mitochondrion	GO:0005739	ORF|Verified
Q0080	ATP8	S000007267	F	ATPase activity	GO:0016887	ORF|Verified
Q0080	ATP8	S000007267	F	hydrolase activity	GO:0016787	ORF|Verified
Q0080	ATP8	S000007267	F	transmembrane transporter activity	GO:0022857	ORF|Verified
Q0080	ATP8	S000007267	P	ion transport	GO:0006811	ORF|Verified
Q0080	ATP8	S000007267	P	nucleobase-containing small molecule metabolic process	GO:0055086	ORF|Verified
Q0080	ATP8	S000007267	P	transmembrane transport	GO:0055085	ORF|Verified
Q0085	ATP6	S000007268	C	cytoplasm	GO:0005737	ORF|Verified
Q0085	ATP6	S000007268	C	membrane	GO:0016020	ORF|Verified
Q0085	ATP6	S000007268	C	mitochondrial envelope	GO:0005740	ORF|Verified
Q0085	ATP6	S000007268	C	mitochondrion	GO:0005739	ORF|Verified
Q0085	ATP6	S000007268	F	ATPase activity	GO:0016887	ORF|Verified
Q0085	ATP6	S000007268	F	hydrolase activity	GO:0016787	ORF|Verified
Q0085	ATP6	S000007268	F	transmembrane transporter activity	GO:0022857	ORF|Verified
Q0085	ATP6	S000007268	P	ion transport	GO:0006811	ORF|Verified
Q0085	ATP6	S000007268	P	nucleobase-containing small molecule metabolic process	GO:0055086	ORF|Verified
Q0085	ATP6	S000007268	P	transmembrane transport	GO:0055085	ORF|Verified
Q0092		S000007269	C	cellular_component	GO:0005575	ORF|Dubious
Q0092		S000007269	F	molecular_function	GO:0003674	ORF|Dubious
Q0092		S000007269	P	biological_process	GO:0008150	ORF|Dubious
Q0105	COB	S000007270	C	cytoplasm	GO:0005737	ORF|Verified
Q0105	COB	S000007270	C	membrane	GO:0016020	ORF|Verified
Q0105	COB	S000007270	C	mitochondrial envelope	GO:0005740	ORF|Verified
Q0105	COB	S000007270	C	mitochondrion	GO:0005739	ORF|Verified
Q0105	COB	S000007270	F	oxidoreductase activity	GO:0016491	ORF|Verified
Q0105	COB	S000007270	F	transmembrane transporter activity	GO:0022857	ORF|Verified
Q0105	COB	S000007270	P	cellular respiration	GO:0045333	ORF|Verified
Q0105	COB	S000007270	P	generation of precursor metabolites and energy	GO:0006091	ORF|Verified
Q0105	COB	S000007270	P	nucleobase-containing small molecule metabolic process	GO:0055086	ORF|Verified
Q0110	BI2	S000007271	C	cytoplasm	GO:0005737	ORF|Verified
Q0110	BI2	S000007271	C	mitochondrion	GO:0005739	ORF|Verified
Q0110	BI2	S000007271	F	hydrolase activity	GO:0016787	ORF|Verified
Q0110	BI2	S000007271	F	nuclease activity	GO:0004518	ORF|Verified
Q0110	BI2	S000007271	P	RNA splicing	GO:0008380	ORF|Verified
Q0115	BI3	S000007272	C	cytoplasm	GO:0005737	ORF|Verified
Q0115	BI3	S000007272	C	mitochondrion	GO:0005739	ORF|Verified
Q0115	BI3	S000007272	F	RNA binding	GO:0003723	ORF|Verified
Q0115	BI3	S000007272	P	RNA splicing	GO:0008380	ORF|Verified
Q0120	BI4	S000007273	C	cytoplasm	GO:0005737	ORF|Verified
Q0120	BI4	S000007273	C	mitochondrion	GO:0005739	ORF|Verified
Q0120	BI4	S000007273	F	RNA binding	GO:0003723	ORF|Verified
Q0120	BI4	S000007273	P	RNA splicing	GO:0008380	ORF|Verified
Q0130	OLI1	S000007274	C	cytoplasm	GO:0005737	ORF|Verified
Q0130	OLI1	S000007274	C	membrane	GO:0016020	ORF|Verified
Q0130	OLI1	S000007274	C	mitochondrial envelope	GO:0005740	ORF|Verified
Q0130	OLI1	S000007274	C	mitochondrion	GO:0005739	ORF|Verified
Q0130	OLI1	S000007274	F	ATPase activity	GO:0016887	ORF|Verified
Q0130	OLI1	S000007274	F	hydrolase activity	GO:0016787	ORF|Verified
Q0130	OLI1	S000007274	F	transmembrane transporter activity	GO:0022857	ORF|Verified
Q0130	OLI1	S000007274	P	ion transport	GO:0006811	ORF|Verified
Q0130	OLI1	S000007274	P	nucleobase-containing small molecule metabolic process	GO:0055086	ORF|Verified
Q0130	OLI1	S000007274	P	transmembrane transport	GO:0055085	ORF|Verified
Q0140	VAR1	S000007275	C	cytoplasm	GO:0005737	ORF|Verified
Q0140	VAR1	S000007275	C	mitochondrion	GO:0005739	ORF|Verified
Q0140	VAR1	S000007275	C	ribosome	GO:0005840	ORF|Verified
Q0140	VAR1	S000007275	F	structural constituent of ribosome	GO:0003735	ORF|Verified
Q0140	VAR1	S000007275	F	structural molecule activity	GO:0005198	ORF|Verified
Q0140	VAR1	S000007275	P	mitochondrial translation	GO:0032543	ORF|Verified
Q0140	VAR1	S000007275	P	mitochondrion organization	GO:0007005	ORF|Verified
Q0142		S000007276	C	cellular_component	GO:0005575	ORF|Dubious
Q0142		S000007276	F	molecular_function	GO:0003674	ORF|Dubious
Q0142		S000007276	P	biological_process	GO:0008150	ORF|Dubious
Q0143		S000007277	C	cellular_component	GO:0005575	ORF|Dubious
Q0143		S000007277	F	molecular_function	GO:0003674	ORF|Dubious
Q0143		S000007277	P	biological_process	GO:0008150	ORF|Dubious
Q0144		S000007278	C	membrane	GO:0016020	ORF|Dubious
Q0144		S000007278	F	molecular_function	GO:0003674	ORF|Dubious
Q0144		S000007278	P	biological_process	GO:0008150	ORF|Dubious
Q0158	21S_RRNA	S000007288	C	cytoplasm	GO:0005737	rRNA_gene
Q0158	21S_RRNA	S000007288	C	mitochondrion	GO:0005739	rRNA_gene
Q0158	21S_RRNA	S000007288	C	ribosome	GO:0005840	rRNA_gene
Q0158	21S_RRNA	S000007288	F	structural constituent of ribosome	GO:0003735	rRNA_gene
Q0158	21S_RRNA	S000007288	F	structural molecule activity	GO:0005198	rRNA_gene
Q0158	21S_RRNA	S000007288	P	mitochondrial translation	GO:0032543	rRNA_gene
Q0158	21S_RRNA	S000007288	P	mitochondrion organization	GO:0007005	rRNA_gene
Q0158	21S_RRNA	S000007288	P	organelle assembly	GO:0070925	rRNA_gene
Q0158	21S_RRNA	S000007288	P	ribosome assembly	GO:0042255	rRNA_gene
Q0160	SCEI	S000007279	C	cytoplasm	GO:0005737	ORF|Verified
Q0160	SCEI	S000007279	C	mitochondrion	GO:0005739	ORF|Verified
Q0160	SCEI	S000007279	F	hydrolase activity	GO:0016787	ORF|Verified
Q0160	SCEI	S000007279	F	nuclease activity	GO:0004518	ORF|Verified
Q0160	SCEI	S000007279	P	DNA recombination	GO:0006310	ORF|Verified
Q0182		S000007280	C	cellular_component	GO:0005575	ORF|Dubious
Q0182		S000007280	F	molecular_function	GO:0003674	ORF|Dubious
Q0182		S000007280	P	biological_process	GO:0008150	ORF|Dubious
Q0250	COX2	S000007281	C	cytoplasm	GO:0005737	ORF|Verified
Q0250	COX2	S000007281	C	membrane	GO:0016020	ORF|Verified
Q0250	COX2	S000007281	C	mitochondrial envelope	GO:0005740	ORF|Verified
Q0250	COX2	S000007281	C	mitochondrion	GO:0005739	ORF|Verified
Q0250	COX2	S000007281	F	oxidoreductase activity	GO:0016491	ORF|Verified
Q0250	COX2	S000007281	F	transmembrane transporter activity	GO:0022857	ORF|Verified
Q0250	COX2	S000007281	P	cellular respiration	GO:0045333	ORF|Verified
Q0250	COX2	S000007281	P	generation of precursor metabolites and energy	GO:0006091	ORF|Verified
Q0250	COX2	S000007281	P	nucleobase-containing small molecule metabolic process	GO:0055086	ORF|Verified
Q0255		S000007282	C	cytoplasm	GO:0005737	ORF|Uncharacterized
Q0255		S000007282	C	mitochondrion	GO:0005739	ORF|Uncharacterized
Q0255		S000007282	F	molecular_function	GO:0003674	ORF|Uncharacterized
Q0255		S000007282	P	biological_process	GO:0008150	ORF|Uncharacterized
Q0275	COX3	S000007283	C	cytoplasm	GO:0005737	ORF|Verified
Q0275	COX3	S000007283	C	membrane	GO:0016020	ORF|Verified
Q0275	COX3	S000007283	C	mitochondrial envelope	GO:0005740	ORF|Verified
Q0275	COX3	S000007283	C	mitochondrion	GO:0005739	ORF|Verified
Q0275	COX3	S000007283	F	oxidoreductase activity	GO:0016491	ORF|Verified
Q0275	COX3	S000007283	F	transmembrane transporter activity	GO:0022857	ORF|Verified
Q0275	COX3	S000007283	P	cellular respiration	GO:0045333	ORF|Verified
Q0275	COX3	S000007283	P	generation of precursor metabolites and energy	GO:0006091	ORF|Verified
Q0275	COX3	S000007283	P	nucleobase-containing small molecule metabolic process	GO:0055086	ORF|Verified
Q0285	RPM1	S000029023	C	cytoplasm	GO:0005737	ncRNA_gene
Q0285	RPM1	S000029023	C	mitochondrion	GO:0005739	ncRNA_gene
Q0285	RPM1	S000029023	F	hydrolase activity	GO:0016787	ncRNA_gene
Q0285	RPM1	S000029023	F	nuclease activity	GO:0004518	ncRNA_gene
Q0285	RPM1	S000029023	P	tRNA processing	GO:0008033	ncRNA_gene
Q0297		S000007284	C	cellular_component	GO:0005575	ORF|Dubious
Q0297		S000007284	F	molecular_function	GO:0003674	ORF|Dubious
Q0297		S000007284	P	biological_process	GO:0008150	ORF|Dubious
R0010W	FLP1	S000029654	C	cellular_component	GO:0005575	ORF|Verified
R0010W	FLP1	S000029654	F	DNA binding	GO:0003677	ORF|Verified
R0010W	FLP1	S000029654	P	DNA recombination	GO:0006310	ORF|Verified
R0020C	REP1	S000029675	C	nucleus	GO:0005634	ORF|Verified
R0020C	REP1	S000029675	F	molecular_function	GO:0003674	ORF|Verified
R0020C	REP1	S000029675	P	other		ORF|Verified
R0030W	RAF1	S000029674	C	nucleus	GO:0005634	ORF|Verified
R0030W	RAF1	S000029674	F	molecular_function	GO:0003674	ORF|Verified
R0030W	RAF1	S000029674	P	other		ORF|Verified
R0040C	REP2	S000029676	C	nucleus	GO:0005634	ORF|Verified
R0040C	REP2	S000029676	F	molecular_function	GO:0003674	ORF|Verified
R0040C	REP2	S000029676	P	other		ORF|Verified
RDN18-1	RDN18-1	S000006482	C	cytoplasm	GO:0005737	rRNA_gene
RDN18-1	RDN18-1	S000006482	C	ribosome	GO:0005840	rRNA_gene
RDN18-1	RDN18-1	S000006482	F	structural constituent of ribosome	GO:0003735	rRNA_gene
RDN18-1	RDN18-1	S000006482	F	structural molecule activity	GO:0005198	rRNA_gene
RDN18-1	RDN18-1	S000006482	P	cytoplasmic translation	GO:0002181	rRNA_gene
RDN18-1	RDN18-1	S000006482	P	translational initiation	GO:0006413	rRNA_gene
RDN18-2	RDN18-2	S000006483	C	cytoplasm	GO:0005737	rRNA_gene
RDN18-2	RDN18-2	S000006483	C	ribosome	GO:0005840	rRNA_gene
RDN18-2	RDN18-2	S000006483	F	structural constituent of ribosome	GO:0003735	rRNA_gene
RDN18-2	RDN18-2	S000006483	F	structural molecule activity	GO:0005198	rRNA_gene
RDN18-2	RDN18-2	S000006483	P	cytoplasmic translation	GO:0002181	rRNA_gene
RDN18-2	RDN18-2	S000006483	P	translational initiation	GO:0006413	rRNA_gene
RDN25-1	RDN25-1	S000006484	C	cytoplasm	GO:0005737	rRNA_gene
RDN25-1	RDN25-1	S000006484	C	ribosome	GO:0005840	rRNA_gene
RDN25-1	RDN25-1	S000006484	F	structural constituent of ribosome	GO:0003735	rRNA_gene
RDN25-1	RDN25-1	S000006484	F	structural molecule activity	GO:0005198	rRNA_gene
RDN25-1	RDN25-1	S000006484	P	protein folding	GO:0006457	rRNA_gene
RDN25-1	RDN25-1	S000006484	P	regulation of translation	GO:0006417	rRNA_gene
RDN25-1	RDN25-1	S000006484	P	translational elongation	GO:0006414	rRNA_gene
RDN25-2	RDN25-2	S000006485	C	cytoplasm	GO:0005737	rRNA_gene
RDN25-2	RDN25-2	S000006485	C	ribosome	GO:0005840	rRNA_gene
RDN25-2	RDN25-2	S000006485	F	structural constituent of ribosome	GO:0003735	rRNA_gene
RDN25-2	RDN25-2	S000006485	F	structural molecule activity	GO:0005198	rRNA_gene
RDN25-2	RDN25-2	S000006485	P	protein folding	GO:0006457	rRNA_gene
RDN25-2	RDN25-2	S000006485	P	regulation of translation	GO:0006417	rRNA_gene
RDN25-2	RDN25-2	S000006485	P	translational elongation	GO:0006414	rRNA_gene
RDN5-1	RDN5-1	S000006479	C	cytoplasm	GO:0005737	rRNA_gene
RDN5-1	RDN5-1	S000006479	C	ribosome	GO:0005840	rRNA_gene
RDN5-1	RDN5-1	S000006479	F	structural constituent of ribosome	GO:0003735	rRNA_gene
RDN5-1	RDN5-1	S000006479	F	structural molecule activity	GO:0005198	rRNA_gene
RDN5-1	RDN5-1	S000006479	P	cytoplasmic translation	GO:0002181	rRNA_gene
RDN5-2	RDN5-2	S000006480	C	cytoplasm	GO:0005737	rRNA_gene
RDN5-2	RDN5-2	S000006480	C	ribosome	GO:0005840	rRNA_gene
RDN5-2	RDN5-2	S000006480	F	structural constituent of ribosome	GO:0003735	rRNA_gene
RDN5-2	RDN5-2	S000006480	F	structural molecule activity	GO:0005198	rRNA_gene
RDN5-2	RDN5-2	S000006480	P	cytoplasmic translation	GO:0002181	rRNA_gene
RDN5-3	RDN5-3	S000006481	C	cytoplasm	GO:0005737	rRNA_gene
RDN5-3	RDN5-3	S000006481	C	ribosome	GO:0005840	rRNA_gene
RDN5-3	RDN5-3	S000006481	F	structural constituent of ribosome	GO:0003735	rRNA_gene
RDN5-3	RDN5-3	S000006481	F	structural molecule activity	GO:0005198	rRNA_gene
RDN5-3	RDN5-3	S000006481	P	cytoplasmic translation	GO:0002181	rRNA_gene
RDN5-4	RDN5-4	S000029708	C	cytoplasm	GO:0005737	rRNA_gene
RDN5-4	RDN5-4	S000029708	C	ribosome	GO:0005840	rRNA_gene
RDN5-4	RDN5-4	S000029708	F	structural constituent of ribosome	GO:0003735	rRNA_gene
RDN5-4	RDN5-4	S000029708	F	structural molecule activity	GO:0005198	rRNA_gene
RDN5-4	RDN5-4	S000029708	P	cytoplasmic translation	GO:0002181	rRNA_gene
RDN5-5	RDN5-5	S000029710	C	cytoplasm	GO:0005737	rRNA_gene
RDN5-5	RDN5-5	S000029710	C	ribosome	GO:0005840	rRNA_gene
RDN5-5	RDN5-5	S000029710	F	structural constituent of ribosome	GO:0003735	rRNA_gene
RDN5-5	RDN5-5	S000029710	F	structural molecule activity	GO:0005198	rRNA_gene
RDN5-5	RDN5-5	S000029710	P	cytoplasmic translation	GO:0002181	rRNA_gene
RDN5-6	RDN5-6	S000029711	C	cytoplasm	GO:0005737	rRNA_gene
RDN5-6	RDN5-6	S000029711	C	ribosome	GO:0005840	rRNA_gene
RDN5-6	RDN5-6	S000029711	F	structural constituent of ribosome	GO:0003735	rRNA_gene
RDN5-6	RDN5-6	S000029711	F	structural molecule activity	GO:0005198	rRNA_gene
RDN5-6	RDN5-6	S000029711	P	cytoplasmic translation	GO:0002181	rRNA_gene
RDN58-1	RDN58-1	S000006488	C	cytoplasm	GO:0005737	rRNA_gene
RDN58-1	RDN58-1	S000006488	C	ribosome	GO:0005840	rRNA_gene
RDN58-1	RDN58-1	S000006488	F	structural constituent of ribosome	GO:0003735	rRNA_gene
RDN58-1	RDN58-1	S000006488	F	structural molecule activity	GO:0005198	rRNA_gene
RDN58-1	RDN58-1	S000006488	P	cytoplasmic translation	GO:0002181	rRNA_gene
RDN58-2	RDN58-2	S000006489	C	cytoplasm	GO:0005737	rRNA_gene
RDN58-2	RDN58-2	S000006489	C	ribosome	GO:0005840	rRNA_gene
RDN58-2	RDN58-2	S000006489	F	structural constituent of ribosome	GO:0003735	rRNA_gene
RDN58-2	RDN58-2	S000006489	F	structural molecule activity	GO:0005198	rRNA_gene
RDN58-2	RDN58-2	S000006489	P	cytoplasmic translation	GO:0002181	rRNA_gene
RNA170	RNA170	S000114171	C	cellular_component	GO:0005575	ncRNA_gene
RNA170	RNA170	S000114171	F	molecular_function	GO:0003674	ncRNA_gene
RNA170	RNA170	S000114171	P	biological_process	GO:0008150	ncRNA_gene
RPR1	RPR1	S000006490	C	nucleolus	GO:0005730	ncRNA_gene
RPR1	RPR1	S000006490	C	nucleus	GO:0005634	ncRNA_gene
RPR1	RPR1	S000006490	F	hydrolase activity	GO:0016787	ncRNA_gene
RPR1	RPR1	S000006490	F	nuclease activity	GO:0004518	ncRNA_gene
RPR1	RPR1	S000006490	P	snoRNA processing	GO:0043144	ncRNA_gene
RPR1	RPR1	S000006490	P	tRNA processing	GO:0008033	ncRNA_gene
RUF20	RUF20	S000130127	C	cellular_component	GO:0005575	ncRNA_gene
RUF20	RUF20	S000130127	F	molecular_function	GO:0003674	ncRNA_gene
RUF20	RUF20	S000130127	P	biological_process	GO:0008150	ncRNA_gene
RUF21	RUF21	S000130129	C	cellular_component	GO:0005575	ncRNA_gene
RUF21	RUF21	S000130129	F	molecular_function	GO:0003674	ncRNA_gene
RUF21	RUF21	S000130129	P	biological_process	GO:0008150	ncRNA_gene
RUF22	RUF22	S000130131	C	cellular_component	GO:0005575	ncRNA_gene
RUF22	RUF22	S000130131	F	molecular_function	GO:0003674	ncRNA_gene
RUF22	RUF22	S000130131	P	biological_process	GO:0008150	ncRNA_gene
RUF23	RUF23	S000130133	C	cellular_component	GO:0005575	ncRNA_gene
RUF23	RUF23	S000130133	F	molecular_function	GO:0003674	ncRNA_gene
RUF23	RUF23	S000130133	P	biological_process	GO:0008150	ncRNA_gene
RUF5-1	RUF5-1	S000028470	C	cellular_component	GO:0005575	ncRNA_gene
RUF5-1	RUF5-1	S000028470	F	molecular_function	GO:0003674	ncRNA_gene
RUF5-1	RUF5-1	S000028470	P	biological_process	GO:0008150	ncRNA_gene
RUF5-2	RUF5-2	S000028474	C	cellular_component	GO:0005575	ncRNA_gene
RUF5-2	RUF5-2	S000028474	F	molecular_function	GO:0003674	ncRNA_gene
RUF5-2	RUF5-2	S000028474	P	biological_process	GO:0008150	ncRNA_gene
SCR1	SCR1	S000006491	C	cytoplasm	GO:0005737	ncRNA_gene
SCR1	SCR1	S000006491	F	molecular_function	GO:0003674	ncRNA_gene
SCR1	SCR1	S000006491	P	protein targeting	GO:0006605	ncRNA_gene
SCR1	SCR1	S000006491	P	transmembrane transport	GO:0055085	ncRNA_gene
SRG1	SRG1	S000029010	C	nucleus	GO:0005634	ncRNA_gene
SRG1	SRG1	S000029010	F	molecular_function	GO:0003674	ncRNA_gene
SRG1	SRG1	S000029010	P	other		ncRNA_gene
YAL001C	TFC3	S000000001	C	chromosome	GO:0005694	ORF|Verified
YAL001C	TFC3	S000000001	C	cytoplasm	GO:0005737	ORF|Verified
YAL001C	TFC3	S000000001	C	mitochondrion	GO:0005739	ORF|Verified
YAL001C	TFC3	S000000001	C	nucleus	GO:0005634	ORF|Verified
YAL001C	TFC3	S000000001	F	DNA binding	GO:0003677	ORF|Verified
YAL001C	TFC3	S000000001	F	nucleic acid binding transcription factor activity	GO:0001071	ORF|Verified
YAL001C	TFC3	S000000001	F	transcription factor activity, protein binding	GO:0000988	ORF|Verified
YAL001C	TFC3	S000000001	P	transcription from RNA polymerase III promoter	GO:0006383	ORF|Verified
YAL002W	VPS8	S000000002	C	cytoplasm	GO:0005737	ORF|Verified
YAL002W	VPS8	S000000002	C	cytoplasmic vesicle	GO:0031410	ORF|Verified
YAL002W	VPS8	S000000002	C	endomembrane system	GO:0012505	ORF|Verified
YAL002W	VPS8	S000000002	C	membrane	GO:0016020	ORF|Verified
YAL002W	VPS8	S000000002	F	enzyme binding	GO:0019899	ORF|Verified
YAL002W	VPS8	S000000002	P	endosomal transport	GO:0016197	ORF|Verified
YAL002W	VPS8	S000000002	P	protein targeting	GO:0006605	ORF|Verified
YAL003W	EFB1	S000000003	C	cytoplasm	GO:0005737	ORF|Verified
YAL003W	EFB1	S000000003	F	guanyl-nucleotide exchange factor activity	GO:0005085	ORF|Verified
YAL003W	EFB1	S000000003	P	cytoskeleton organization	GO:0007010	ORF|Verified
YAL003W	EFB1	S000000003	P	regulation of organelle organization	GO:0033043	ORF|Verified
YAL003W	EFB1	S000000003	P	regulation of translation	GO:0006417	ORF|Verified
YAL003W	EFB1	S000000003	P	translational elongation	GO:0006414	ORF|Verified
YAL004W		S000002136	C	cellular_component	GO:0005575	ORF|Dubious
YAL004W		S000002136	F	molecular_function	GO:0003674	ORF|Dubious
YAL004W		S000002136	P	biological_process	GO:0008150	ORF|Dubious
YAL005C	SSA1	S000000004	C	cell wall	GO:0005618	ORF|Verified
YAL005C	SSA1	S000000004	C	cytoplasm	GO:0005737	ORF|Verified
YAL005C	SSA1	S000000004	C	membrane	GO:0016020	ORF|Verified
YAL005C	SSA1	S000000004	C	nucleus	GO:0005634	ORF|Verified
YAL005C	SSA1	S000000004	C	plasma membrane	GO:0005886	ORF|Verified
YAL005C	SSA1	S000000004	C	vacuole	GO:0005773	ORF|Verified
YAL005C	SSA1	S000000004	F	ATPase activity	GO:0016887	ORF|Verified
YAL005C	SSA1	S000000004	F	RNA binding	GO:0003723	ORF|Verified
YAL005C	SSA1	S000000004	F	hydrolase activity	GO:0016787	ORF|Verified
YAL005C	SSA1	S000000004	F	unfolded protein binding	GO:0051082	ORF|Verified
YAL005C	SSA1	S000000004	P	cytoplasmic translation	GO:0002181	ORF|Verified
YAL005C	SSA1	S000000004	P	mitochondrion organization	GO:0007005	ORF|Verified
YAL005C	SSA1	S000000004	P	nuclear transport	GO:0051169	ORF|Verified
YAL005C	SSA1	S000000004	P	protein folding	GO:0006457	ORF|Verified
YAL005C	SSA1	S000000004	P	protein modification by small protein conjugation or removal	GO:0070647	ORF|Verified
YAL005C	SSA1	S000000004	P	protein targeting	GO:0006605	ORF|Verified
YAL005C	SSA1	S000000004	P	proteolysis involved in cellular protein catabolic process	GO:0051603	ORF|Verified
YAL005C	SSA1	S000000004	P	transmembrane transport	GO:0055085	ORF|Verified
YAL007C	ERP2	S000000005	C	cytoplasm	GO:0005737	ORF|Verified
YAL007C	ERP2	S000000005	C	cytoplasmic vesicle	GO:0031410	ORF|Verified
YAL007C	ERP2	S000000005	C	endomembrane system	GO:0012505	ORF|Verified
YAL007C	ERP2	S000000005	C	endoplasmic reticulum	GO:0005783	ORF|Verified
YAL007C	ERP2	S000000005	F	molecular_function	GO:0003674	ORF|Verified
YAL007C	ERP2	S000000005	P	Golgi vesicle transport	GO:0048193	ORF|Verified
YAL008W	FUN14	S000000006	C	cytoplasm	GO:0005737	ORF|Verified
YAL008W	FUN14	S000000006	C	membrane	GO:0016020	ORF|Verified
YAL008W	FUN14	S000000006	C	mitochondrial envelope	GO:0005740	ORF|Verified
YAL008W	FUN14	S000000006	C	mitochondrion	GO:0005739	ORF|Verified
YAL008W	FUN14	S000000006	F	molecular_function	GO:0003674	ORF|Verified
YAL008W	FUN14	S000000006	P	mitochondrion organization	GO:0007005	ORF|Verified
YAL009W	SPO7	S000000007	C	cytoplasm	GO:0005737	ORF|Verified
YAL009W	SPO7	S000000007	C	endomembrane system	GO:0012505	ORF|Verified
YAL009W	SPO7	S000000007	C	endoplasmic reticulum	GO:0005783	ORF|Verified
YAL009W	SPO7	S000000007	C	membrane	GO:0016020	ORF|Verified
YAL009W	SPO7	S000000007	F	hydrolase activity	GO:0016787	ORF|Verified
YAL009W	SPO7	S000000007	F	phosphatase activity	GO:0016791	ORF|Verified
YAL009W	SPO7	S000000007	P	lipid metabolic process	GO:0006629	ORF|Verified
YAL009W	SPO7	S000000007	P	nucleus organization	GO:0006997	ORF|Verified
YAL009W	SPO7	S000000007	P	protein dephosphorylation	GO:0006470	ORF|Verified
YAL010C	MDM10	S000000008	C	cytoplasm	GO:0005737	ORF|Verified
YAL010C	MDM10	S000000008	C	endomembrane system	GO:0012505	ORF|Verified
YAL010C	MDM10	S000000008	C	endoplasmic reticulum	GO:0005783	ORF|Verified
YAL010C	MDM10	S000000008	C	membrane	GO:0016020	ORF|Verified
YAL010C	MDM10	S000000008	C	mitochondrial envelope	GO:0005740	ORF|Verified
YAL010C	MDM10	S000000008	C	mitochondrion	GO:0005739	ORF|Verified
YAL010C	MDM10	S000000008	F	molecular_function	GO:0003674	ORF|Verified
YAL010C	MDM10	S000000008	P	ion transport	GO:0006811	ORF|Verified
YAL010C	MDM10	S000000008	P	lipid transport	GO:0006869	ORF|Verified
YAL010C	MDM10	S000000008	P	mitochondrion organization	GO:0007005	ORF|Verified
YAL010C	MDM10	S000000008	P	protein complex biogenesis	GO:0070271	ORF|Verified
YAL010C	MDM10	S000000008	P	protein targeting	GO:0006605	ORF|Verified
YAL010C	MDM10	S000000008	P	transmembrane transport	GO:0055085	ORF|Verified
YAL011W	SWC3	S000000009	C	chromosome	GO:0005694	ORF|Verified
YAL011W	SWC3	S000000009	C	cytoplasm	GO:0005737	ORF|Verified
YAL011W	SWC3	S000000009	C	mitochondrion	GO:0005739	ORF|Verified
YAL011W	SWC3	S000000009	C	nucleus	GO:0005634	ORF|Verified
YAL011W	SWC3	S000000009	F	molecular_function	GO:0003674	ORF|Verified
YAL011W	SWC3	S000000009	P	chromatin organization	GO:0006325	ORF|Verified
YAL012W	CYS3	S000000010	C	cytoplasm	GO:0005737	ORF|Verified
YAL012W	CYS3	S000000010	C	nucleus	GO:0005634	ORF|Verified
YAL012W	CYS3	S000000010	F	lyase activity	GO:0016829	ORF|Verified
YAL012W	CYS3	S000000010	P	cellular amino acid metabolic process	GO:0006520	ORF|Verified
YAL013W	DEP1	S000000011	C	chromosome	GO:0005694	ORF|Verified
YAL013W	DEP1	S000000011	C	nucleus	GO:0005634	ORF|Verified
YAL013W	DEP1	S000000011	F	molecular_function	GO:0003674	ORF|Verified
YAL013W	DEP1	S000000011	P	DNA replication	GO:0006260	ORF|Verified
YAL013W	DEP1	S000000011	P	carbohydrate metabolic process	GO:0005975	ORF|Verified
YAL013W	DEP1	S000000011	P	chromatin organization	GO:0006325	ORF|Verified
YAL013W	DEP1	S000000011	P	histone modification	GO:0016570	ORF|Verified
YAL013W	DEP1	S000000011	P	lipid metabolic process	GO:0006629	ORF|Verified
YAL013W	DEP1	S000000011	P	regulation of DNA metabolic process	GO:0051052	ORF|Verified
YAL013W	DEP1	S000000011	P	response to heat	GO:0009408	ORF|Verified
YAL013W	DEP1	S000000011	P	transcription from RNA polymerase II promoter	GO:0006366	ORF|Verified
YAL014C	SYN8	S000000012	C	cytoplasm	GO:0005737	ORF|Verified
YAL014C	SYN8	S000000012	C	cytoplasmic vesicle	GO:0031410	ORF|Verified
YAL014C	SYN8	S000000012	C	endomembrane system	GO:0012505	ORF|Verified
YAL014C	SYN8	S000000012	F	other		ORF|Verified
YAL014C	SYN8	S000000012	P	other		ORF|Verified
YAL015C	NTG1	S000000013	C	cytoplasm	GO:0005737	ORF|Verified
YAL015C	NTG1	S000000013	C	mitochondrion	GO:0005739	ORF|Verified
YAL015C	NTG1	S000000013	C	nucleus	GO:0005634	ORF|Verified
YAL015C	NTG1	S000000013	F	hydrolase activity	GO:0016787	ORF|Verified
YAL015C	NTG1	S000000013	F	hydrolase activity, acting on glycosyl bonds	GO:0016798	ORF|Verified
YAL015C	NTG1	S000000013	F	lyase activity	GO:0016829	ORF|Verified
YAL015C	NTG1	S000000013	F	nuclease activity	GO:0004518	ORF|Verified
YAL015C	NTG1	S000000013	P	DNA repair	GO:0006281	ORF|Verified
YAL015C	NTG1	S000000013	P	DNA replication	GO:0006260	ORF|Verified
YAL015C	NTG1	S000000013	P	cellular response to DNA damage stimulus	GO:0006974	ORF|Verified
YAL015C	NTG1	S000000013	P	mitochondrion organization	GO:0007005	ORF|Verified
YAL015C	NTG1	S000000013	P	regulation of DNA metabolic process	GO:0051052	ORF|Verified
YAL015C	NTG1	S000000013	P	regulation of organelle organization	GO:0033043	ORF|Verified
YAL015C	NTG1	S000000013	P	response to chemical	GO:0042221	ORF|Verified
YAL015C	NTG1	S000000013	P	response to oxidative stress	GO:0006979	ORF|Verified
YAL016C-A		S000028728	C	membrane	GO:0016020	ORF|Dubious
YAL016C-A		S000028728	F	molecular_function	GO:0003674	ORF|Dubious
YAL016C-A		S000028728	P	biological_process	GO:0008150	ORF|Dubious
YAL016C-B		S000028528	C	cellular_component	GO:0005575	ORF|Dubious
YAL016C-B		S000028528	F	molecular_function	GO:0003674	ORF|Dubious
YAL016C-B		S000028528	P	biological_process	GO:0008150	ORF|Dubious
YAL016W	TPD3	S000000014	C	cellular bud	GO:0005933	ORF|Verified
YAL016W	TPD3	S000000014	C	cytoplasm	GO:0005737	ORF|Verified
YAL016W	TPD3	S000000014	C	cytoskeleton	GO:0005856	ORF|Verified
YAL016W	TPD3	S000000014	C	microtubule organizing center	GO:0005815	ORF|Verified
YAL016W	TPD3	S000000014	C	nucleus	GO:0005634	ORF|Verified
YAL016W	TPD3	S000000014	C	site of polarized growth	GO:0030427	ORF|Verified
YAL016W	TPD3	S000000014	F	hydrolase activity	GO:0016787	ORF|Verified
YAL016W	TPD3	S000000014	F	phosphatase activity	GO:0016791	ORF|Verified
YAL016W	TPD3	S000000014	P	chromosome segregation	GO:0007059	ORF|Verified
YAL016W	TPD3	S000000014	P	mitotic cell cycle	GO:0000278	ORF|Verified
YAL016W	TPD3	S000000014	P	organelle fission	GO:0048285	ORF|Verified
YAL016W	TPD3	S000000014	P	regulation of cell cycle	GO:0051726	ORF|Verified
YAL016W	TPD3	S000000014	P	regulation of organelle organization	GO:0033043	ORF|Verified
YAL016W	TPD3	S000000014	P	regulation of translation	GO:0006417	ORF|Verified
YAL017W	PSK1	S000000015	C	cytoplasm	GO:0005737	ORF|Verified
YAL017W	PSK1	S000000015	F	kinase activity	GO:0016301	ORF|Verified
YAL017W	PSK1	S000000015	F	transferase activity	GO:0016740	ORF|Verified
YAL017W	PSK1	S000000015	P	carbohydrate metabolic process	GO:0005975	ORF|Verified
YAL017W	PSK1	S000000015	P	generation of precursor metabolites and energy	GO:0006091	ORF|Verified
YAL017W	PSK1	S000000015	P	protein phosphorylation	GO:0006468	ORF|Verified
YAL018C	LDS1	S000000016	C	cell wall	GO:0005618	ORF|Verified
YAL018C	LDS1	S000000016	C	membrane	GO:0016020	ORF|Verified
YAL018C	LDS1	S000000016	F	molecular_function	GO:0003674	ORF|Verified
YAL018C	LDS1	S000000016	P	cell wall organization or biogenesis	GO:0071554	ORF|Verified
YAL018C	LDS1	S000000016	P	meiotic cell cycle	GO:0051321	ORF|Verified
YAL018C	LDS1	S000000016	P	sporulation	GO:0043934	ORF|Verified
YAL019W	FUN30	S000000017	C	chromosome	GO:0005694	ORF|Verified
YAL019W	FUN30	S000000017	C	cytoplasm	GO:0005737	ORF|Verified
YAL019W	FUN30	S000000017	C	mitochondrion	GO:0005739	ORF|Verified
YAL019W	FUN30	S000000017	C	nucleus	GO:0005634	ORF|Verified
YAL019W	FUN30	S000000017	F	ATPase activity	GO:0016887	ORF|Verified
YAL019W	FUN30	S000000017	F	DNA binding	GO:0003677	ORF|Verified
YAL019W	FUN30	S000000017	F	chromatin binding	GO:0003682	ORF|Verified
YAL019W	FUN30	S000000017	F	hydrolase activity	GO:0016787	ORF|Verified
YAL019W	FUN30	S000000017	P	DNA repair	GO:0006281	ORF|Verified
YAL019W	FUN30	S000000017	P	cellular response to DNA damage stimulus	GO:0006974	ORF|Verified
YAL019W	FUN30	S000000017	P	chromatin organization	GO:0006325	ORF|Verified
YAL019W	FUN30	S000000017	P	transcription from RNA polymerase II promoter	GO:0006366	ORF|Verified
YAL019W-A		S000028729	C	cellular_component	GO:0005575	ORF|Dubious
YAL019W-A		S000028729	F	molecular_function	GO:0003674	ORF|Dubious
YAL019W-A		S000028729	P	biological_process	GO:0008150	ORF|Dubious
YAL020C	ATS1	S000000018	C	cytoplasm	GO:0005737	ORF|Verified
YAL020C	ATS1	S000000018	F	molecular_function	GO:0003674	ORF|Verified
YAL020C	ATS1	S000000018	P	RNA modification	GO:0009451	ORF|Verified
YAL020C	ATS1	S000000018	P	cell budding	GO:0007114	ORF|Verified
YAL020C	ATS1	S000000018	P	cytoskeleton organization	GO:0007010	ORF|Verified
YAL020C	ATS1	S000000018	P	tRNA processing	GO:0008033	ORF|Verified
YAL021C	CCR4	S000000019	C	cytoplasm	GO:0005737	ORF|Verified
YAL021C	CCR4	S000000019	C	nucleus	GO:0005634	ORF|Verified
YAL021C	CCR4	S000000019	F	hydrolase activity	GO:0016787	ORF|Verified
YAL021C	CCR4	S000000019	F	nuclease activity	GO:0004518	ORF|Verified
YAL021C	CCR4	S000000019	P	DNA replication	GO:0006260	ORF|Verified
YAL021C	CCR4	S000000019	P	DNA-templated transcription, elongation	GO:0006354	ORF|Verified
YAL021C	CCR4	S000000019	P	RNA catabolic process	GO:0006401	ORF|Verified
YAL021C	CCR4	S000000019	P	mitotic cell cycle	GO:0000278	ORF|Verified
YAL021C	CCR4	S000000019	P	regulation of DNA metabolic process	GO:0051052	ORF|Verified
YAL021C	CCR4	S000000019	P	regulation of cell cycle	GO:0051726	ORF|Verified
YAL021C	CCR4	S000000019	P	transcription from RNA polymerase II promoter	GO:0006366	ORF|Verified
YAL022C	FUN26	S000000020	C	cytoplasm	GO:0005737	ORF|Verified
YAL022C	FUN26	S000000020	C	membrane	GO:0016020	ORF|Verified
YAL022C	FUN26	S000000020	C	vacuole	GO:0005773	ORF|Verified
YAL022C	FUN26	S000000020	F	transmembrane transporter activity	GO:0022857	ORF|Verified
YAL022C	FUN26	S000000020	P	nucleobase-containing compound transport	GO:0015931	ORF|Verified
YAL022C	FUN26	S000000020	P	transmembrane transport	GO:0055085	ORF|Verified
YAL023C	PMT2	S000000021	C	cytoplasm	GO:0005737	ORF|Verified
YAL023C	PMT2	S000000021	C	endomembrane system	GO:0012505	ORF|Verified
YAL023C	PMT2	S000000021	C	endoplasmic reticulum	GO:0005783	ORF|Verified
YAL023C	PMT2	S000000021	C	membrane	GO:0016020	ORF|Verified
YAL023C	PMT2	S000000021	F	transferase activity	GO:0016740	ORF|Verified
YAL023C	PMT2	S000000021	F	transferase activity, transferring glycosyl groups	GO:0016757	ORF|Verified
YAL023C	PMT2	S000000021	P	protein glycosylation	GO:0006486	ORF|Verified
YAL023C	PMT2	S000000021	P	proteolysis involved in cellular protein catabolic process	GO:0051603	ORF|Verified
YAL023C	PMT2	S000000021	P	response to chemical	GO:0042221	ORF|Verified
YAL023C	PMT2	S000000021	P	signaling	GO:0023052	ORF|Verified
YAL024C	LTE1	S000000022	C	cellular bud	GO:0005933	ORF|Verified
YAL024C	LTE1	S000000022	F	guanyl-nucleotide exchange factor activity	GO:0005085	ORF|Verified
YAL024C	LTE1	S000000022	P	chromosome segregation	GO:0007059	ORF|Verified
YAL024C	LTE1	S000000022	P	mitotic cell cycle	GO:0000278	ORF|Verified
YAL024C	LTE1	S000000022	P	organelle fission	GO:0048285	ORF|Verified
YAL024C	LTE1	S000000022	P	regulation of cell cycle	GO:0051726	ORF|Verified
YAL024C	LTE1	S000000022	P	regulation of organelle organization	GO:0033043	ORF|Verified
YAL025C	MAK16	S000000023	C	nucleolus	GO:0005730	ORF|Verified
YAL025C	MAK16	S000000023	C	nucleus	GO:0005634	ORF|Verified
YAL025C	MAK16	S000000023	F	molecular_function	GO:0003674	ORF|Verified
YAL025C	MAK16	S000000023	P	rRNA processing	GO:0006364	ORF|Verified
YAL025C	MAK16	S000000023	P	ribosomal large subunit biogenesis	GO:0042273	ORF|Verified
YAL026C	DRS2	S000000024	C	Golgi apparatus	GO:0005794	ORF|Verified
YAL026C	DRS2	S000000024	C	cytoplasm	GO:0005737	ORF|Verified
YAL026C	DRS2	S000000024	C	endomembrane system	GO:0012505	ORF|Verified
YAL026C	DRS2	S000000024	C	endoplasmic reticulum	GO:0005783	ORF|Verified
YAL026C	DRS2	S000000024	C	membrane	GO:0016020	ORF|Verified
YAL026C	DRS2	S000000024	F	ATPase activity	GO:0016887	ORF|Verified
YAL026C	DRS2	S000000024	F	hydrolase activity	GO:0016787	ORF|Verified
YAL026C	DRS2	S000000024	P	Golgi vesicle transport	GO:0048193	ORF|Verified
YAL026C	DRS2	S000000024	P	conjugation	GO:0000746	ORF|Verified
YAL026C	DRS2	S000000024	P	endocytosis	GO:0006897	ORF|Verified
YAL026C	DRS2	S000000024	P	endosomal transport	GO:0016197	ORF|Verified
YAL026C	DRS2	S000000024	P	ion transport	GO:0006811	ORF|Verified
YAL026C	DRS2	S000000024	P	lipid transport	GO:0006869	ORF|Verified
YAL026C	DRS2	S000000024	P	organelle assembly	GO:0070925	ORF|Verified
YAL026C	DRS2	S000000024	P	response to chemical	GO:0042221	ORF|Verified
YAL026C	DRS2	S000000024	P	ribosomal small subunit biogenesis	GO:0042274	ORF|Verified
YAL026C	DRS2	S000000024	P	ribosome assembly	GO:0042255	ORF|Verified
YAL026C-A		S000028730	C	cellular_component	GO:0005575	ORF|Dubious
YAL026C-A		S000028730	F	molecular_function	GO:0003674	ORF|Dubious
YAL026C-A		S000028730	P	biological_process	GO:0008150	ORF|Dubious
YAL027W	SAW1	S000000025	C	nucleus	GO:0005634	ORF|Verified
YAL027W	SAW1	S000000025	F	DNA binding	GO:0003677	ORF|Verified
YAL027W	SAW1	S000000025	P	DNA repair	GO:0006281	ORF|Verified
YAL027W	SAW1	S000000025	P	cellular response to DNA damage stimulus	GO:0006974	ORF|Verified
YAL027W	SAW1	S000000025	P	regulation of DNA metabolic process	GO:0051052	ORF|Verified
YAL028W	FRT2	S000000026	C	cytoplasm	GO:0005737	ORF|Verified
YAL028W	FRT2	S000000026	C	endomembrane system	GO:0012505	ORF|Verified
YAL028W	FRT2	S000000026	C	endoplasmic reticulum	GO:0005783	ORF|Verified
YAL028W	FRT2	S000000026	F	molecular_function	GO:0003674	ORF|Verified
YAL028W	FRT2	S000000026	P	response to osmotic stress	GO:0006970	ORF|Verified
YAL029C	MYO4	S000000027	C	cellular bud	GO:0005933	ORF|Verified
YAL029C	MYO4	S000000027	C	cytoplasm	GO:0005737	ORF|Verified
YAL029C	MYO4	S000000027	C	cytoskeleton	GO:0005856	ORF|Verified
YAL029C	MYO4	S000000027	C	mitochondrion	GO:0005739	ORF|Verified
YAL029C	MYO4	S000000027	C	site of polarized growth	GO:0030427	ORF|Verified
YAL029C	MYO4	S000000027	F	cytoskeletal protein binding	GO:0008092	ORF|Verified
YAL029C	MYO4	S000000027	F	hydrolase activity	GO:0016787	ORF|Verified
YAL029C	MYO4	S000000027	P	organelle inheritance	GO:0048308	ORF|Verified
YAL030W	SNC1	S000000028	C	Golgi apparatus	GO:0005794	ORF|Verified
YAL030W	SNC1	S000000028	C	cellular bud	GO:0005933	ORF|Verified
YAL030W	SNC1	S000000028	C	cytoplasm	GO:0005737	ORF|Verified
YAL030W	SNC1	S000000028	C	cytoplasmic vesicle	GO:0031410	ORF|Verified
YAL030W	SNC1	S000000028	C	endomembrane system	GO:0012505	ORF|Verified
YAL030W	SNC1	S000000028	C	membrane	GO:0016020	ORF|Verified
YAL030W	SNC1	S000000028	C	plasma membrane	GO:0005886	ORF|Verified
YAL030W	SNC1	S000000028	C	site of polarized growth	GO:0030427	ORF|Verified
YAL030W	SNC1	S000000028	F	other		ORF|Verified
YAL030W	SNC1	S000000028	P	Golgi vesicle transport	GO:0048193	ORF|Verified
YAL030W	SNC1	S000000028	P	endocytosis	GO:0006897	ORF|Verified
YAL030W	SNC1	S000000028	P	exocytosis	GO:0006887	ORF|Verified
YAL030W	SNC1	S000000028	P	membrane fusion	GO:0061025	ORF|Verified
YAL030W	SNC1	S000000028	P	organelle fusion	GO:0048284	ORF|Verified
YAL030W	SNC1	S000000028	P	vesicle organization	GO:0016050	ORF|Verified
YAL031C	GIP4	S000000029	C	cytoplasm	GO:0005737	ORF|Verified
YAL031C	GIP4	S000000029	F	enzyme binding	GO:0019899	ORF|Verified
YAL031C	GIP4	S000000029	F	enzyme regulator activity	GO:0030234	ORF|Verified
YAL031C	GIP4	S000000029	P	chromosome segregation	GO:0007059	ORF|Verified
YAL031C	GIP4	S000000029	P	protein dephosphorylation	GO:0006470	ORF|Verified
YAL031C	GIP4	S000000029	P	regulation of protein modification process	GO:0031399	ORF|Verified
YAL031W-A		S000028731	C	membrane	GO:0016020	ORF|Dubious
YAL031W-A		S000028731	F	molecular_function	GO:0003674	ORF|Dubious
YAL031W-A		S000028731	P	biological_process	GO:0008150	ORF|Dubious
YAL032C	PRP45	S000000030	C	nucleus	GO:0005634	ORF|Verified
YAL032C	PRP45	S000000030	F	other		ORF|Verified
YAL032C	PRP45	S000000030	P	RNA splicing	GO:0008380	ORF|Verified
YAL032C	PRP45	S000000030	P	mRNA processing	GO:0006397	ORF|Verified
YAL033W	POP5	S000000031	C	nucleolus	GO:0005730	ORF|Verified
YAL033W	POP5	S000000031	C	nucleus	GO:0005634	ORF|Verified
YAL033W	POP5	S000000031	F	RNA binding	GO:0003723	ORF|Verified
YAL033W	POP5	S000000031	F	hydrolase activity	GO:0016787	ORF|Verified
YAL033W	POP5	S000000031	F	nuclease activity	GO:0004518	ORF|Verified
YAL033W	POP5	S000000031	P	RNA catabolic process	GO:0006401	ORF|Verified
YAL033W	POP5	S000000031	P	rRNA processing	GO:0006364	ORF|Verified
YAL033W	POP5	S000000031	P	snoRNA processing	GO:0043144	ORF|Verified
YAL033W	POP5	S000000031	P	tRNA processing	GO:0008033	ORF|Verified
YAL034C	FUN19	S000002134	C	cellular_component	GO:0005575	ORF|Verified
YAL034C	FUN19	S000002134	F	molecular_function	GO:0003674	ORF|Verified
YAL034C	FUN19	S000002134	P	biological_process	GO:0008150	ORF|Verified
YAL034C-B		S000002137	C	cellular_component	GO:0005575	ORF|Dubious
YAL034C-B		S000002137	F	molecular_function	GO:0003674	ORF|Dubious
YAL034C-B		S000002137	P	biological_process	GO:0008150	ORF|Dubious
YAL034W-A	MTW1	S000000032	C	chromosome	GO:0005694	ORF|Verified
YAL034W-A	MTW1	S000000032	C	cytoskeleton	GO:0005856	ORF|Verified
YAL034W-A	MTW1	S000000032	C	nucleus	GO:0005634	ORF|Verified
YAL034W-A	MTW1	S000000032	F	molecular_function	GO:0003674	ORF|Verified
YAL034W-A	MTW1	S000000032	P	chromosome segregation	GO:0007059	ORF|Verified
YAL035W	FUN12	S000000033	C	cytoplasm	GO:0005737	ORF|Verified
YAL035W	FUN12	S000000033	C	mitochondrion	GO:0005739	ORF|Verified
YAL035W	FUN12	S000000033	C	ribosome	GO:0005840	ORF|Verified
YAL035W	FUN12	S000000033	F	GTPase activity	GO:0003924	ORF|Verified
YAL035W	FUN12	S000000033	F	RNA binding	GO:0003723	ORF|Verified
YAL035W	FUN12	S000000033	F	hydrolase activity	GO:0016787	ORF|Verified
YAL035W	FUN12	S000000033	F	ion binding	GO:0043167	ORF|Verified
YAL035W	FUN12	S000000033	F	translation factor activity, RNA binding	GO:0008135	ORF|Verified
YAL035W	FUN12	S000000033	P	cytoplasmic translation	GO:0002181	ORF|Verified
YAL035W	FUN12	S000000033	P	organelle assembly	GO:0070925	ORF|Verified
YAL035W	FUN12	S000000033	P	rRNA processing	GO:0006364	ORF|Verified
YAL035W	FUN12	S000000033	P	regulation of translation	GO:0006417	ORF|Verified
YAL035W	FUN12	S000000033	P	ribosomal small subunit biogenesis	GO:0042274	ORF|Verified
YAL035W	FUN12	S000000033	P	ribosome assembly	GO:0042255	ORF|Verified
YAL035W	FUN12	S000000033	P	translational initiation	GO:0006413	ORF|Verified
YAL036C	RBG1	S000000034	C	cytoplasm	GO:0005737	ORF|Verified
YAL036C	RBG1	S000000034	C	ribosome	GO:0005840	ORF|Verified
YAL036C	RBG1	S000000034	F	ion binding	GO:0043167	ORF|Verified
YAL036C	RBG1	S000000034	P	cytoplasmic translation	GO:0002181	ORF|Verified
YAL036C	RBG1	S000000034	P	response to starvation	GO:0042594	ORF|Verified
YAL037C-A		S000028732	C	cellular_component	GO:0005575	ORF|Uncharacterized
YAL037C-A		S000028732	F	molecular_function	GO:0003674	ORF|Uncharacterized
YAL037C-A		S000028732	P	biological_process	GO:0008150	ORF|Uncharacterized
YAL037C-B		S000028592	C	cellular_component	GO:0005575	ORF|Dubious
YAL037C-B		S000028592	F	molecular_function	GO:0003674	ORF|Dubious
YAL037C-B		S000028592	P	biological_process	GO:0008150	ORF|Dubious
YAL037W		S000000035	C	cellular_component	GO:0005575	ORF|Uncharacterized
YAL037W		S000000035	F	molecular_function	GO:0003674	ORF|Uncharacterized
YAL037W		S000000035	P	biological_process	GO:0008150	ORF|Uncharacterized
YAL038W	CDC19	S000000036	C	cytoplasm	GO:0005737	ORF|Verified
YAL038W	CDC19	S000000036	C	membrane	GO:0016020	ORF|Verified
YAL038W	CDC19	S000000036	C	plasma membrane	GO:0005886	ORF|Verified
YAL038W	CDC19	S000000036	F	transferase activity	GO:0016740	ORF|Verified
YAL038W	CDC19	S000000036	P	carbohydrate metabolic process	GO:0005975	ORF|Verified
YAL038W	CDC19	S000000036	P	cofactor metabolic process	GO:0051186	ORF|Verified
YAL038W	CDC19	S000000036	P	generation of precursor metabolites and energy	GO:0006091	ORF|Verified
YAL038W	CDC19	S000000036	P	monocarboxylic acid metabolic process	GO:0032787	ORF|Verified
YAL038W	CDC19	S000000036	P	nucleobase-containing small molecule metabolic process	GO:0055086	ORF|Verified
YAL039C	CYC3	S000000037	C	cytoplasm	GO:0005737	ORF|Verified
YAL039C	CYC3	S000000037	C	mitochondrial envelope	GO:0005740	ORF|Verified
YAL039C	CYC3	S000000037	C	mitochondrion	GO:0005739	ORF|Verified
YAL039C	CYC3	S000000037	F	lyase activity	GO:0016829	ORF|Verified
YAL039C	CYC3	S000000037	P	protein complex biogenesis	GO:0070271	ORF|Verified
YAL040C	CLN3	S000000038	C	nucleus	GO:0005634	ORF|Verified
YAL040C	CLN3	S000000038	F	enzyme regulator activity	GO:0030234	ORF|Verified
YAL040C	CLN3	S000000038	P	membrane fusion	GO:0061025	ORF|Verified
YAL040C	CLN3	S000000038	P	mitotic cell cycle	GO:0000278	ORF|Verified
YAL040C	CLN3	S000000038	P	organelle fusion	GO:0048284	ORF|Verified
YAL040C	CLN3	S000000038	P	protein phosphorylation	GO:0006468	ORF|Verified
YAL040C	CLN3	S000000038	P	regulation of cell cycle	GO:0051726	ORF|Verified
YAL040C	CLN3	S000000038	P	regulation of protein modification process	GO:0031399	ORF|Verified
YAL040C	CLN3	S000000038	P	vacuole organization	GO:0007033	ORF|Verified
YAL041W	CDC24	S000000039	C	cellular bud	GO:0005933	ORF|Verified
YAL041W	CDC24	S000000039	C	cytoplasm	GO:0005737	ORF|Verified
YAL041W	CDC24	S000000039	C	nucleus	GO:0005634	ORF|Verified
YAL041W	CDC24	S000000039	C	site of polarized growth	GO:0030427	ORF|Verified
YAL041W	CDC24	S000000039	F	guanyl-nucleotide exchange factor activity	GO:0005085	ORF|Verified
YAL041W	CDC24	S000000039	P	cytokinesis	GO:0000910	ORF|Verified
YAL041W	CDC24	S000000039	P	cytoskeleton organization	GO:0007010	ORF|Verified
YAL041W	CDC24	S000000039	P	mitotic cell cycle	GO:0000278	ORF|Verified
YAL041W	CDC24	S000000039	P	organelle fission	GO:0048285	ORF|Verified
YAL041W	CDC24	S000000039	P	regulation of cell cycle	GO:0051726	ORF|Verified
YAL041W	CDC24	S000000039	P	regulation of organelle organization	GO:0033043	ORF|Verified
YAL041W	CDC24	S000000039	P	signaling	GO:0023052	ORF|Verified
YAL042C-A		S000002138	C	cellular_component	GO:0005575	ORF|Dubious
YAL042C-A		S000002138	F	molecular_function	GO:0003674	ORF|Dubious
YAL042C-A		S000002138	P	biological_process	GO:0008150	ORF|Dubious
YAL042W	ERV46	S000000040	C	Golgi apparatus	GO:0005794	ORF|Verified
YAL042W	ERV46	S000000040	C	cytoplasm	GO:0005737	ORF|Verified
YAL042W	ERV46	S000000040	C	cytoplasmic vesicle	GO:0031410	ORF|Verified
YAL042W	ERV46	S000000040	C	endomembrane system	GO:0012505	ORF|Verified
YAL042W	ERV46	S000000040	C	endoplasmic reticulum	GO:0005783	ORF|Verified
YAL042W	ERV46	S000000040	C	membrane	GO:0016020	ORF|Verified
YAL042W	ERV46	S000000040	F	molecular_function	GO:0003674	ORF|Verified
YAL042W	ERV46	S000000040	P	Golgi vesicle transport	GO:0048193	ORF|Verified
YAL043C	PTA1	S000000041	C	nucleus	GO:0005634	ORF|Verified
YAL043C	PTA1	S000000041	F	RNA binding	GO:0003723	ORF|Verified
YAL043C	PTA1	S000000041	P	DNA-templated transcription, termination	GO:0006353	ORF|Verified
YAL043C	PTA1	S000000041	P	mRNA processing	GO:0006397	ORF|Verified
YAL043C	PTA1	S000000041	P	tRNA processing	GO:0008033	ORF|Verified
YAL043C	PTA1	S000000041	P	transcription from RNA polymerase II promoter	GO:0006366	ORF|Verified
YAL044C	GCV3	S000000042	C	cytoplasm	GO:0005737	ORF|Verified
YAL044C	GCV3	S000000042	C	mitochondrion	GO:0005739	ORF|Verified
YAL044C	GCV3	S000000042	F	oxidoreductase activity	GO:0016491	ORF|Verified
YAL044C	GCV3	S000000042	P	cellular amino acid metabolic process	GO:0006520	ORF|Verified
YAL044W-A	BOL1	S000007586	C	cytoplasm	GO:0005737	ORF|Verified
YAL044W-A	BOL1	S000007586	C	mitochondrion	GO:0005739	ORF|Verified
YAL044W-A	BOL1	S000007586	F	molecular_function	GO:0003674	ORF|Verified
YAL044W-A	BOL1	S000007586	P	cofactor metabolic process	GO:0051186	ORF|Verified
YAL044W-A	BOL1	S000007586	P	protein maturation	GO:0051604	ORF|Verified
YAL045C		S000000043	C	cellular_component	GO:0005575	ORF|Dubious
YAL045C		S000000043	F	molecular_function	GO:0003674	ORF|Dubious
YAL045C		S000000043	P	biological_process	GO:0008150	ORF|Dubious
YAL046C	BOL3	S000000044	C	cytoplasm	GO:0005737	ORF|Verified
YAL046C	BOL3	S000000044	C	mitochondrion	GO:0005739	ORF|Verified
YAL046C	BOL3	S000000044	F	molecular_function	GO:0003674	ORF|Verified
YAL046C	BOL3	S000000044	P	protein maturation	GO:0051604	ORF|Verified
YAL047C	SPC72	S000000045	C	cytoplasm	GO:0005737	ORF|Verified
YAL047C	SPC72	S000000045	C	cytoskeleton	GO:0005856	ORF|Verified
YAL047C	SPC72	S000000045	C	microtubule organizing center	GO:0005815	ORF|Verified
YAL047C	SPC72	S000000045	F	structural molecule activity	GO:0005198	ORF|Verified
YAL047C	SPC72	S000000045	P	chromosome segregation	GO:0007059	ORF|Verified
YAL047C	SPC72	S000000045	P	cytoskeleton organization	GO:0007010	ORF|Verified
YAL047C	SPC72	S000000045	P	mitotic cell cycle	GO:0000278	ORF|Verified
YAL047C	SPC72	S000000045	P	organelle fission	GO:0048285	ORF|Verified
YAL047C	SPC72	S000000045	P	protein complex biogenesis	GO:0070271	ORF|Verified
YAL047C	SPC72	S000000045	P	regulation of cell cycle	GO:0051726	ORF|Verified
YAL047C	SPC72	S000000045	P	regulation of organelle organization	GO:0033043	ORF|Verified
YAL047W-A		S000028733	C	cellular_component	GO:0005575	ORF|Dubious
YAL047W-A		S000028733	F	molecular_function	GO:0003674	ORF|Dubious
YAL047W-A		S000028733	P	biological_process	GO:0008150	ORF|Dubious
YAL048C	GEM1	S000000046	C	cytoplasm	GO:0005737	ORF|Verified
YAL048C	GEM1	S000000046	C	endomembrane system	GO:0012505	ORF|Verified
YAL048C	GEM1	S000000046	C	endoplasmic reticulum	GO:0005783	ORF|Verified
YAL048C	GEM1	S000000046	C	membrane	GO:0016020	ORF|Verified
YAL048C	GEM1	S000000046	C	mitochondrial envelope	GO:0005740	ORF|Verified
YAL048C	GEM1	S000000046	C	mitochondrion	GO:0005739	ORF|Verified
YAL048C	GEM1	S000000046	F	GTPase activity	GO:0003924	ORF|Verified
YAL048C	GEM1	S000000046	F	hydrolase activity	GO:0016787	ORF|Verified
YAL048C	GEM1	S000000046	F	ion binding	GO:0043167	ORF|Verified
YAL048C	GEM1	S000000046	P	mitochondrion organization	GO:0007005	ORF|Verified
YAL048C	GEM1	S000000046	P	organelle inheritance	GO:0048308	ORF|Verified
YAL048C	GEM1	S000000046	P	regulation of organelle organization	GO:0033043	ORF|Verified
YAL049C	AIM2	S000000047	C	cytoplasm	GO:0005737	ORF|Verified
YAL049C	AIM2	S000000047	F	molecular_function	GO:0003674	ORF|Verified
YAL049C	AIM2	S000000047	P	biological_process	GO:0008150	ORF|Verified
YAL051W	OAF1	S000000048	C	nucleus	GO:0005634	ORF|Verified
YAL051W	OAF1	S000000048	F	DNA binding	GO:0003677	ORF|Verified
YAL051W	OAF1	S000000048	F	nucleic acid binding transcription factor activity	GO:0001071	ORF|Verified
YAL051W	OAF1	S000000048	P	chromatin organization	GO:0006325	ORF|Verified
YAL051W	OAF1	S000000048	P	lipid metabolic process	GO:0006629	ORF|Verified
YAL051W	OAF1	S000000048	P	monocarboxylic acid metabolic process	GO:0032787	ORF|Verified
YAL051W	OAF1	S000000048	P	response to chemical	GO:0042221	ORF|Verified
YAL051W	OAF1	S000000048	P	transcription from RNA polymerase II promoter	GO:0006366	ORF|Verified
YAL053W	FLC2	S000000049	C	cytoplasm	GO:0005737	ORF|Verified
YAL053W	FLC2	S000000049	C	endomembrane system	GO:0012505	ORF|Verified
YAL053W	FLC2	S000000049	C	endoplasmic reticulum	GO:0005783	ORF|Verified
YAL053W	FLC2	S000000049	C	membrane	GO:0016020	ORF|Verified
YAL053W	FLC2	S000000049	F	transmembrane transporter activity	GO:0022857	ORF|Verified
YAL053W	FLC2	S000000049	P	cell wall organization or biogenesis	GO:0071554	ORF|Verified
YAL053W	FLC2	S000000049	P	ion transport	GO:0006811	ORF|Verified
YAL053W	FLC2	S000000049	P	lipid metabolic process	GO:0006629	ORF|Verified
YAL053W	FLC2	S000000049	P	nucleobase-containing compound transport	GO:0015931	ORF|Verified
YAL053W	FLC2	S000000049	P	protein folding	GO:0006457	ORF|Verified
YAL053W	FLC2	S000000049	P	response to osmotic stress	GO:0006970	ORF|Verified
YAL053W	FLC2	S000000049	P	transmembrane transport	GO:0055085	ORF|Verified
YAL054C	ACS1	S000000050	C	cytoplasm	GO:0005737	ORF|Verified
YAL054C	ACS1	S000000050	C	membrane	GO:0016020	ORF|Verified
YAL054C	ACS1	S000000050	C	mitochondrion	GO:0005739	ORF|Verified
YAL054C	ACS1	S000000050	F	ligase activity	GO:0016874	ORF|Verified
YAL054C	ACS1	S000000050	P	chromatin organization	GO:0006325	ORF|Verified
YAL054C	ACS1	S000000050	P	cofactor metabolic process	GO:0051186	ORF|Verified
YAL054C	ACS1	S000000050	P	generation of precursor metabolites and energy	GO:0006091	ORF|Verified
YAL054C	ACS1	S000000050	P	histone modification	GO:0016570	ORF|Verified
YAL054C	ACS1	S000000050	P	monocarboxylic acid metabolic process	GO:0032787	ORF|Verified
YAL054C	ACS1	S000000050	P	peptidyl-amino acid modification	GO:0018193	ORF|Verified
YAL054C	ACS1	S000000050	P	protein acylation	GO:0043543	ORF|Verified
YAL055W	PEX22	S000000051	C	cytoplasm	GO:0005737	ORF|Verified
YAL055W	PEX22	S000000051	C	membrane	GO:0016020	ORF|Verified
YAL055W	PEX22	S000000051	C	peroxisome	GO:0005777	ORF|Verified
YAL055W	PEX22	S000000051	F	enzyme regulator activity	GO:0030234	ORF|Verified
YAL055W	PEX22	S000000051	P	peroxisome organization	GO:0007031	ORF|Verified
YAL055W	PEX22	S000000051	P	protein modification by small protein conjugation or removal	GO:0070647	ORF|Verified
YAL055W	PEX22	S000000051	P	protein targeting	GO:0006605	ORF|Verified
YAL055W	PEX22	S000000051	P	regulation of protein modification process	GO:0031399	ORF|Verified
YAL055W	PEX22	S000000051	P	signaling	GO:0023052	ORF|Verified
YAL055W	PEX22	S000000051	P	transmembrane transport	GO:0055085	ORF|Verified
YAL056C-A		S000002139	C	cellular_component	GO:0005575	ORF|Dubious
YAL056C-A		S000002139	F	molecular_function	GO:0003674	ORF|Dubious
YAL056C-A		S000002139	P	biological_process	GO:0008150	ORF|Dubious
YAL056W	GPB2	S000000052	C	cytoplasm	GO:0005737	ORF|Verified
YAL056W	GPB2	S000000052	C	membrane	GO:0016020	ORF|Verified
YAL056W	GPB2	S000000052	C	mitochondrion	GO:0005739	ORF|Verified
YAL056W	GPB2	S000000052	C	plasma membrane	GO:0005886	ORF|Verified
YAL056W	GPB2	S000000052	F	enzyme regulator activity	GO:0030234	ORF|Verified
YAL056W	GPB2	S000000052	F	signal transducer activity	GO:0004871	ORF|Verified
YAL056W	GPB2	S000000052	P	invasive growth in response to glucose limitation	GO:0001403	ORF|Verified
YAL056W	GPB2	S000000052	P	meiotic cell cycle	GO:0051321	ORF|Verified
YAL056W	GPB2	S000000052	P	pseudohyphal growth	GO:0007124	ORF|Verified
YAL056W	GPB2	S000000052	P	response to chemical	GO:0042221	ORF|Verified
YAL056W	GPB2	S000000052	P	signaling	GO:0023052	ORF|Verified
YAL056W	GPB2	S000000052	P	sporulation	GO:0043934	ORF|Verified
YAL056W	GPB2	S000000052	P	transcription from RNA polymerase II promoter	GO:0006366	ORF|Verified
YAL058W	CNE1	S000000054	C	cytoplasm	GO:0005737	ORF|Verified
YAL058W	CNE1	S000000054	C	endomembrane system	GO:0012505	ORF|Verified
YAL058W	CNE1	S000000054	C	endoplasmic reticulum	GO:0005783	ORF|Verified
YAL058W	CNE1	S000000054	C	membrane	GO:0016020	ORF|Verified
YAL058W	CNE1	S000000054	F	unfolded protein binding	GO:0051082	ORF|Verified
YAL058W	CNE1	S000000054	P	protein folding	GO:0006457	ORF|Verified
YAL058W	CNE1	S000000054	P	proteolysis involved in cellular protein catabolic process	GO:0051603	ORF|Verified
YAL058W	CNE1	S000000054	P	response to chemical	GO:0042221	ORF|Verified
YAL059C-A		S000028734	C	cellular_component	GO:0005575	ORF|Dubious
YAL059C-A		S000028734	F	molecular_function	GO:0003674	ORF|Dubious
YAL059C-A		S000028734	P	biological_process	GO:0008150	ORF|Dubious
YAL059W	ECM1	S000000055	C	nucleolus	GO:0005730	ORF|Verified
YAL059W	ECM1	S000000055	C	nucleus	GO:0005634	ORF|Verified
YAL059W	ECM1	S000000055	F	molecular_function	GO:0003674	ORF|Verified
YAL059W	ECM1	S000000055	P	nuclear transport	GO:0051169	ORF|Verified
YAL059W	ECM1	S000000055	P	ribosomal subunit export from nucleus	GO:0000054	ORF|Verified
YAL060W	BDH1	S000000056	C	cytoplasm	GO:0005737	ORF|Verified
YAL060W	BDH1	S000000056	F	oxidoreductase activity	GO:0016491	ORF|Verified
YAL060W	BDH1	S000000056	P	other		ORF|Verified
YAL061W	BDH2	S000000057	C	cytoplasm	GO:0005737	ORF|Uncharacterized
YAL061W	BDH2	S000000057	C	nucleus	GO:0005634	ORF|Uncharacterized
YAL061W	BDH2	S000000057	F	oxidoreductase activity	GO:0016491	ORF|Uncharacterized
YAL061W	BDH2	S000000057	P	biological_process	GO:0008150	ORF|Uncharacterized
YAL062W	GDH3	S000000058	C	cytoplasm	GO:0005737	ORF|Verified
YAL062W	GDH3	S000000058	C	mitochondrion	GO:0005739	ORF|Verified
YAL062W	GDH3	S000000058	C	nucleus	GO:0005634	ORF|Verified
YAL062W	GDH3	S000000058	F	oxidoreductase activity	GO:0016491	ORF|Verified
YAL062W	GDH3	S000000058	P	cellular amino acid metabolic process	GO:0006520	ORF|Verified
YAL063C	FLO9	S000000059	C	cell wall	GO:0005618	ORF|Verified
YAL063C	FLO9	S000000059	F	other		ORF|Verified
YAL063C	FLO9	S000000059	P	other		ORF|Verified
YAL063C-A		S000028813	C	cellular_component	GO:0005575	ORF|Uncharacterized
YAL063C-A		S000028813	F	molecular_function	GO:0003674	ORF|Uncharacterized
YAL063C-A		S000028813	P	biological_process	GO:0008150	ORF|Uncharacterized
YAL064C-A	TDA8	S000002140	C	cellular_component	GO:0005575	ORF|Uncharacterized
YAL064C-A	TDA8	S000002140	F	molecular_function	GO:0003674	ORF|Uncharacterized
YAL064C-A	TDA8	S000002140	P	biological_process	GO:0008150	ORF|Uncharacterized
YAL064W		S000000060	C	cellular_component	GO:0005575	ORF|Verified
YAL064W		S000000060	F	molecular_function	GO:0003674	ORF|Verified
YAL064W		S000000060	P	biological_process	GO:0008150	ORF|Verified
YAL064W-B		S000002141	C	cytoplasm	GO:0005737	ORF|Uncharacterized
YAL064W-B		S000002141	C	endomembrane system	GO:0012505	ORF|Uncharacterized
YAL064W-B		S000002141	C	endoplasmic reticulum	GO:0005783	ORF|Uncharacterized
YAL064W-B		S000002141	C	membrane	GO:0016020	ORF|Uncharacterized
YAL064W-B		S000002141	F	molecular_function	GO:0003674	ORF|Uncharacterized
YAL064W-B		S000002141	P	biological_process	GO:0008150	ORF|Uncharacterized
YAL065C		S000001817	C	cellular_component	GO:0005575	ORF|Uncharacterized
YAL065C		S000001817	F	molecular_function	GO:0003674	ORF|Uncharacterized
YAL065C		S000001817	P	biological_process	GO:0008150	ORF|Uncharacterized
YAL066W		S000000061	C	cellular_component	GO:0005575	ORF|Dubious
YAL066W		S000000061	F	molecular_function	GO:0003674	ORF|Dubious
YAL066W		S000000061	P	biological_process	GO:0008150	ORF|Dubious
YAL067C	SEO1	S000000062	C	membrane	GO:0016020	ORF|Verified
YAL067C	SEO1	S000000062	F	other		ORF|Verified
YAL067C	SEO1	S000000062	P	other		ORF|Verified
YAL067W-A		S000028593	C	cellular_component	GO:0005575	ORF|Uncharacterized
YAL067W-A		S000028593	F	molecular_function	GO:0003674	ORF|Uncharacterized
YAL067W-A		S000028593	P	biological_process	GO:0008150	ORF|Uncharacterized
YAL068C	PAU8	S000002142	C	cellular_component	GO:0005575	ORF|Verified
YAL068C	PAU8	S000002142	F	molecular_function	GO:0003674	ORF|Verified
YAL068C	PAU8	S000002142	P	meiotic cell cycle	GO:0051321	ORF|Verified
YAL068C	PAU8	S000002142	P	sporulation	GO:0043934	ORF|Verified
YAL068C	PAU8	S000002142	P	transcription from RNA polymerase II promoter	GO:0006366	ORF|Verified
YAL068W-A		S000028594	C	cellular_component	GO:0005575	ORF|Dubious
YAL068W-A		S000028594	F	molecular_function	GO:0003674	ORF|Dubious
YAL068W-A		S000028594	P	biological_process	GO:0008150	ORF|Dubious
YAL069W		S000002143	C	cellular_component	GO:0005575	ORF|Dubious
YAL069W		S000002143	F	molecular_function	GO:0003674	ORF|Dubious
YAL069W		S000002143	P	biological_process	GO:0008150	ORF|Dubious
YAR002C-A	ERP1	S000002129	C	cytoplasm	GO:0005737	ORF|Verified
YAR002C-A	ERP1	S000002129	C	cytoplasmic vesicle	GO:0031410	ORF|Verified
YAR002C-A	ERP1	S000002129	C	endomembrane system	GO:0012505	ORF|Verified
YAR002C-A	ERP1	S000002129	C	mitochondrion	GO:0005739	ORF|Verified
YAR002C-A	ERP1	S000002129	F	molecular_function	GO:0003674	ORF|Verified
YAR002C-A	ERP1	S000002129	P	Golgi vesicle transport	GO:0048193	ORF|Verified
YAR002W	NUP60	S000000063	C	cytoplasm	GO:0005737	ORF|Verified
YAR002W	NUP60	S000000063	C	endomembrane system	GO:0012505	ORF|Verified
YAR002W	NUP60	S000000063	C	membrane	GO:0016020	ORF|Verified
YAR002W	NUP60	S000000063	C	nucleus	GO:0005634	ORF|Verified
YAR002W	NUP60	S000000063	F	ion binding	GO:0043167	ORF|Verified
YAR002W	NUP60	S000000063	F	lipid binding	GO:0008289	ORF|Verified
YAR002W	NUP60	S000000063	F	structural molecule activity	GO:0005198	ORF|Verified
YAR002W	NUP60	S000000063	P	DNA repair	GO:0006281	ORF|Verified
YAR002W	NUP60	S000000063	P	cellular response to DNA damage stimulus	GO:0006974	ORF|Verified
YAR002W	NUP60	S000000063	P	chromatin organization	GO:0006325	ORF|Verified
YAR002W	NUP60	S000000063	P	nuclear transport	GO:0051169	ORF|Verified
YAR002W	NUP60	S000000063	P	nucleobase-containing compound transport	GO:0015931	ORF|Verified
YAR002W	NUP60	S000000063	P	peptidyl-amino acid modification	GO:0018193	ORF|Verified
YAR002W	NUP60	S000000063	P	protein modification by small protein conjugation or removal	GO:0070647	ORF|Verified
YAR002W	NUP60	S000000063	P	protein targeting	GO:0006605	ORF|Verified
YAR002W	NUP60	S000000063	P	regulation of protein modification process	GO:0031399	ORF|Verified
YAR002W	NUP60	S000000063	P	response to heat	GO:0009408	ORF|Verified
YAR003W	SWD1	S000000064	C	nucleus	GO:0005634	ORF|Verified
YAR003W	SWD1	S000000064	F	methyltransferase activity	GO:0008168	ORF|Verified
YAR003W	SWD1	S000000064	F	transferase activity	GO:0016740	ORF|Verified
YAR003W	SWD1	S000000064	P	chromatin organization	GO:0006325	ORF|Verified
YAR003W	SWD1	S000000064	P	histone modification	GO:0016570	ORF|Verified
YAR003W	SWD1	S000000064	P	peptidyl-amino acid modification	GO:0018193	ORF|Verified
YAR003W	SWD1	S000000064	P	protein alkylation	GO:0008213	ORF|Verified
YAR003W	SWD1	S000000064	P	telomere organization	GO:0032200	ORF|Verified
YAR007C	RFA1	S000000065	C	chromosome	GO:0005694	ORF|Verified
YAR007C	RFA1	S000000065	C	cytoplasm	GO:0005737	ORF|Verified
YAR007C	RFA1	S000000065	C	nucleus	GO:0005634	ORF|Verified
YAR007C	RFA1	S000000065	F	DNA binding	GO:0003677	ORF|Verified
YAR007C	RFA1	S000000065	F	RNA binding	GO:0003723	ORF|Verified
YAR007C	RFA1	S000000065	F	mRNA binding	GO:0003729	ORF|Verified
YAR007C	RFA1	S000000065	P	DNA recombination	GO:0006310	ORF|Verified
YAR007C	RFA1	S000000065	P	DNA repair	GO:0006281	ORF|Verified
YAR007C	RFA1	S000000065	P	DNA replication	GO:0006260	ORF|Verified
YAR007C	RFA1	S000000065	P	cellular response to DNA damage stimulus	GO:0006974	ORF|Verified
YAR007C	RFA1	S000000065	P	meiotic cell cycle	GO:0051321	ORF|Verified
YAR007C	RFA1	S000000065	P	organelle fission	GO:0048285	ORF|Verified
YAR007C	RFA1	S000000065	P	protein modification by small protein conjugation or removal	GO:0070647	ORF|Verified
YAR007C	RFA1	S000000065	P	telomere organization	GO:0032200	ORF|Verified
YAR008W	SEN34	S000000066	C	cytoplasm	GO:0005737	ORF|Verified
YAR008W	SEN34	S000000066	C	membrane	GO:0016020	ORF|Verified
YAR008W	SEN34	S000000066	C	mitochondrial envelope	GO:0005740	ORF|Verified
YAR008W	SEN34	S000000066	C	mitochondrion	GO:0005739	ORF|Verified
YAR008W	SEN34	S000000066	C	nucleus	GO:0005634	ORF|Verified
YAR008W	SEN34	S000000066	F	hydrolase activity	GO:0016787	ORF|Verified
YAR008W	SEN34	S000000066	F	nuclease activity	GO:0004518	ORF|Verified
YAR008W	SEN34	S000000066	P	RNA splicing	GO:0008380	ORF|Verified
YAR008W	SEN34	S000000066	P	tRNA processing	GO:0008033	ORF|Verified
YAR014C	BUD14	S000000069	C	cellular bud	GO:0005933	ORF|Verified
YAR014C	BUD14	S000000069	C	cytoplasm	GO:0005737	ORF|Verified
YAR014C	BUD14	S000000069	C	nucleus	GO:0005634	ORF|Verified
YAR014C	BUD14	S000000069	C	site of polarized growth	GO:0030427	ORF|Verified
YAR014C	BUD14	S000000069	F	enzyme regulator activity	GO:0030234	ORF|Verified
YAR014C	BUD14	S000000069	P	cell morphogenesis	GO:0000902	ORF|Verified
YAR014C	BUD14	S000000069	P	cytokinesis	GO:0000910	ORF|Verified
YAR014C	BUD14	S000000069	P	cytoskeleton organization	GO:0007010	ORF|Verified
YAR014C	BUD14	S000000069	P	protein complex biogenesis	GO:0070271	ORF|Verified
YAR014C	BUD14	S000000069	P	regulation of cell cycle	GO:0051726	ORF|Verified
YAR014C	BUD14	S000000069	P	regulation of organelle organization	GO:0033043	ORF|Verified
YAR014C	BUD14	S000000069	P	regulation of transport	GO:0051049	ORF|Verified
YAR015W	ADE1	S000000070	C	cytoplasm	GO:0005737	ORF|Verified
YAR015W	ADE1	S000000070	C	nucleus	GO:0005634	ORF|Verified
YAR015W	ADE1	S000000070	F	ligase activity	GO:0016874	ORF|Verified
YAR015W	ADE1	S000000070	P	nucleobase-containing small molecule metabolic process	GO:0055086	ORF|Verified
YAR018C	KIN3	S000000071	C	cellular_component	GO:0005575	ORF|Verified
YAR018C	KIN3	S000000071	F	kinase activity	GO:0016301	ORF|Verified
YAR018C	KIN3	S000000071	F	transferase activity	GO:0016740	ORF|Verified
YAR018C	KIN3	S000000071	P	chromosome segregation	GO:0007059	ORF|Verified
YAR018C	KIN3	S000000071	P	protein phosphorylation	GO:0006468	ORF|Verified
YAR019C	CDC15	S000000072	C	cellular bud	GO:0005933	ORF|Verified
YAR019C	CDC15	S000000072	C	cytoplasm	GO:0005737	ORF|Verified
YAR019C	CDC15	S000000072	C	cytoskeleton	GO:0005856	ORF|Verified
YAR019C	CDC15	S000000072	C	microtubule organizing center	GO:0005815	ORF|Verified
YAR019C	CDC15	S000000072	C	site of polarized growth	GO:0030427	ORF|Verified
YAR019C	CDC15	S000000072	F	kinase activity	GO:0016301	ORF|Verified
YAR019C	CDC15	S000000072	F	transferase activity	GO:0016740	ORF|Verified
YAR019C	CDC15	S000000072	P	cytokinesis	GO:0000910	ORF|Verified
YAR019C	CDC15	S000000072	P	cytoskeleton organization	GO:0007010	ORF|Verified
YAR019C	CDC15	S000000072	P	meiotic cell cycle	GO:0051321	ORF|Verified
YAR019C	CDC15	S000000072	P	mitotic cell cycle	GO:0000278	ORF|Verified
YAR019C	CDC15	S000000072	P	organelle fission	GO:0048285	ORF|Verified
YAR019C	CDC15	S000000072	P	protein phosphorylation	GO:0006468	ORF|Verified
YAR019C	CDC15	S000000072	P	regulation of cell cycle	GO:0051726	ORF|Verified
YAR019C	CDC15	S000000072	P	regulation of organelle organization	GO:0033043	ORF|Verified
YAR019W-A		S000028735	C	cellular_component	GO:0005575	ORF|Dubious
YAR019W-A		S000028735	F	molecular_function	GO:0003674	ORF|Dubious
YAR019W-A		S000028735	P	biological_process	GO:0008150	ORF|Dubious
YAR020C	PAU7	S000000073	C	cellular_component	GO:0005575	ORF|Verified
YAR020C	PAU7	S000000073	F	molecular_function	GO:0003674	ORF|Verified
YAR020C	PAU7	S000000073	P	biological_process	GO:0008150	ORF|Verified
YAR023C		S000000074	C	cellular_component	GO:0005575	ORF|Uncharacterized
YAR023C		S000000074	F	molecular_function	GO:0003674	ORF|Uncharacterized
YAR023C		S000000074	P	biological_process	GO:0008150	ORF|Uncharacterized
YAR027W	UIP3	S000000075	C	cytoplasm	GO:0005737	ORF|Verified
YAR027W	UIP3	S000000075	C	endomembrane system	GO:0012505	ORF|Verified
YAR027W	UIP3	S000000075	C	membrane	GO:0016020	ORF|Verified
YAR027W	UIP3	S000000075	C	nucleus	GO:0005634	ORF|Verified
YAR027W	UIP3	S000000075	C	vacuole	GO:0005773	ORF|Verified
YAR027W	UIP3	S000000075	F	molecular_function	GO:0003674	ORF|Verified
YAR027W	UIP3	S000000075	P	biological_process	GO:0008150	ORF|Verified
YAR028W		S000000076	C	cytoplasm	GO:0005737	ORF|Uncharacterized
YAR028W		S000000076	C	membrane	GO:0016020	ORF|Uncharacterized
YAR028W		S000000076	C	vacuole	GO:0005773	ORF|Uncharacterized
YAR028W		S000000076	F	molecular_function	GO:0003674	ORF|Uncharacterized
YAR028W		S000000076	P	biological_process	GO:0008150	ORF|Uncharacterized
YAR029W		S000000077	C	cytoplasm	GO:0005737	ORF|Uncharacterized
YAR029W		S000000077	F	molecular_function	GO:0003674	ORF|Uncharacterized
YAR029W		S000000077	P	biological_process	GO:0008150	ORF|Uncharacterized
YAR030C		S000001821	C	cellular_component	GO:0005575	ORF|Dubious
YAR030C		S000001821	F	molecular_function	GO:0003674	ORF|Dubious
YAR030C		S000001821	P	biological_process	GO:0008150	ORF|Dubious
YAR031W	PRM9	S000000078	C	cytoplasm	GO:0005737	ORF|Verified
YAR031W	PRM9	S000000078	C	endomembrane system	GO:0012505	ORF|Verified
YAR031W	PRM9	S000000078	C	endoplasmic reticulum	GO:0005783	ORF|Verified
YAR031W	PRM9	S000000078	C	membrane	GO:0016020	ORF|Verified
YAR031W	PRM9	S000000078	C	plasma membrane	GO:0005886	ORF|Verified
YAR031W	PRM9	S000000078	F	molecular_function	GO:0003674	ORF|Verified
YAR031W	PRM9	S000000078	P	biological_process	GO:0008150	ORF|Verified
YAR033W	MST28	S000000079	C	Golgi apparatus	GO:0005794	ORF|Verified
YAR033W	MST28	S000000079	C	cytoplasm	GO:0005737	ORF|Verified
YAR033W	MST28	S000000079	C	endomembrane system	GO:0012505	ORF|Verified
YAR033W	MST28	S000000079	C	endoplasmic reticulum	GO:0005783	ORF|Verified
YAR033W	MST28	S000000079	C	membrane	GO:0016020	ORF|Verified
YAR033W	MST28	S000000079	C	plasma membrane	GO:0005886	ORF|Verified
YAR033W	MST28	S000000079	F	molecular_function	GO:0003674	ORF|Verified
YAR033W	MST28	S000000079	P	vesicle organization	GO:0016050	ORF|Verified
YAR035C-A		S000028595	C	cellular_component	GO:0005575	ORF|Uncharacterized
YAR035C-A		S000028595	F	molecular_function	GO:0003674	ORF|Uncharacterized
YAR035C-A		S000028595	P	biological_process	GO:0008150	ORF|Uncharacterized
YAR035W	YAT1	S000000080	C	cytoplasm	GO:0005737	ORF|Verified
YAR035W	YAT1	S000000080	C	mitochondrion	GO:0005739	ORF|Verified
YAR035W	YAT1	S000000080	F	transferase activity	GO:0016740	ORF|Verified
YAR035W	YAT1	S000000080	P	other		ORF|Verified
YAR042W	SWH1	S000000081	C	Golgi apparatus	GO:0005794	ORF|Verified
YAR042W	SWH1	S000000081	C	cytoplasm	GO:0005737	ORF|Verified
YAR042W	SWH1	S000000081	C	cytoplasmic vesicle	GO:0031410	ORF|Verified
YAR042W	SWH1	S000000081	C	endomembrane system	GO:0012505	ORF|Verified
YAR042W	SWH1	S000000081	C	endoplasmic reticulum	GO:0005783	ORF|Verified
YAR042W	SWH1	S000000081	C	nucleus	GO:0005634	ORF|Verified
YAR042W	SWH1	S000000081	F	ion binding	GO:0043167	ORF|Verified
YAR042W	SWH1	S000000081	F	lipid binding	GO:0008289	ORF|Verified
YAR042W	SWH1	S000000081	P	endocytosis	GO:0006897	ORF|Verified
YAR042W	SWH1	S000000081	P	exocytosis	GO:0006887	ORF|Verified
YAR042W	SWH1	S000000081	P	lipid transport	GO:0006869	ORF|Verified
YAR047C		S000000083	C	cellular_component	GO:0005575	ORF|Dubious
YAR047C		S000000083	F	molecular_function	GO:0003674	ORF|Dubious
YAR047C		S000000083	P	biological_process	GO:0008150	ORF|Dubious
YAR050W	FLO1	S000000084	C	cell wall	GO:0005618	ORF|Verified
YAR050W	FLO1	S000000084	F	other		ORF|Verified
YAR050W	FLO1	S000000084	P	response to chemical	GO:0042221	ORF|Verified
YAR050W	FLO1	S000000084	P	response to heat	GO:0009408	ORF|Verified
YAR050W	FLO1	S000000084	P	response to oxidative stress	GO:0006979	ORF|Verified
YAR053W		S000000085	C	cellular_component	GO:0005575	ORF|Dubious
YAR053W		S000000085	F	molecular_function	GO:0003674	ORF|Dubious
YAR053W		S000000085	P	biological_process	GO:0008150	ORF|Dubious
YAR060C		S000000086	C	cellular_component	GO:0005575	ORF|Dubious
YAR060C		S000000086	F	molecular_function	GO:0003674	ORF|Dubious
YAR060C		S000000086	P	biological_process	GO:0008150	ORF|Dubious
YAR064W		S000000089	C	cellular_component	GO:0005575	ORF|Uncharacterized
YAR064W		S000000089	F	molecular_function	GO:0003674	ORF|Uncharacterized
YAR064W		S000000089	P	biological_process	GO:0008150	ORF|Uncharacterized
YAR066W		S000002144	C	cellular_component	GO:0005575	ORF|Uncharacterized
YAR066W		S000002144	F	molecular_function	GO:0003674	ORF|Uncharacterized
YAR066W		S000002144	P	biological_process	GO:0008150	ORF|Uncharacterized
YAR068W		S000000091	C	cellular_component	GO:0005575	ORF|Uncharacterized
YAR068W		S000000091	F	molecular_function	GO:0003674	ORF|Uncharacterized
YAR068W		S000000091	P	biological_process	GO:0008150	ORF|Uncharacterized
YAR069C		S000000092	C	cellular_component	GO:0005575	ORF|Dubious
YAR069C		S000000092	F	molecular_function	GO:0003674	ORF|Dubious
YAR069C		S000000092	P	biological_process	GO:0008150	ORF|Dubious
YAR070C		S000000093	C	cellular_component	GO:0005575	ORF|Dubious
YAR070C		S000000093	F	molecular_function	GO:0003674	ORF|Dubious
YAR070C		S000000093	P	biological_process	GO:0008150	ORF|Dubious
YAR071W	PHO11	S000000094	C	extracellular region	GO:0005576	ORF|Verified
YAR071W	PHO11	S000000094	F	hydrolase activity	GO:0016787	ORF|Verified
YAR071W	PHO11	S000000094	F	phosphatase activity	GO:0016791	ORF|Verified
YAR071W	PHO11	S000000094	P	other		ORF|Verified
YAR073W	IMD1	S000000095	C	cellular_component	GO:0005575	ORF|Dubious
YAR073W	IMD1	S000000095	F	molecular_function	GO:0003674	ORF|Dubious
YAR073W	IMD1	S000000095	F	oxidoreductase activity	GO:0016491	ORF|Dubious
YAR073W	IMD1	S000000095	P	biological_process	GO:0008150	ORF|Dubious
YAR075W		S000002145	C	cellular_component	GO:0005575	ORF|Dubious
YAR075W		S000002145	F	molecular_function	GO:0003674	ORF|Dubious
YAR075W		S000002145	P	biological_process	GO:0008150	ORF|Dubious
YBL001C	ECM15	S000000097	C	cytoplasm	GO:0005737	ORF|Verified
YBL001C	ECM15	S000000097	C	nucleus	GO:0005634	ORF|Verified
YBL001C	ECM15	S000000097	F	molecular_function	GO:0003674	ORF|Verified
YBL001C	ECM15	S000000097	P	biological_process	GO:0008150	ORF|Verified
YBL002W	HTB2	S000000098	C	chromosome	GO:0005694	ORF|Verified
YBL002W	HTB2	S000000098	C	nucleus	GO:0005634	ORF|Verified
YBL002W	HTB2	S000000098	F	DNA binding	GO:0003677	ORF|Verified
YBL002W	HTB2	S000000098	P	chromatin organization	GO:0006325	ORF|Verified
YBL003C	HTA2	S000000099	C	chromosome	GO:0005694	ORF|Verified
YBL003C	HTA2	S000000099	C	nucleus	GO:0005634	ORF|Verified
YBL003C	HTA2	S000000099	F	DNA binding	GO:0003677	ORF|Verified
YBL003C	HTA2	S000000099	P	DNA repair	GO:0006281	ORF|Verified
YBL003C	HTA2	S000000099	P	cellular response to DNA damage stimulus	GO:0006974	ORF|Verified
YBL003C	HTA2	S000000099	P	chromatin organization	GO:0006325	ORF|Verified
YBL004W	UTP20	S000000100	C	cytoplasm	GO:0005737	ORF|Verified
YBL004W	UTP20	S000000100	C	nucleolus	GO:0005730	ORF|Verified
YBL004W	UTP20	S000000100	C	nucleus	GO:0005634	ORF|Verified
YBL004W	UTP20	S000000100	F	RNA binding	GO:0003723	ORF|Verified
YBL004W	UTP20	S000000100	F	mRNA binding	GO:0003729	ORF|Verified
YBL004W	UTP20	S000000100	P	rRNA processing	GO:0006364	ORF|Verified
YBL004W	UTP20	S000000100	P	ribosomal small subunit biogenesis	GO:0042274	ORF|Verified
YBL005W	PDR3	S000000101	C	cytoplasm	GO:0005737	ORF|Verified
YBL005W	PDR3	S000000101	C	nucleus	GO:0005634	ORF|Verified
YBL005W	PDR3	S000000101	F	nucleic acid binding transcription factor activity	GO:0001071	ORF|Verified
YBL005W	PDR3	S000000101	P	response to chemical	GO:0042221	ORF|Verified
YBL005W	PDR3	S000000101	P	transcription from RNA polymerase II promoter	GO:0006366	ORF|Verified
YBL006C	LDB7	S000000102	C	nucleus	GO:0005634	ORF|Verified
YBL006C	LDB7	S000000102	F	ATPase activity	GO:0016887	ORF|Verified
YBL006C	LDB7	S000000102	F	hydrolase activity	GO:0016787	ORF|Verified
YBL006C	LDB7	S000000102	P	DNA-templated transcription, elongation	GO:0006354	ORF|Verified
YBL006C	LDB7	S000000102	P	chromatin organization	GO:0006325	ORF|Verified
YBL006C	LDB7	S000000102	P	transcription from RNA polymerase II promoter	GO:0006366	ORF|Verified
YBL006W-A		S000028596	C	cellular_component	GO:0005575	ORF|Dubious
YBL006W-A		S000028596	F	molecular_function	GO:0003674	ORF|Dubious
YBL006W-A		S000028596	P	biological_process	GO:0008150	ORF|Dubious
YBL007C	SLA1	S000000103	C	cell cortex	GO:0005938	ORF|Verified
YBL007C	SLA1	S000000103	C	cellular bud	GO:0005933	ORF|Verified
YBL007C	SLA1	S000000103	C	cytoplasm	GO:0005737	ORF|Verified
YBL007C	SLA1	S000000103	C	cytoskeleton	GO:0005856	ORF|Verified
YBL007C	SLA1	S000000103	C	nucleus	GO:0005634	ORF|Verified
YBL007C	SLA1	S000000103	C	site of polarized growth	GO:0030427	ORF|Verified
YBL007C	SLA1	S000000103	F	protein binding, bridging	GO:0030674	ORF|Verified
YBL007C	SLA1	S000000103	F	ubiquitin-like protein binding	GO:0032182	ORF|Verified
YBL007C	SLA1	S000000103	P	cytoskeleton organization	GO:0007010	ORF|Verified
YBL007C	SLA1	S000000103	P	endocytosis	GO:0006897	ORF|Verified
YBL007C	SLA1	S000000103	P	protein complex biogenesis	GO:0070271	ORF|Verified
YBL008W	HIR1	S000000104	C	chromosome	GO:0005694	ORF|Verified
YBL008W	HIR1	S000000104	C	nucleus	GO:0005634	ORF|Verified
YBL008W	HIR1	S000000104	F	DNA binding	GO:0003677	ORF|Verified
YBL008W	HIR1	S000000104	F	chromatin binding	GO:0003682	ORF|Verified
YBL008W	HIR1	S000000104	F	transcription factor activity, protein binding	GO:0000988	ORF|Verified
YBL008W	HIR1	S000000104	P	DNA-templated transcription, elongation	GO:0006354	ORF|Verified
YBL008W	HIR1	S000000104	P	chromatin organization	GO:0006325	ORF|Verified
YBL008W	HIR1	S000000104	P	transcription from RNA polymerase II promoter	GO:0006366	ORF|Verified
YBL008W-A		S000028529	C	cellular_component	GO:0005575	ORF|Uncharacterized
YBL008W-A		S000028529	F	molecular_function	GO:0003674	ORF|Uncharacterized
YBL008W-A		S000028529	P	biological_process	GO:0008150	ORF|Uncharacterized
YBL009W	ALK2	S000000105	C	cellular_component	GO:0005575	ORF|Verified
YBL009W	ALK2	S000000105	F	kinase activity	GO:0016301	ORF|Verified
YBL009W	ALK2	S000000105	F	transferase activity	GO:0016740	ORF|Verified
YBL009W	ALK2	S000000105	P	meiotic cell cycle	GO:0051321	ORF|Verified
YBL009W	ALK2	S000000105	P	mitotic cell cycle	GO:0000278	ORF|Verified
YBL009W	ALK2	S000000105	P	organelle fission	GO:0048285	ORF|Verified
YBL009W	ALK2	S000000105	P	protein phosphorylation	GO:0006468	ORF|Verified
YBL010C		S000000106	C	cytoplasm	GO:0005737	ORF|Uncharacterized
YBL010C		S000000106	C	cytoplasmic vesicle	GO:0031410	ORF|Uncharacterized
YBL010C		S000000106	F	molecular_function	GO:0003674	ORF|Uncharacterized
YBL010C		S000000106	P	biological_process	GO:0008150	ORF|Uncharacterized
YBL011W	SCT1	S000000107	C	cytoplasm	GO:0005737	ORF|Verified
YBL011W	SCT1	S000000107	C	endomembrane system	GO:0012505	ORF|Verified
YBL011W	SCT1	S000000107	C	endoplasmic reticulum	GO:0005783	ORF|Verified
YBL011W	SCT1	S000000107	C	membrane	GO:0016020	ORF|Verified
YBL011W	SCT1	S000000107	F	transferase activity	GO:0016740	ORF|Verified
YBL011W	SCT1	S000000107	P	lipid metabolic process	GO:0006629	ORF|Verified
YBL012C		S000000108	C	cellular_component	GO:0005575	ORF|Dubious
YBL012C		S000000108	F	molecular_function	GO:0003674	ORF|Dubious
YBL012C		S000000108	P	biological_process	GO:0008150	ORF|Dubious
YBL013W	FMT1	S000000109	C	cytoplasm	GO:0005737	ORF|Verified
YBL013W	FMT1	S000000109	C	mitochondrion	GO:0005739	ORF|Verified
YBL013W	FMT1	S000000109	F	transferase activity	GO:0016740	ORF|Verified
YBL013W	FMT1	S000000109	P	RNA modification	GO:0009451	ORF|Verified
YBL013W	FMT1	S000000109	P	tRNA processing	GO:0008033	ORF|Verified
YBL014C	RRN6	S000000110	C	nucleolus	GO:0005730	ORF|Verified
YBL014C	RRN6	S000000110	C	nucleus	GO:0005634	ORF|Verified
YBL014C	RRN6	S000000110	F	DNA binding	GO:0003677	ORF|Verified
YBL014C	RRN6	S000000110	F	nucleic acid binding transcription factor activity	GO:0001071	ORF|Verified
YBL014C	RRN6	S000000110	F	transcription factor activity, protein binding	GO:0000988	ORF|Verified
YBL014C	RRN6	S000000110	F	transcription factor binding	GO:0008134	ORF|Verified
YBL014C	RRN6	S000000110	P	DNA-templated transcription, initiation	GO:0006352	ORF|Verified
YBL014C	RRN6	S000000110	P	transcription from RNA polymerase I promoter	GO:0006360	ORF|Verified
YBL015W	ACH1	S000000111	C	cytoplasm	GO:0005737	ORF|Verified
YBL015W	ACH1	S000000111	C	mitochondrion	GO:0005739	ORF|Verified
YBL015W	ACH1	S000000111	F	hydrolase activity	GO:0016787	ORF|Verified
YBL015W	ACH1	S000000111	F	transferase activity	GO:0016740	ORF|Verified
YBL015W	ACH1	S000000111	P	monocarboxylic acid metabolic process	GO:0032787	ORF|Verified
YBL016W	FUS3	S000000112	C	cytoplasm	GO:0005737	ORF|Verified
YBL016W	FUS3	S000000112	C	mitochondrion	GO:0005739	ORF|Verified
YBL016W	FUS3	S000000112	C	nucleus	GO:0005634	ORF|Verified
YBL016W	FUS3	S000000112	C	site of polarized growth	GO:0030427	ORF|Verified
YBL016W	FUS3	S000000112	F	kinase activity	GO:0016301	ORF|Verified
YBL016W	FUS3	S000000112	F	signal transducer activity	GO:0004871	ORF|Verified
YBL016W	FUS3	S000000112	F	transferase activity	GO:0016740	ORF|Verified
YBL016W	FUS3	S000000112	P	conjugation	GO:0000746	ORF|Verified
YBL016W	FUS3	S000000112	P	invasive growth in response to glucose limitation	GO:0001403	ORF|Verified
YBL016W	FUS3	S000000112	P	nuclear transport	GO:0051169	ORF|Verified
YBL016W	FUS3	S000000112	P	protein phosphorylation	GO:0006468	ORF|Verified
YBL016W	FUS3	S000000112	P	regulation of cell cycle	GO:0051726	ORF|Verified
YBL016W	FUS3	S000000112	P	regulation of protein modification process	GO:0031399	ORF|Verified
YBL016W	FUS3	S000000112	P	regulation of transport	GO:0051049	ORF|Verified
YBL016W	FUS3	S000000112	P	response to chemical	GO:0042221	ORF|Verified
YBL016W	FUS3	S000000112	P	signaling	GO:0023052	ORF|Verified
YBL016W	FUS3	S000000112	P	transposition	GO:0032196	ORF|Verified
YBL017C	PEP1	S000000113	C	Golgi apparatus	GO:0005794	ORF|Verified
YBL017C	PEP1	S000000113	C	cytoplasm	GO:0005737	ORF|Verified
YBL017C	PEP1	S000000113	C	endomembrane system	GO:0012505	ORF|Verified
YBL017C	PEP1	S000000113	C	membrane	GO:0016020	ORF|Verified
YBL017C	PEP1	S000000113	C	vacuole	GO:0005773	ORF|Verified
YBL017C	PEP1	S000000113	F	other		ORF|Verified
YBL017C	PEP1	S000000113	P	protein targeting	GO:0006605	ORF|Verified
YBL018C	POP8	S000000114	C	cytoplasm	GO:0005737	ORF|Verified
YBL018C	POP8	S000000114	C	nucleolus	GO:0005730	ORF|Verified
YBL018C	POP8	S000000114	C	nucleus	GO:0005634	ORF|Verified
YBL018C	POP8	S000000114	F	hydrolase activity	GO:0016787	ORF|Verified
YBL018C	POP8	S000000114	F	nuclease activity	GO:0004518	ORF|Verified
YBL018C	POP8	S000000114	P	RNA catabolic process	GO:0006401	ORF|Verified
YBL018C	POP8	S000000114	P	snoRNA processing	GO:0043144	ORF|Verified
YBL018C	POP8	S000000114	P	tRNA processing	GO:0008033	ORF|Verified
YBL019W	APN2	S000000115	C	nucleus	GO:0005634	ORF|Verified
YBL019W	APN2	S000000115	F	hydrolase activity	GO:0016787	ORF|Verified
YBL019W	APN2	S000000115	F	lyase activity	GO:0016829	ORF|Verified
YBL019W	APN2	S000000115	F	nuclease activity	GO:0004518	ORF|Verified
YBL019W	APN2	S000000115	P	DNA repair	GO:0006281	ORF|Verified
YBL019W	APN2	S000000115	P	cellular response to DNA damage stimulus	GO:0006974	ORF|Verified
YBL020W	RFT1	S000000116	C	cytoplasm	GO:0005737	ORF|Verified
YBL020W	RFT1	S000000116	C	endomembrane system	GO:0012505	ORF|Verified
YBL020W	RFT1	S000000116	C	endoplasmic reticulum	GO:0005783	ORF|Verified
YBL020W	RFT1	S000000116	C	membrane	GO:0016020	ORF|Verified
YBL020W	RFT1	S000000116	F	molecular_function	GO:0003674	ORF|Verified
YBL020W	RFT1	S000000116	P	lipid transport	GO:0006869	ORF|Verified
YBL021C	HAP3	S000000117	C	nucleus	GO:0005634	ORF|Verified
YBL021C	HAP3	S000000117	F	DNA binding	GO:0003677	ORF|Verified
YBL021C	HAP3	S000000117	F	nucleic acid binding transcription factor activity	GO:0001071	ORF|Verified
YBL021C	HAP3	S000000117	P	cellular respiration	GO:0045333	ORF|Verified
YBL021C	HAP3	S000000117	P	generation of precursor metabolites and energy	GO:0006091	ORF|Verified
YBL021C	HAP3	S000000117	P	response to chemical	GO:0042221	ORF|Verified
YBL021C	HAP3	S000000117	P	transcription from RNA polymerase II promoter	GO:0006366	ORF|Verified
YBL022C	PIM1	S000000118	C	cytoplasm	GO:0005737	ORF|Verified
YBL022C	PIM1	S000000118	C	mitochondrion	GO:0005739	ORF|Verified
YBL022C	PIM1	S000000118	F	ATPase activity	GO:0016887	ORF|Verified
YBL022C	PIM1	S000000118	F	hydrolase activity	GO:0016787	ORF|Verified
YBL022C	PIM1	S000000118	F	peptidase activity	GO:0008233	ORF|Verified
YBL022C	PIM1	S000000118	P	protein complex biogenesis	GO:0070271	ORF|Verified
YBL022C	PIM1	S000000118	P	proteolysis involved in cellular protein catabolic process	GO:0051603	ORF|Verified
YBL023C	MCM2	S000000119	C	chromosome	GO:0005694	ORF|Verified
YBL023C	MCM2	S000000119	C	cytoplasm	GO:0005737	ORF|Verified
YBL023C	MCM2	S000000119	C	nucleus	GO:0005634	ORF|Verified
YBL023C	MCM2	S000000119	F	ATPase activity	GO:0016887	ORF|Verified
YBL023C	MCM2	S000000119	F	DNA binding	GO:0003677	ORF|Verified
YBL023C	MCM2	S000000119	F	chromatin binding	GO:0003682	ORF|Verified
YBL023C	MCM2	S000000119	F	helicase activity	GO:0004386	ORF|Verified
YBL023C	MCM2	S000000119	F	hydrolase activity	GO:0016787	ORF|Verified
YBL023C	MCM2	S000000119	P	DNA recombination	GO:0006310	ORF|Verified
YBL023C	MCM2	S000000119	P	DNA repair	GO:0006281	ORF|Verified
YBL023C	MCM2	S000000119	P	DNA replication	GO:0006260	ORF|Verified
YBL023C	MCM2	S000000119	P	cellular response to DNA damage stimulus	GO:0006974	ORF|Verified
YBL023C	MCM2	S000000119	P	regulation of organelle organization	GO:0033043	ORF|Verified
YBL024W	NCL1	S000000120	C	nucleus	GO:0005634	ORF|Verified
YBL024W	NCL1	S000000120	F	RNA binding	GO:0003723	ORF|Verified
YBL024W	NCL1	S000000120	F	methyltransferase activity	GO:0008168	ORF|Verified
YBL024W	NCL1	S000000120	F	transferase activity	GO:0016740	ORF|Verified
YBL024W	NCL1	S000000120	P	RNA modification	GO:0009451	ORF|Verified
YBL024W	NCL1	S000000120	P	response to chemical	GO:0042221	ORF|Verified
YBL024W	NCL1	S000000120	P	response to oxidative stress	GO:0006979	ORF|Verified
YBL024W	NCL1	S000000120	P	tRNA processing	GO:0008033	ORF|Verified
YBL025W	RRN10	S000000121	C	nucleolus	GO:0005730	ORF|Verified
YBL025W	RRN10	S000000121	C	nucleus	GO:0005634	ORF|Verified
YBL025W	RRN10	S000000121	F	DNA binding	GO:0003677	ORF|Verified
YBL025W	RRN10	S000000121	F	nucleic acid binding transcription factor activity	GO:0001071	ORF|Verified
YBL025W	RRN10	S000000121	P	transcription from RNA polymerase I promoter	GO:0006360	ORF|Verified
YBL026W	LSM2	S000000122	C	cytoplasm	GO:0005737	ORF|Verified
YBL026W	LSM2	S000000122	C	nucleolus	GO:0005730	ORF|Verified
YBL026W	LSM2	S000000122	C	nucleus	GO:0005634	ORF|Verified
YBL026W	LSM2	S000000122	F	RNA binding	GO:0003723	ORF|Verified
YBL026W	LSM2	S000000122	P	RNA splicing	GO:0008380	ORF|Verified
YBL026W	LSM2	S000000122	P	mRNA processing	GO:0006397	ORF|Verified
YBL027W	RPL19B	S000000123	C	cytoplasm	GO:0005737	ORF|Verified
YBL027W	RPL19B	S000000123	C	ribosome	GO:0005840	ORF|Verified
YBL027W	RPL19B	S000000123	F	structural constituent of ribosome	GO:0003735	ORF|Verified
YBL027W	RPL19B	S000000123	F	structural molecule activity	GO:0005198	ORF|Verified
YBL027W	RPL19B	S000000123	P	cytoplasmic translation	GO:0002181	ORF|Verified
YBL028C		S000000124	C	cytoplasm	GO:0005737	ORF|Verified
YBL028C		S000000124	C	nucleolus	GO:0005730	ORF|Verified
YBL028C		S000000124	C	nucleus	GO:0005634	ORF|Verified
YBL028C		S000000124	C	ribosome	GO:0005840	ORF|Verified
YBL028C		S000000124	F	molecular_function	GO:0003674	ORF|Verified
YBL028C		S000000124	P	biological_process	GO:0008150	ORF|Verified
YBL029C-A		S000007591	C	membrane	GO:0016020	ORF|Verified
YBL029C-A		S000007591	C	plasma membrane	GO:0005886	ORF|Verified
YBL029C-A		S000007591	F	molecular_function	GO:0003674	ORF|Verified
YBL029C-A		S000007591	P	biological_process	GO:0008150	ORF|Verified
YBL029W		S000000125	C	cytoplasm	GO:0005737	ORF|Uncharacterized
YBL029W		S000000125	C	nucleus	GO:0005634	ORF|Uncharacterized
YBL029W		S000000125	F	molecular_function	GO:0003674	ORF|Uncharacterized
YBL029W		S000000125	P	biological_process	GO:0008150	ORF|Uncharacterized
YBL030C	PET9	S000000126	C	cytoplasm	GO:0005737	ORF|Verified
YBL030C	PET9	S000000126	C	membrane	GO:0016020	ORF|Verified
YBL030C	PET9	S000000126	C	mitochondrial envelope	GO:0005740	ORF|Verified
YBL030C	PET9	S000000126	C	mitochondrion	GO:0005739	ORF|Verified
YBL030C	PET9	S000000126	F	transmembrane transporter activity	GO:0022857	ORF|Verified
YBL030C	PET9	S000000126	P	cellular respiration	GO:0045333	ORF|Verified
YBL030C	PET9	S000000126	P	generation of precursor metabolites and energy	GO:0006091	ORF|Verified
YBL030C	PET9	S000000126	P	ion transport	GO:0006811	ORF|Verified
YBL030C	PET9	S000000126	P	nucleobase-containing compound transport	GO:0015931	ORF|Verified
YBL030C	PET9	S000000126	P	transmembrane transport	GO:0055085	ORF|Verified
YBL031W	SHE1	S000000127	C	cellular bud	GO:0005933	ORF|Verified
YBL031W	SHE1	S000000127	C	cytoplasm	GO:0005737	ORF|Verified
YBL031W	SHE1	S000000127	C	cytoskeleton	GO:0005856	ORF|Verified
YBL031W	SHE1	S000000127	C	nucleus	GO:0005634	ORF|Verified
YBL031W	SHE1	S000000127	C	site of polarized growth	GO:0030427	ORF|Verified
YBL031W	SHE1	S000000127	F	cytoskeletal protein binding	GO:0008092	ORF|Verified
YBL031W	SHE1	S000000127	P	chromosome segregation	GO:0007059	ORF|Verified
YBL031W	SHE1	S000000127	P	cytoskeleton organization	GO:0007010	ORF|Verified
YBL031W	SHE1	S000000127	P	mitotic cell cycle	GO:0000278	ORF|Verified
YBL031W	SHE1	S000000127	P	organelle fission	GO:0048285	ORF|Verified
YBL032W	HEK2	S000000128	C	chromosome	GO:0005694	ORF|Verified
YBL032W	HEK2	S000000128	C	cytoplasm	GO:0005737	ORF|Verified
YBL032W	HEK2	S000000128	C	nucleus	GO:0005634	ORF|Verified
YBL032W	HEK2	S000000128	F	RNA binding	GO:0003723	ORF|Verified
YBL032W	HEK2	S000000128	F	mRNA binding	GO:0003729	ORF|Verified
YBL032W	HEK2	S000000128	P	telomere organization	GO:0032200	ORF|Verified
YBL033C	RIB1	S000000129	C	cytoplasm	GO:0005737	ORF|Verified
YBL033C	RIB1	S000000129	C	nucleus	GO:0005634	ORF|Verified
YBL033C	RIB1	S000000129	F	hydrolase activity	GO:0016787	ORF|Verified
YBL033C	RIB1	S000000129	P	vitamin metabolic process	GO:0006766	ORF|Verified
YBL034C	STU1	S000000130	C	cytoskeleton	GO:0005856	ORF|Verified
YBL034C	STU1	S000000130	C	microtubule organizing center	GO:0005815	ORF|Verified
YBL034C	STU1	S000000130	F	structural molecule activity	GO:0005198	ORF|Verified
YBL034C	STU1	S000000130	P	cytoskeleton organization	GO:0007010	ORF|Verified
YBL034C	STU1	S000000130	P	protein complex biogenesis	GO:0070271	ORF|Verified
YBL035C	POL12	S000000131	C	chromosome	GO:0005694	ORF|Verified
YBL035C	POL12	S000000131	C	endomembrane system	GO:0012505	ORF|Verified
YBL035C	POL12	S000000131	C	nucleus	GO:0005634	ORF|Verified
YBL035C	POL12	S000000131	F	nucleotidyltransferase activity	GO:0016779	ORF|Verified
YBL035C	POL12	S000000131	F	transferase activity	GO:0016740	ORF|Verified
YBL035C	POL12	S000000131	P	DNA replication	GO:0006260	ORF|Verified
YBL035C	POL12	S000000131	P	telomere organization	GO:0032200	ORF|Verified
YBL036C		S000000132	C	cellular_component	GO:0005575	ORF|Verified
YBL036C		S000000132	F	ion binding	GO:0043167	ORF|Verified
YBL036C		S000000132	P	biological_process	GO:0008150	ORF|Verified
YBL037W	APL3	S000000133	C	cellular bud	GO:0005933	ORF|Verified
YBL037W	APL3	S000000133	C	cytoplasm	GO:0005737	ORF|Verified
YBL037W	APL3	S000000133	C	cytoplasmic vesicle	GO:0031410	ORF|Verified
YBL037W	APL3	S000000133	C	endomembrane system	GO:0012505	ORF|Verified
YBL037W	APL3	S000000133	C	membrane	GO:0016020	ORF|Verified
YBL037W	APL3	S000000133	C	plasma membrane	GO:0005886	ORF|Verified
YBL037W	APL3	S000000133	C	site of polarized growth	GO:0030427	ORF|Verified
YBL037W	APL3	S000000133	F	molecular_function	GO:0003674	ORF|Verified
YBL037W	APL3	S000000133	P	other		ORF|Verified
YBL038W	MRPL16	S000000134	C	cytoplasm	GO:0005737	ORF|Verified
YBL038W	MRPL16	S000000134	C	mitochondrion	GO:0005739	ORF|Verified
YBL038W	MRPL16	S000000134	C	ribosome	GO:0005840	ORF|Verified
YBL038W	MRPL16	S000000134	F	structural constituent of ribosome	GO:0003735	ORF|Verified
YBL038W	MRPL16	S000000134	F	structural molecule activity	GO:0005198	ORF|Verified
YBL038W	MRPL16	S000000134	P	mitochondrial translation	GO:0032543	ORF|Verified
YBL038W	MRPL16	S000000134	P	mitochondrion organization	GO:0007005	ORF|Verified
YBL039C	URA7	S000000135	C	cytoplasm	GO:0005737	ORF|Verified
YBL039C	URA7	S000000135	C	vacuole	GO:0005773	ORF|Verified
YBL039C	URA7	S000000135	F	ligase activity	GO:0016874	ORF|Verified
YBL039C	URA7	S000000135	P	lipid metabolic process	GO:0006629	ORF|Verified
YBL039C	URA7	S000000135	P	nucleobase-containing small molecule metabolic process	GO:0055086	ORF|Verified
YBL039C-A		S000028814	C	cellular_component	GO:0005575	ORF|Dubious
YBL039C-A		S000028814	F	molecular_function	GO:0003674	ORF|Dubious
YBL039C-A		S000028814	P	biological_process	GO:0008150	ORF|Dubious
YBL039W-B		S000028517	C	cytoplasm	GO:0005737	ORF|Uncharacterized
YBL039W-B		S000028517	C	peroxisome	GO:0005777	ORF|Uncharacterized
YBL039W-B		S000028517	F	molecular_function	GO:0003674	ORF|Uncharacterized
YBL039W-B		S000028517	P	biological_process	GO:0008150	ORF|Uncharacterized
YBL040C	ERD2	S000000136	C	cytoplasm	GO:0005737	ORF|Verified
YBL040C	ERD2	S000000136	C	endomembrane system	GO:0012505	ORF|Verified
YBL040C	ERD2	S000000136	C	endoplasmic reticulum	GO:0005783	ORF|Verified
YBL040C	ERD2	S000000136	C	membrane	GO:0016020	ORF|Verified
YBL040C	ERD2	S000000136	F	other		ORF|Verified
YBL040C	ERD2	S000000136	P	Golgi vesicle transport	GO:0048193	ORF|Verified
YBL041W	PRE7	S000000137	C	cytoplasm	GO:0005737	ORF|Verified
YBL041W	PRE7	S000000137	C	endomembrane system	GO:0012505	ORF|Verified
YBL041W	PRE7	S000000137	C	endoplasmic reticulum	GO:0005783	ORF|Verified
YBL041W	PRE7	S000000137	C	membrane	GO:0016020	ORF|Verified
YBL041W	PRE7	S000000137	C	nucleus	GO:0005634	ORF|Verified
YBL041W	PRE7	S000000137	F	molecular_function	GO:0003674	ORF|Verified
YBL041W	PRE7	S000000137	P	proteolysis involved in cellular protein catabolic process	GO:0051603	ORF|Verified
YBL042C	FUI1	S000000138	C	cytoplasm	GO:0005737	ORF|Verified
YBL042C	FUI1	S000000138	C	membrane	GO:0016020	ORF|Verified
YBL042C	FUI1	S000000138	C	plasma membrane	GO:0005886	ORF|Verified
YBL042C	FUI1	S000000138	C	vacuole	GO:0005773	ORF|Verified
YBL042C	FUI1	S000000138	F	transmembrane transporter activity	GO:0022857	ORF|Verified
YBL042C	FUI1	S000000138	P	nucleobase-containing compound transport	GO:0015931	ORF|Verified
YBL042C	FUI1	S000000138	P	transmembrane transport	GO:0055085	ORF|Verified
YBL043W	ECM13	S000000139	C	cellular_component	GO:0005575	ORF|Verified
YBL043W	ECM13	S000000139	F	molecular_function	GO:0003674	ORF|Verified
YBL043W	ECM13	S000000139	P	biological_process	GO:0008150	ORF|Verified
YBL044W		S000000140	C	cellular_component	GO:0005575	ORF|Uncharacterized
YBL044W		S000000140	F	molecular_function	GO:0003674	ORF|Uncharacterized
YBL044W		S000000140	P	biological_process	GO:0008150	ORF|Uncharacterized
YBL045C	COR1	S000000141	C	cytoplasm	GO:0005737	ORF|Verified
YBL045C	COR1	S000000141	C	membrane	GO:0016020	ORF|Verified
YBL045C	COR1	S000000141	C	mitochondrial envelope	GO:0005740	ORF|Verified
YBL045C	COR1	S000000141	C	mitochondrion	GO:0005739	ORF|Verified
YBL045C	COR1	S000000141	F	oxidoreductase activity	GO:0016491	ORF|Verified
YBL045C	COR1	S000000141	F	transmembrane transporter activity	GO:0022857	ORF|Verified
YBL045C	COR1	S000000141	P	cellular respiration	GO:0045333	ORF|Verified
YBL045C	COR1	S000000141	P	generation of precursor metabolites and energy	GO:0006091	ORF|Verified
YBL046W	PSY4	S000000142	C	cytoplasm	GO:0005737	ORF|Verified
YBL046W	PSY4	S000000142	C	nucleus	GO:0005634	ORF|Verified
YBL046W	PSY4	S000000142	F	enzyme regulator activity	GO:0030234	ORF|Verified
YBL046W	PSY4	S000000142	P	cellular response to DNA damage stimulus	GO:0006974	ORF|Verified
YBL046W	PSY4	S000000142	P	protein dephosphorylation	GO:0006470	ORF|Verified
YBL046W	PSY4	S000000142	P	regulation of cell cycle	GO:0051726	ORF|Verified
YBL047C	EDE1	S000000143	C	cell cortex	GO:0005938	ORF|Verified
YBL047C	EDE1	S000000143	C	cellular bud	GO:0005933	ORF|Verified
YBL047C	EDE1	S000000143	C	cytoplasm	GO:0005737	ORF|Verified
YBL047C	EDE1	S000000143	C	cytoskeleton	GO:0005856	ORF|Verified
YBL047C	EDE1	S000000143	C	site of polarized growth	GO:0030427	ORF|Verified
YBL047C	EDE1	S000000143	F	ubiquitin-like protein binding	GO:0032182	ORF|Verified
YBL047C	EDE1	S000000143	P	cytokinesis	GO:0000910	ORF|Verified
YBL047C	EDE1	S000000143	P	endocytosis	GO:0006897	ORF|Verified
YBL047C	EDE1	S000000143	P	regulation of cell cycle	GO:0051726	ORF|Verified
YBL047C	EDE1	S000000143	P	response to chemical	GO:0042221	ORF|Verified
YBL047C	EDE1	S000000143	P	signaling	GO:0023052	ORF|Verified
YBL048W	RRT1	S000000144	C	membrane	GO:0016020	ORF|Dubious
YBL048W	RRT1	S000000144	F	molecular_function	GO:0003674	ORF|Dubious
YBL048W	RRT1	S000000144	P	biological_process	GO:0008150	ORF|Dubious
YBL049W	MOH1	S000000145	C	cellular_component	GO:0005575	ORF|Verified
YBL049W	MOH1	S000000145	F	molecular_function	GO:0003674	ORF|Verified
YBL049W	MOH1	S000000145	P	biological_process	GO:0008150	ORF|Verified
YBL050W	SEC17	S000000146	C	cytoplasm	GO:0005737	ORF|Verified
YBL050W	SEC17	S000000146	C	membrane	GO:0016020	ORF|Verified
YBL050W	SEC17	S000000146	C	vacuole	GO:0005773	ORF|Verified
YBL050W	SEC17	S000000146	F	enzyme regulator activity	GO:0030234	ORF|Verified
YBL050W	SEC17	S000000146	P	Golgi vesicle transport	GO:0048193	ORF|Verified
YBL050W	SEC17	S000000146	P	membrane fusion	GO:0061025	ORF|Verified
YBL050W	SEC17	S000000146	P	organelle fusion	GO:0048284	ORF|Verified
YBL050W	SEC17	S000000146	P	vacuole organization	GO:0007033	ORF|Verified
YBL050W	SEC17	S000000146	P	vesicle organization	GO:0016050	ORF|Verified
YBL051C	PIN4	S000000147	C	cytoplasm	GO:0005737	ORF|Verified
YBL051C	PIN4	S000000147	F	RNA binding	GO:0003723	ORF|Verified
YBL051C	PIN4	S000000147	F	mRNA binding	GO:0003729	ORF|Verified
YBL051C	PIN4	S000000147	P	cellular response to DNA damage stimulus	GO:0006974	ORF|Verified
YBL051C	PIN4	S000000147	P	mitotic cell cycle	GO:0000278	ORF|Verified
YBL051C	PIN4	S000000147	P	regulation of cell cycle	GO:0051726	ORF|Verified
YBL052C	SAS3	S000000148	C	nucleus	GO:0005634	ORF|Verified
YBL052C	SAS3	S000000148	F	transferase activity	GO:0016740	ORF|Verified
YBL052C	SAS3	S000000148	P	chromatin organization	GO:0006325	ORF|Verified
YBL052C	SAS3	S000000148	P	histone modification	GO:0016570	ORF|Verified
YBL052C	SAS3	S000000148	P	peptidyl-amino acid modification	GO:0018193	ORF|Verified
YBL052C	SAS3	S000000148	P	protein acylation	GO:0043543	ORF|Verified
YBL053W		S000000149	C	cellular_component	GO:0005575	ORF|Dubious
YBL053W		S000000149	F	molecular_function	GO:0003674	ORF|Dubious
YBL053W		S000000149	P	biological_process	GO:0008150	ORF|Dubious
YBL054W	TOD6	S000000150	C	chromosome	GO:0005694	ORF|Verified
YBL054W	TOD6	S000000150	C	cytoplasm	GO:0005737	ORF|Verified
YBL054W	TOD6	S000000150	C	nucleus	GO:0005634	ORF|Verified
YBL054W	TOD6	S000000150	F	DNA binding	GO:0003677	ORF|Verified
YBL054W	TOD6	S000000150	P	transcription from RNA polymerase II promoter	GO:0006366	ORF|Verified
YBL055C		S000000151	C	cytoplasm	GO:0005737	ORF|Verified
YBL055C		S000000151	F	hydrolase activity	GO:0016787	ORF|Verified
YBL055C		S000000151	F	nuclease activity	GO:0004518	ORF|Verified
YBL055C		S000000151	P	response to chemical	GO:0042221	ORF|Verified
YBL055C		S000000151	P	response to oxidative stress	GO:0006979	ORF|Verified
YBL056W	PTC3	S000000152	C	cytoplasm	GO:0005737	ORF|Verified
YBL056W	PTC3	S000000152	C	nucleus	GO:0005634	ORF|Verified
YBL056W	PTC3	S000000152	F	hydrolase activity	GO:0016787	ORF|Verified
YBL056W	PTC3	S000000152	F	phosphatase activity	GO:0016791	ORF|Verified
YBL056W	PTC3	S000000152	P	protein dephosphorylation	GO:0006470	ORF|Verified
YBL056W	PTC3	S000000152	P	protein phosphorylation	GO:0006468	ORF|Verified
YBL056W	PTC3	S000000152	P	regulation of cell cycle	GO:0051726	ORF|Verified
YBL056W	PTC3	S000000152	P	regulation of protein modification process	GO:0031399	ORF|Verified
YBL056W	PTC3	S000000152	P	response to osmotic stress	GO:0006970	ORF|Verified
YBL056W	PTC3	S000000152	P	signaling	GO:0023052	ORF|Verified
YBL057C	PTH2	S000000153	C	cytoplasm	GO:0005737	ORF|Verified
YBL057C	PTH2	S000000153	C	membrane	GO:0016020	ORF|Verified
YBL057C	PTH2	S000000153	C	mitochondrial envelope	GO:0005740	ORF|Verified
YBL057C	PTH2	S000000153	C	mitochondrion	GO:0005739	ORF|Verified
YBL057C	PTH2	S000000153	F	hydrolase activity	GO:0016787	ORF|Verified
YBL057C	PTH2	S000000153	P	proteolysis involved in cellular protein catabolic process	GO:0051603	ORF|Verified
YBL058W	SHP1	S000000154	C	cytoplasm	GO:0005737	ORF|Verified
YBL058W	SHP1	S000000154	C	nucleus	GO:0005634	ORF|Verified
YBL058W	SHP1	S000000154	F	enzyme regulator activity	GO:0030234	ORF|Verified
YBL058W	SHP1	S000000154	P	carbohydrate metabolic process	GO:0005975	ORF|Verified
YBL058W	SHP1	S000000154	P	chromosome segregation	GO:0007059	ORF|Verified
YBL058W	SHP1	S000000154	P	generation of precursor metabolites and energy	GO:0006091	ORF|Verified
YBL058W	SHP1	S000000154	P	meiotic cell cycle	GO:0051321	ORF|Verified
YBL058W	SHP1	S000000154	P	organelle assembly	GO:0070925	ORF|Verified
YBL058W	SHP1	S000000154	P	proteolysis involved in cellular protein catabolic process	GO:0051603	ORF|Verified
YBL058W	SHP1	S000000154	P	response to chemical	GO:0042221	ORF|Verified
YBL058W	SHP1	S000000154	P	sporulation	GO:0043934	ORF|Verified
YBL058W	SHP1	S000000154	P	vacuole organization	GO:0007033	ORF|Verified
YBL059C-A	CMC2	S000007488	C	cytoplasm	GO:0005737	ORF|Verified
YBL059C-A	CMC2	S000007488	C	mitochondrial envelope	GO:0005740	ORF|Verified
YBL059C-A	CMC2	S000007488	C	mitochondrion	GO:0005739	ORF|Verified
YBL059C-A	CMC2	S000007488	C	nucleus	GO:0005634	ORF|Verified
YBL059C-A	CMC2	S000007488	F	molecular_function	GO:0003674	ORF|Verified
YBL059C-A	CMC2	S000007488	P	mitochondrion organization	GO:0007005	ORF|Verified
YBL059C-A	CMC2	S000007488	P	protein complex biogenesis	GO:0070271	ORF|Verified
YBL059W		S000000155	C	cytoplasm	GO:0005737	ORF|Uncharacterized
YBL059W		S000000155	C	mitochondrion	GO:0005739	ORF|Uncharacterized
YBL059W		S000000155	F	molecular_function	GO:0003674	ORF|Uncharacterized
YBL059W		S000000155	P	biological_process	GO:0008150	ORF|Uncharacterized
YBL060W	YEL1	S000000156	C	cellular bud	GO:0005933	ORF|Verified
YBL060W	YEL1	S000000156	C	cytoplasm	GO:0005737	ORF|Verified
YBL060W	YEL1	S000000156	C	site of polarized growth	GO:0030427	ORF|Verified
YBL060W	YEL1	S000000156	F	guanyl-nucleotide exchange factor activity	GO:0005085	ORF|Verified
YBL060W	YEL1	S000000156	P	lipid metabolic process	GO:0006629	ORF|Verified
YBL061C	SKT5	S000000157	C	cell cortex	GO:0005938	ORF|Verified
YBL061C	SKT5	S000000157	C	cellular bud	GO:0005933	ORF|Verified
YBL061C	SKT5	S000000157	C	cytoplasm	GO:0005737	ORF|Verified
YBL061C	SKT5	S000000157	C	cytoskeleton	GO:0005856	ORF|Verified
YBL061C	SKT5	S000000157	C	site of polarized growth	GO:0030427	ORF|Verified
YBL061C	SKT5	S000000157	F	enzyme regulator activity	GO:0030234	ORF|Verified
YBL061C	SKT5	S000000157	P	carbohydrate metabolic process	GO:0005975	ORF|Verified
YBL061C	SKT5	S000000157	P	cell wall organization or biogenesis	GO:0071554	ORF|Verified
YBL062W		S000000158	C	cellular_component	GO:0005575	ORF|Dubious
YBL062W		S000000158	F	molecular_function	GO:0003674	ORF|Dubious
YBL062W		S000000158	P	biological_process	GO:0008150	ORF|Dubious
YBL063W	KIP1	S000000159	C	cytoskeleton	GO:0005856	ORF|Verified
YBL063W	KIP1	S000000159	C	microtubule organizing center	GO:0005815	ORF|Verified
YBL063W	KIP1	S000000159	C	nucleus	GO:0005634	ORF|Verified
YBL063W	KIP1	S000000159	F	hydrolase activity	GO:0016787	ORF|Verified
YBL063W	KIP1	S000000159	F	structural molecule activity	GO:0005198	ORF|Verified
YBL063W	KIP1	S000000159	P	chromosome segregation	GO:0007059	ORF|Verified
YBL063W	KIP1	S000000159	P	cytoskeleton organization	GO:0007010	ORF|Verified
YBL063W	KIP1	S000000159	P	mitotic cell cycle	GO:0000278	ORF|Verified
YBL063W	KIP1	S000000159	P	organelle assembly	GO:0070925	ORF|Verified
YBL063W	KIP1	S000000159	P	organelle fission	GO:0048285	ORF|Verified
YBL064C	PRX1	S000000160	C	cytoplasm	GO:0005737	ORF|Verified
YBL064C	PRX1	S000000160	C	mitochondrion	GO:0005739	ORF|Verified
YBL064C	PRX1	S000000160	F	oxidoreductase activity	GO:0016491	ORF|Verified
YBL064C	PRX1	S000000160	P	response to chemical	GO:0042221	ORF|Verified
YBL064C	PRX1	S000000160	P	response to oxidative stress	GO:0006979	ORF|Verified
YBL065W		S000000161	C	cellular_component	GO:0005575	ORF|Dubious
YBL065W		S000000161	F	molecular_function	GO:0003674	ORF|Dubious
YBL065W		S000000161	P	biological_process	GO:0008150	ORF|Dubious
YBL066C	SEF1	S000000162	C	cellular_component	GO:0005575	ORF|Verified
YBL066C	SEF1	S000000162	F	molecular_function	GO:0003674	ORF|Verified
YBL066C	SEF1	S000000162	P	biological_process	GO:0008150	ORF|Verified
YBL067C	UBP13	S000000163	C	cellular_component	GO:0005575	ORF|Verified
YBL067C	UBP13	S000000163	F	hydrolase activity	GO:0016787	ORF|Verified
YBL067C	UBP13	S000000163	F	peptidase activity	GO:0008233	ORF|Verified
YBL067C	UBP13	S000000163	P	other		ORF|Verified
YBL068W	PRS4	S000000164	C	cytoplasm	GO:0005737	ORF|Verified
YBL068W	PRS4	S000000164	F	transferase activity	GO:0016740	ORF|Verified
YBL068W	PRS4	S000000164	P	cell wall organization or biogenesis	GO:0071554	ORF|Verified
YBL068W-A		S000028530	C	cellular_component	GO:0005575	ORF|Dubious
YBL068W-A		S000028530	F	molecular_function	GO:0003674	ORF|Dubious
YBL068W-A		S000028530	P	biological_process	GO:0008150	ORF|Dubious
YBL069W	AST1	S000000165	C	Golgi apparatus	GO:0005794	ORF|Verified
YBL069W	AST1	S000000165	C	cytoplasm	GO:0005737	ORF|Verified
YBL069W	AST1	S000000165	C	cytoplasmic vesicle	GO:0031410	ORF|Verified
YBL069W	AST1	S000000165	C	endomembrane system	GO:0012505	ORF|Verified
YBL069W	AST1	S000000165	C	membrane	GO:0016020	ORF|Verified
YBL069W	AST1	S000000165	C	plasma membrane	GO:0005886	ORF|Verified
YBL069W	AST1	S000000165	F	molecular_function	GO:0003674	ORF|Verified
YBL069W	AST1	S000000165	P	protein targeting	GO:0006605	ORF|Verified
YBL070C		S000000166	C	cellular_component	GO:0005575	ORF|Dubious
YBL070C		S000000166	F	molecular_function	GO:0003674	ORF|Dubious
YBL070C		S000000166	P	biological_process	GO:0008150	ORF|Dubious
YBL071C		S000000167	C	cellular_component	GO:0005575	ORF|Uncharacterized
YBL071C		S000000167	F	molecular_function	GO:0003674	ORF|Uncharacterized
YBL071C		S000000167	P	biological_process	GO:0008150	ORF|Uncharacterized
YBL071C-B		S000028597	C	cellular_component	GO:0005575	ORF|Uncharacterized
YBL071C-B		S000028597	F	molecular_function	GO:0003674	ORF|Uncharacterized
YBL071C-B		S000028597	P	biological_process	GO:0008150	ORF|Uncharacterized
YBL071W-A	KTI11	S000007587	C	cytoplasm	GO:0005737	ORF|Verified
YBL071W-A	KTI11	S000007587	C	nucleus	GO:0005634	ORF|Verified
YBL071W-A	KTI11	S000007587	F	ion binding	GO:0043167	ORF|Verified
YBL071W-A	KTI11	S000007587	P	RNA modification	GO:0009451	ORF|Verified
YBL071W-A	KTI11	S000007587	P	peptidyl-amino acid modification	GO:0018193	ORF|Verified
YBL071W-A	KTI11	S000007587	P	tRNA processing	GO:0008033	ORF|Verified
YBL072C	RPS8A	S000000168	C	cytoplasm	GO:0005737	ORF|Verified
YBL072C	RPS8A	S000000168	C	ribosome	GO:0005840	ORF|Verified
YBL072C	RPS8A	S000000168	F	structural constituent of ribosome	GO:0003735	ORF|Verified
YBL072C	RPS8A	S000000168	F	structural molecule activity	GO:0005198	ORF|Verified
YBL072C	RPS8A	S000000168	P	cytoplasmic translation	GO:0002181	ORF|Verified
YBL072C	RPS8A	S000000168	P	rRNA processing	GO:0006364	ORF|Verified
YBL072C	RPS8A	S000000168	P	ribosomal small subunit biogenesis	GO:0042274	ORF|Verified
YBL073W		S000000169	C	cellular_component	GO:0005575	ORF|Dubious
YBL073W		S000000169	F	molecular_function	GO:0003674	ORF|Dubious
YBL073W		S000000169	P	biological_process	GO:0008150	ORF|Dubious
YBL074C	AAR2	S000000170	C	nucleus	GO:0005634	ORF|Verified
YBL074C	AAR2	S000000170	F	molecular_function	GO:0003674	ORF|Verified
YBL074C	AAR2	S000000170	P	RNA splicing	GO:0008380	ORF|Verified
YBL074C	AAR2	S000000170	P	mRNA processing	GO:0006397	ORF|Verified
YBL075C	SSA3	S000000171	C	cytoplasm	GO:0005737	ORF|Verified
YBL075C	SSA3	S000000171	F	ATPase activity	GO:0016887	ORF|Verified
YBL075C	SSA3	S000000171	F	hydrolase activity	GO:0016787	ORF|Verified
YBL075C	SSA3	S000000171	F	unfolded protein binding	GO:0051082	ORF|Verified
YBL075C	SSA3	S000000171	P	protein folding	GO:0006457	ORF|Verified
YBL075C	SSA3	S000000171	P	protein targeting	GO:0006605	ORF|Verified
YBL075C	SSA3	S000000171	P	proteolysis involved in cellular protein catabolic process	GO:0051603	ORF|Verified
YBL075C	SSA3	S000000171	P	transmembrane transport	GO:0055085	ORF|Verified
YBL076C	ILS1	S000000172	C	cytoplasm	GO:0005737	ORF|Verified
YBL076C	ILS1	S000000172	F	ligase activity	GO:0016874	ORF|Verified
YBL076C	ILS1	S000000172	P	cellular amino acid metabolic process	GO:0006520	ORF|Verified
YBL076C	ILS1	S000000172	P	tRNA aminoacylation for protein translation	GO:0006418	ORF|Verified
YBL077W		S000000173	C	cellular_component	GO:0005575	ORF|Dubious
YBL077W		S000000173	F	molecular_function	GO:0003674	ORF|Dubious
YBL077W		S000000173	P	biological_process	GO:0008150	ORF|Dubious
YBL078C	ATG8	S000000174	C	cytoplasm	GO:0005737	ORF|Verified
YBL078C	ATG8	S000000174	C	membrane	GO:0016020	ORF|Verified
YBL078C	ATG8	S000000174	C	vacuole	GO:0005773	ORF|Verified
YBL078C	ATG8	S000000174	F	other		ORF|Verified
YBL078C	ATG8	S000000174	P	Golgi vesicle transport	GO:0048193	ORF|Verified
YBL078C	ATG8	S000000174	P	membrane fusion	GO:0061025	ORF|Verified
YBL078C	ATG8	S000000174	P	mitochondrion organization	GO:0007005	ORF|Verified
YBL078C	ATG8	S000000174	P	organelle assembly	GO:0070925	ORF|Verified
YBL078C	ATG8	S000000174	P	protein targeting	GO:0006605	ORF|Verified
YBL078C	ATG8	S000000174	P	vacuole organization	GO:0007033	ORF|Verified
YBL079W	NUP170	S000000175	C	endomembrane system	GO:0012505	ORF|Verified
YBL079W	NUP170	S000000175	C	membrane	GO:0016020	ORF|Verified
YBL079W	NUP170	S000000175	C	nucleus	GO:0005634	ORF|Verified
YBL079W	NUP170	S000000175	F	chromatin binding	GO:0003682	ORF|Verified
YBL079W	NUP170	S000000175	F	structural molecule activity	GO:0005198	ORF|Verified
YBL079W	NUP170	S000000175	P	chromatin organization	GO:0006325	ORF|Verified
YBL079W	NUP170	S000000175	P	chromosome segregation	GO:0007059	ORF|Verified
YBL079W	NUP170	S000000175	P	nuclear transport	GO:0051169	ORF|Verified
YBL079W	NUP170	S000000175	P	nucleus organization	GO:0006997	ORF|Verified
YBL079W	NUP170	S000000175	P	protein complex biogenesis	GO:0070271	ORF|Verified
YBL079W	NUP170	S000000175	P	protein targeting	GO:0006605	ORF|Verified
YBL080C	PET112	S000000176	C	cytoplasm	GO:0005737	ORF|Verified
YBL080C	PET112	S000000176	C	mitochondrion	GO:0005739	ORF|Verified
YBL080C	PET112	S000000176	F	ligase activity	GO:0016874	ORF|Verified
YBL080C	PET112	S000000176	P	cellular amino acid metabolic process	GO:0006520	ORF|Verified
YBL080C	PET112	S000000176	P	mitochondrial translation	GO:0032543	ORF|Verified
YBL080C	PET112	S000000176	P	mitochondrion organization	GO:0007005	ORF|Verified
YBL081W		S000000177	C	cellular_component	GO:0005575	ORF|Uncharacterized
YBL081W		S000000177	F	molecular_function	GO:0003674	ORF|Uncharacterized
YBL081W		S000000177	P	biological_process	GO:0008150	ORF|Uncharacterized
YBL082C	ALG3	S000000178	C	cytoplasm	GO:0005737	ORF|Verified
YBL082C	ALG3	S000000178	C	endomembrane system	GO:0012505	ORF|Verified
YBL082C	ALG3	S000000178	C	endoplasmic reticulum	GO:0005783	ORF|Verified
YBL082C	ALG3	S000000178	C	membrane	GO:0016020	ORF|Verified
YBL082C	ALG3	S000000178	F	transferase activity	GO:0016740	ORF|Verified
YBL082C	ALG3	S000000178	F	transferase activity, transferring glycosyl groups	GO:0016757	ORF|Verified
YBL082C	ALG3	S000000178	P	lipid metabolic process	GO:0006629	ORF|Verified
YBL082C	ALG3	S000000178	P	protein glycosylation	GO:0006486	ORF|Verified
YBL083C		S000000179	C	cellular_component	GO:0005575	ORF|Dubious
YBL083C		S000000179	F	molecular_function	GO:0003674	ORF|Dubious
YBL083C		S000000179	P	biological_process	GO:0008150	ORF|Dubious
YBL084C	CDC27	S000000180	C	nucleus	GO:0005634	ORF|Verified
YBL084C	CDC27	S000000180	F	transferase activity	GO:0016740	ORF|Verified
YBL084C	CDC27	S000000180	P	protein modification by small protein conjugation or removal	GO:0070647	ORF|Verified
YBL084C	CDC27	S000000180	P	proteolysis involved in cellular protein catabolic process	GO:0051603	ORF|Verified
YBL085W	BOI1	S000000181	C	cellular bud	GO:0005933	ORF|Verified
YBL085W	BOI1	S000000181	C	cytoplasm	GO:0005737	ORF|Verified
YBL085W	BOI1	S000000181	C	membrane	GO:0016020	ORF|Verified
YBL085W	BOI1	S000000181	C	plasma membrane	GO:0005886	ORF|Verified
YBL085W	BOI1	S000000181	C	site of polarized growth	GO:0030427	ORF|Verified
YBL085W	BOI1	S000000181	F	ion binding	GO:0043167	ORF|Verified
YBL085W	BOI1	S000000181	F	lipid binding	GO:0008289	ORF|Verified
YBL085W	BOI1	S000000181	P	cell budding	GO:0007114	ORF|Verified
YBL086C		S000000182	C	cellular_component	GO:0005575	ORF|Uncharacterized
YBL086C		S000000182	F	molecular_function	GO:0003674	ORF|Uncharacterized
YBL086C		S000000182	P	biological_process	GO:0008150	ORF|Uncharacterized
YBL087C	RPL23A	S000000183	C	cytoplasm	GO:0005737	ORF|Verified
YBL087C	RPL23A	S000000183	C	ribosome	GO:0005840	ORF|Verified
YBL087C	RPL23A	S000000183	F	structural constituent of ribosome	GO:0003735	ORF|Verified
YBL087C	RPL23A	S000000183	F	structural molecule activity	GO:0005198	ORF|Verified
YBL087C	RPL23A	S000000183	P	cytoplasmic translation	GO:0002181	ORF|Verified
YBL088C	TEL1	S000000184	C	cytoplasm	GO:0005737	ORF|Verified
YBL088C	TEL1	S000000184	C	mitochondrion	GO:0005739	ORF|Verified
YBL088C	TEL1	S000000184	C	nucleus	GO:0005634	ORF|Verified
YBL088C	TEL1	S000000184	F	DNA binding	GO:0003677	ORF|Verified
YBL088C	TEL1	S000000184	F	kinase activity	GO:0016301	ORF|Verified
YBL088C	TEL1	S000000184	F	transferase activity	GO:0016740	ORF|Verified
YBL088C	TEL1	S000000184	P	DNA repair	GO:0006281	ORF|Verified
YBL088C	TEL1	S000000184	P	cellular response to DNA damage stimulus	GO:0006974	ORF|Verified
YBL088C	TEL1	S000000184	P	chromatin organization	GO:0006325	ORF|Verified
YBL088C	TEL1	S000000184	P	histone modification	GO:0016570	ORF|Verified
YBL088C	TEL1	S000000184	P	protein phosphorylation	GO:0006468	ORF|Verified
YBL088C	TEL1	S000000184	P	telomere organization	GO:0032200	ORF|Verified
YBL089W	AVT5	S000000185	C	membrane	GO:0016020	ORF|Verified
YBL089W	AVT5	S000000185	F	other		ORF|Verified
YBL089W	AVT5	S000000185	P	other		ORF|Verified
YBL090W	MRP21	S000000186	C	cytoplasm	GO:0005737	ORF|Verified
YBL090W	MRP21	S000000186	C	mitochondrion	GO:0005739	ORF|Verified
YBL090W	MRP21	S000000186	C	ribosome	GO:0005840	ORF|Verified
YBL090W	MRP21	S000000186	F	structural constituent of ribosome	GO:0003735	ORF|Verified
YBL090W	MRP21	S000000186	F	structural molecule activity	GO:0005198	ORF|Verified
YBL090W	MRP21	S000000186	P	mitochondrial translation	GO:0032543	ORF|Verified
YBL090W	MRP21	S000000186	P	mitochondrion organization	GO:0007005	ORF|Verified
YBL090W	MRP21	S000000186	P	translational initiation	GO:0006413	ORF|Verified
YBL091C	MAP2	S000000187	C	cytoplasm	GO:0005737	ORF|Verified
YBL091C	MAP2	S000000187	C	nucleus	GO:0005634	ORF|Verified
YBL091C	MAP2	S000000187	F	hydrolase activity	GO:0016787	ORF|Verified
YBL091C	MAP2	S000000187	F	peptidase activity	GO:0008233	ORF|Verified
YBL091C	MAP2	S000000187	P	protein maturation	GO:0051604	ORF|Verified
YBL091C-A	SCS22	S000007228	C	cytoplasm	GO:0005737	ORF|Verified
YBL091C-A	SCS22	S000007228	F	molecular_function	GO:0003674	ORF|Verified
YBL091C-A	SCS22	S000007228	P	lipid metabolic process	GO:0006629	ORF|Verified
YBL092W	RPL32	S000000188	C	cytoplasm	GO:0005737	ORF|Verified
YBL092W	RPL32	S000000188	C	ribosome	GO:0005840	ORF|Verified
YBL092W	RPL32	S000000188	F	structural constituent of ribosome	GO:0003735	ORF|Verified
YBL092W	RPL32	S000000188	F	structural molecule activity	GO:0005198	ORF|Verified
YBL092W	RPL32	S000000188	P	cytoplasmic translation	GO:0002181	ORF|Verified
YBL093C	ROX3	S000000189	C	nucleus	GO:0005634	ORF|Verified
YBL093C	ROX3	S000000189	F	transcription factor activity, protein binding	GO:0000988	ORF|Verified
YBL093C	ROX3	S000000189	P	DNA-templated transcription, initiation	GO:0006352	ORF|Verified
YBL093C	ROX3	S000000189	P	transcription from RNA polymerase II promoter	GO:0006366	ORF|Verified
YBL094C		S000000190	C	cellular_component	GO:0005575	ORF|Dubious
YBL094C		S000000190	F	molecular_function	GO:0003674	ORF|Dubious
YBL094C		S000000190	P	biological_process	GO:0008150	ORF|Dubious
YBL095W	MRX3	S000000191	C	cytoplasm	GO:0005737	ORF|Uncharacterized
YBL095W	MRX3	S000000191	C	membrane	GO:0016020	ORF|Uncharacterized
YBL095W	MRX3	S000000191	C	mitochondrial envelope	GO:0005740	ORF|Uncharacterized
YBL095W	MRX3	S000000191	C	mitochondrion	GO:0005739	ORF|Uncharacterized
YBL095W	MRX3	S000000191	F	molecular_function	GO:0003674	ORF|Uncharacterized
YBL095W	MRX3	S000000191	P	biological_process	GO:0008150	ORF|Uncharacterized
YBL096C		S000000192	C	cellular_component	GO:0005575	ORF|Dubious
YBL096C		S000000192	F	molecular_function	GO:0003674	ORF|Dubious
YBL096C		S000000192	P	biological_process	GO:0008150	ORF|Dubious
YBL097W	BRN1	S000000193	C	chromosome	GO:0005694	ORF|Verified
YBL097W	BRN1	S000000193	C	nucleus	GO:0005634	ORF|Verified
YBL097W	BRN1	S000000193	F	chromatin binding	GO:0003682	ORF|Verified
YBL097W	BRN1	S000000193	P	DNA replication	GO:0006260	ORF|Verified
YBL097W	BRN1	S000000193	P	chromosome segregation	GO:0007059	ORF|Verified
YBL097W	BRN1	S000000193	P	mitotic cell cycle	GO:0000278	ORF|Verified
YBL097W	BRN1	S000000193	P	organelle fission	GO:0048285	ORF|Verified
YBL098W	BNA4	S000000194	C	cytoplasm	GO:0005737	ORF|Verified
YBL098W	BNA4	S000000194	C	membrane	GO:0016020	ORF|Verified
YBL098W	BNA4	S000000194	C	mitochondrial envelope	GO:0005740	ORF|Verified
YBL098W	BNA4	S000000194	C	mitochondrion	GO:0005739	ORF|Verified
YBL098W	BNA4	S000000194	F	oxidoreductase activity	GO:0016491	ORF|Verified
YBL098W	BNA4	S000000194	P	cellular amino acid metabolic process	GO:0006520	ORF|Verified
YBL098W	BNA4	S000000194	P	cofactor metabolic process	GO:0051186	ORF|Verified
YBL098W	BNA4	S000000194	P	nucleobase-containing small molecule metabolic process	GO:0055086	ORF|Verified
YBL099W	ATP1	S000000195	C	cytoplasm	GO:0005737	ORF|Verified
YBL099W	ATP1	S000000195	C	membrane	GO:0016020	ORF|Verified
YBL099W	ATP1	S000000195	C	mitochondrial envelope	GO:0005740	ORF|Verified
YBL099W	ATP1	S000000195	C	mitochondrion	GO:0005739	ORF|Verified
YBL099W	ATP1	S000000195	F	ATPase activity	GO:0016887	ORF|Verified
YBL099W	ATP1	S000000195	F	hydrolase activity	GO:0016787	ORF|Verified
YBL099W	ATP1	S000000195	F	transmembrane transporter activity	GO:0022857	ORF|Verified
YBL099W	ATP1	S000000195	P	ion transport	GO:0006811	ORF|Verified
YBL099W	ATP1	S000000195	P	nucleobase-containing small molecule metabolic process	GO:0055086	ORF|Verified
YBL099W	ATP1	S000000195	P	transmembrane transport	GO:0055085	ORF|Verified
YBL100C		S000000196	C	cytoplasm	GO:0005737	ORF|Dubious
YBL100C		S000000196	C	endomembrane system	GO:0012505	ORF|Dubious
YBL100C		S000000196	C	endoplasmic reticulum	GO:0005783	ORF|Dubious
YBL100C		S000000196	C	membrane	GO:0016020	ORF|Dubious
YBL100C		S000000196	F	molecular_function	GO:0003674	ORF|Dubious
YBL100C		S000000196	P	biological_process	GO:0008150	ORF|Dubious
YBL100W-C		S000028598	C	cellular_component	GO:0005575	ORF|Uncharacterized
YBL100W-C		S000028598	F	molecular_function	GO:0003674	ORF|Uncharacterized
YBL100W-C		S000028598	P	biological_process	GO:0008150	ORF|Uncharacterized
YBL101C	ECM21	S000000197	C	cytoplasm	GO:0005737	ORF|Verified
YBL101C	ECM21	S000000197	F	enzyme binding	GO:0019899	ORF|Verified
YBL101C	ECM21	S000000197	P	endocytosis	GO:0006897	ORF|Verified
YBL102W	SFT2	S000000198	C	Golgi apparatus	GO:0005794	ORF|Verified
YBL102W	SFT2	S000000198	C	cytoplasm	GO:0005737	ORF|Verified
YBL102W	SFT2	S000000198	C	endomembrane system	GO:0012505	ORF|Verified
YBL102W	SFT2	S000000198	C	membrane	GO:0016020	ORF|Verified
YBL102W	SFT2	S000000198	F	molecular_function	GO:0003674	ORF|Verified
YBL102W	SFT2	S000000198	P	endosomal transport	GO:0016197	ORF|Verified
YBL103C	RTG3	S000000199	C	cytoplasm	GO:0005737	ORF|Verified
YBL103C	RTG3	S000000199	C	nucleus	GO:0005634	ORF|Verified
YBL103C	RTG3	S000000199	F	DNA binding	GO:0003677	ORF|Verified
YBL103C	RTG3	S000000199	F	nucleic acid binding transcription factor activity	GO:0001071	ORF|Verified
YBL103C	RTG3	S000000199	F	transcription factor binding	GO:0008134	ORF|Verified
YBL103C	RTG3	S000000199	P	mitochondrion organization	GO:0007005	ORF|Verified
YBL103C	RTG3	S000000199	P	nuclear transport	GO:0051169	ORF|Verified
YBL103C	RTG3	S000000199	P	protein targeting	GO:0006605	ORF|Verified
YBL103C	RTG3	S000000199	P	response to chemical	GO:0042221	ORF|Verified
YBL103C	RTG3	S000000199	P	signaling	GO:0023052	ORF|Verified
YBL103C	RTG3	S000000199	P	transcription from RNA polymerase II promoter	GO:0006366	ORF|Verified
YBL104C	SEA4	S000000200	C	cytoplasm	GO:0005737	ORF|Verified
YBL104C	SEA4	S000000200	C	membrane	GO:0016020	ORF|Verified
YBL104C	SEA4	S000000200	C	vacuole	GO:0005773	ORF|Verified
YBL104C	SEA4	S000000200	F	molecular_function	GO:0003674	ORF|Verified
YBL104C	SEA4	S000000200	P	signaling	GO:0023052	ORF|Verified
YBL105C	PKC1	S000000201	C	cellular bud	GO:0005933	ORF|Verified
YBL105C	PKC1	S000000201	C	cytoplasm	GO:0005737	ORF|Verified
YBL105C	PKC1	S000000201	C	cytoskeleton	GO:0005856	ORF|Verified
YBL105C	PKC1	S000000201	C	membrane	GO:0016020	ORF|Verified
YBL105C	PKC1	S000000201	C	nucleus	GO:0005634	ORF|Verified
YBL105C	PKC1	S000000201	C	plasma membrane	GO:0005886	ORF|Verified
YBL105C	PKC1	S000000201	C	site of polarized growth	GO:0030427	ORF|Verified
YBL105C	PKC1	S000000201	F	kinase activity	GO:0016301	ORF|Verified
YBL105C	PKC1	S000000201	F	transferase activity	GO:0016740	ORF|Verified
YBL105C	PKC1	S000000201	P	RNA catabolic process	GO:0006401	ORF|Verified
YBL105C	PKC1	S000000201	P	cell wall organization or biogenesis	GO:0071554	ORF|Verified
YBL105C	PKC1	S000000201	P	cytokinesis	GO:0000910	ORF|Verified
YBL105C	PKC1	S000000201	P	cytoskeleton organization	GO:0007010	ORF|Verified
YBL105C	PKC1	S000000201	P	mitotic cell cycle	GO:0000278	ORF|Verified
YBL105C	PKC1	S000000201	P	organelle assembly	GO:0070925	ORF|Verified
YBL105C	PKC1	S000000201	P	protein phosphorylation	GO:0006468	ORF|Verified
YBL105C	PKC1	S000000201	P	signaling	GO:0023052	ORF|Verified
YBL106C	SRO77	S000000202	C	cellular bud	GO:0005933	ORF|Verified
YBL106C	SRO77	S000000202	C	membrane	GO:0016020	ORF|Verified
YBL106C	SRO77	S000000202	C	plasma membrane	GO:0005886	ORF|Verified
YBL106C	SRO77	S000000202	C	site of polarized growth	GO:0030427	ORF|Verified
YBL106C	SRO77	S000000202	F	molecular_function	GO:0003674	ORF|Verified
YBL106C	SRO77	S000000202	P	Golgi vesicle transport	GO:0048193	ORF|Verified
YBL106C	SRO77	S000000202	P	exocytosis	GO:0006887	ORF|Verified
YBL107C	MIX23	S000000203	C	cytoplasm	GO:0005737	ORF|Verified
YBL107C	MIX23	S000000203	C	mitochondrial envelope	GO:0005740	ORF|Verified
YBL107C	MIX23	S000000203	C	mitochondrion	GO:0005739	ORF|Verified
YBL107C	MIX23	S000000203	F	molecular_function	GO:0003674	ORF|Verified
YBL107C	MIX23	S000000203	P	biological_process	GO:0008150	ORF|Verified
YBL107W-A		S000007229	C	cellular_component	GO:0005575	ORF|Dubious
YBL107W-A		S000007229	F	molecular_function	GO:0003674	ORF|Dubious
YBL107W-A		S000007229	P	biological_process	GO:0008150	ORF|Dubious
YBL108C-A	PAU9	S000007592	C	cellular_component	GO:0005575	ORF|Verified
YBL108C-A	PAU9	S000007592	F	molecular_function	GO:0003674	ORF|Verified
YBL108C-A	PAU9	S000007592	P	biological_process	GO:0008150	ORF|Verified
YBL108W		S000000204	C	cellular_component	GO:0005575	ORF|Dubious
YBL108W		S000000204	F	molecular_function	GO:0003674	ORF|Dubious
YBL108W		S000000204	P	biological_process	GO:0008150	ORF|Dubious
YBL109W		S000002150	C	cellular_component	GO:0005575	ORF|Dubious
YBL109W		S000002150	F	molecular_function	GO:0003674	ORF|Dubious
YBL109W		S000002150	P	biological_process	GO:0008150	ORF|Dubious
YBL111C		S000002151	C	cytoplasm	GO:0005737	ORF|Verified
YBL111C		S000002151	C	mitochondrion	GO:0005739	ORF|Verified
YBL111C		S000002151	F	molecular_function	GO:0003674	ORF|Verified
YBL111C		S000002151	P	biological_process	GO:0008150	ORF|Verified
YBL112C		S000002152	C	cellular_component	GO:0005575	ORF|Uncharacterized
YBL112C		S000002152	F	molecular_function	GO:0003674	ORF|Uncharacterized
YBL112C		S000002152	P	biological_process	GO:0008150	ORF|Uncharacterized
YBL113C		S000002153	C	cellular_component	GO:0005575	ORF|Uncharacterized
YBL113C		S000002153	F	helicase activity	GO:0004386	ORF|Uncharacterized
YBL113C		S000002153	F	hydrolase activity	GO:0016787	ORF|Uncharacterized
YBL113C		S000002153	P	biological_process	GO:0008150	ORF|Uncharacterized
YBL113W-A		S000028599	C	cellular_component	GO:0005575	ORF|Dubious
YBL113W-A		S000028599	F	molecular_function	GO:0003674	ORF|Dubious
YBL113W-A		S000028599	P	biological_process	GO:0008150	ORF|Dubious
YBR001C	NTH2	S000000205	C	cytoplasm	GO:0005737	ORF|Verified
YBR001C	NTH2	S000000205	C	mitochondrion	GO:0005739	ORF|Verified
YBR001C	NTH2	S000000205	F	hydrolase activity	GO:0016787	ORF|Verified
YBR001C	NTH2	S000000205	F	hydrolase activity, acting on glycosyl bonds	GO:0016798	ORF|Verified
YBR001C	NTH2	S000000205	P	carbohydrate metabolic process	GO:0005975	ORF|Verified
YBR001C	NTH2	S000000205	P	oligosaccharide metabolic process	GO:0009311	ORF|Verified
YBR002C	RER2	S000000206	C	cytoplasm	GO:0005737	ORF|Verified
YBR002C	RER2	S000000206	C	endomembrane system	GO:0012505	ORF|Verified
YBR002C	RER2	S000000206	C	endoplasmic reticulum	GO:0005783	ORF|Verified
YBR002C	RER2	S000000206	F	transferase activity	GO:0016740	ORF|Verified
YBR002C	RER2	S000000206	P	Golgi vesicle transport	GO:0048193	ORF|Verified
YBR002C	RER2	S000000206	P	lipid metabolic process	GO:0006629	ORF|Verified
YBR002C	RER2	S000000206	P	protein glycosylation	GO:0006486	ORF|Verified
YBR003W	COQ1	S000000207	C	cytoplasm	GO:0005737	ORF|Verified
YBR003W	COQ1	S000000207	C	mitochondrion	GO:0005739	ORF|Verified
YBR003W	COQ1	S000000207	F	transferase activity	GO:0016740	ORF|Verified
YBR003W	COQ1	S000000207	P	cofactor metabolic process	GO:0051186	ORF|Verified
YBR004C	GPI18	S000000208	C	cytoplasm	GO:0005737	ORF|Verified
YBR004C	GPI18	S000000208	C	endomembrane system	GO:0012505	ORF|Verified
YBR004C	GPI18	S000000208	C	endoplasmic reticulum	GO:0005783	ORF|Verified
YBR004C	GPI18	S000000208	C	membrane	GO:0016020	ORF|Verified
YBR004C	GPI18	S000000208	C	mitochondrion	GO:0005739	ORF|Verified
YBR004C	GPI18	S000000208	F	transferase activity	GO:0016740	ORF|Verified
YBR004C	GPI18	S000000208	F	transferase activity, transferring glycosyl groups	GO:0016757	ORF|Verified
YBR004C	GPI18	S000000208	P	lipid metabolic process	GO:0006629	ORF|Verified
YBR004C	GPI18	S000000208	P	protein lipidation	GO:0006497	ORF|Verified
YBR005W	RCR1	S000000209	C	cytoplasm	GO:0005737	ORF|Verified
YBR005W	RCR1	S000000209	C	endomembrane system	GO:0012505	ORF|Verified
YBR005W	RCR1	S000000209	C	endoplasmic reticulum	GO:0005783	ORF|Verified
YBR005W	RCR1	S000000209	C	membrane	GO:0016020	ORF|Verified
YBR005W	RCR1	S000000209	F	molecular_function	GO:0003674	ORF|Verified
YBR005W	RCR1	S000000209	P	other		ORF|Verified
YBR006W	UGA2	S000000210	C	cytoplasm	GO:0005737	ORF|Verified
YBR006W	UGA2	S000000210	F	oxidoreductase activity	GO:0016491	ORF|Verified
YBR006W	UGA2	S000000210	P	cellular amino acid metabolic process	GO:0006520	ORF|Verified
YBR006W	UGA2	S000000210	P	monocarboxylic acid metabolic process	GO:0032787	ORF|Verified
YBR006W	UGA2	S000000210	P	response to chemical	GO:0042221	ORF|Verified
YBR006W	UGA2	S000000210	P	response to oxidative stress	GO:0006979	ORF|Verified
YBR007C	DSF2	S000000211	C	cellular bud	GO:0005933	ORF|Verified
YBR007C	DSF2	S000000211	C	site of polarized growth	GO:0030427	ORF|Verified
YBR007C	DSF2	S000000211	F	molecular_function	GO:0003674	ORF|Verified
YBR007C	DSF2	S000000211	P	biological_process	GO:0008150	ORF|Verified
YBR008C	FLR1	S000000212	C	cytoplasm	GO:0005737	ORF|Verified
YBR008C	FLR1	S000000212	C	membrane	GO:0016020	ORF|Verified
YBR008C	FLR1	S000000212	C	nucleus	GO:0005634	ORF|Verified
YBR008C	FLR1	S000000212	C	plasma membrane	GO:0005886	ORF|Verified
YBR008C	FLR1	S000000212	F	other		ORF|Verified
YBR008C	FLR1	S000000212	P	response to chemical	GO:0042221	ORF|Verified
YBR008C	FLR1	S000000212	P	transmembrane transport	GO:0055085	ORF|Verified
YBR009C	HHF1	S000000213	C	chromosome	GO:0005694	ORF|Verified
YBR009C	HHF1	S000000213	C	nucleus	GO:0005634	ORF|Verified
YBR009C	HHF1	S000000213	F	DNA binding	GO:0003677	ORF|Verified
YBR009C	HHF1	S000000213	P	chromatin organization	GO:0006325	ORF|Verified
YBR009C	HHF1	S000000213	P	histone modification	GO:0016570	ORF|Verified
YBR009C	HHF1	S000000213	P	meiotic cell cycle	GO:0051321	ORF|Verified
YBR009C	HHF1	S000000213	P	peptidyl-amino acid modification	GO:0018193	ORF|Verified
YBR009C	HHF1	S000000213	P	protein alkylation	GO:0008213	ORF|Verified
YBR009C	HHF1	S000000213	P	sporulation	GO:0043934	ORF|Verified
YBR009C	HHF1	S000000213	P	transcription from RNA polymerase II promoter	GO:0006366	ORF|Verified
YBR010W	HHT1	S000000214	C	chromosome	GO:0005694	ORF|Verified
YBR010W	HHT1	S000000214	C	nucleus	GO:0005634	ORF|Verified
YBR010W	HHT1	S000000214	F	DNA binding	GO:0003677	ORF|Verified
YBR010W	HHT1	S000000214	P	DNA repair	GO:0006281	ORF|Verified
YBR010W	HHT1	S000000214	P	cellular response to DNA damage stimulus	GO:0006974	ORF|Verified
YBR010W	HHT1	S000000214	P	chromatin organization	GO:0006325	ORF|Verified
YBR010W	HHT1	S000000214	P	meiotic cell cycle	GO:0051321	ORF|Verified
YBR010W	HHT1	S000000214	P	sporulation	GO:0043934	ORF|Verified
YBR011C	IPP1	S000000215	C	cytoplasm	GO:0005737	ORF|Verified
YBR011C	IPP1	S000000215	C	nucleus	GO:0005634	ORF|Verified
YBR011C	IPP1	S000000215	F	hydrolase activity	GO:0016787	ORF|Verified
YBR011C	IPP1	S000000215	P	other		ORF|Verified
YBR012C		S000000216	C	cellular_component	GO:0005575	ORF|Dubious
YBR012C		S000000216	F	molecular_function	GO:0003674	ORF|Dubious
YBR012C		S000000216	P	biological_process	GO:0008150	ORF|Dubious
YBR013C		S000000217	C	cytoplasm	GO:0005737	ORF|Uncharacterized
YBR013C		S000000217	C	endomembrane system	GO:0012505	ORF|Uncharacterized
YBR013C		S000000217	C	endoplasmic reticulum	GO:0005783	ORF|Uncharacterized
YBR013C		S000000217	F	molecular_function	GO:0003674	ORF|Uncharacterized
YBR013C		S000000217	P	biological_process	GO:0008150	ORF|Uncharacterized
YBR014C	GRX7	S000000218	C	Golgi apparatus	GO:0005794	ORF|Verified
YBR014C	GRX7	S000000218	C	cytoplasm	GO:0005737	ORF|Verified
YBR014C	GRX7	S000000218	C	endomembrane system	GO:0012505	ORF|Verified
YBR014C	GRX7	S000000218	C	membrane	GO:0016020	ORF|Verified
YBR014C	GRX7	S000000218	C	vacuole	GO:0005773	ORF|Verified
YBR014C	GRX7	S000000218	F	oxidoreductase activity	GO:0016491	ORF|Verified
YBR014C	GRX7	S000000218	P	response to chemical	GO:0042221	ORF|Verified
YBR014C	GRX7	S000000218	P	response to oxidative stress	GO:0006979	ORF|Verified
YBR015C	MNN2	S000000219	C	Golgi apparatus	GO:0005794	ORF|Verified
YBR015C	MNN2	S000000219	C	cytoplasm	GO:0005737	ORF|Verified
YBR015C	MNN2	S000000219	C	endomembrane system	GO:0012505	ORF|Verified
YBR015C	MNN2	S000000219	F	transferase activity	GO:0016740	ORF|Verified
YBR015C	MNN2	S000000219	F	transferase activity, transferring glycosyl groups	GO:0016757	ORF|Verified
YBR015C	MNN2	S000000219	P	protein glycosylation	GO:0006486	ORF|Verified
YBR016W		S000000220	C	cellular bud	GO:0005933	ORF|Verified
YBR016W		S000000220	C	membrane	GO:0016020	ORF|Verified
YBR016W		S000000220	C	plasma membrane	GO:0005886	ORF|Verified
YBR016W		S000000220	F	molecular_function	GO:0003674	ORF|Verified
YBR016W		S000000220	P	biological_process	GO:0008150	ORF|Verified
YBR017C	KAP104	S000000221	C	cellular bud	GO:0005933	ORF|Verified
YBR017C	KAP104	S000000221	C	cytoplasm	GO:0005737	ORF|Verified
YBR017C	KAP104	S000000221	C	membrane	GO:0016020	ORF|Verified
YBR017C	KAP104	S000000221	C	site of polarized growth	GO:0030427	ORF|Verified
YBR017C	KAP104	S000000221	F	other		ORF|Verified
YBR017C	KAP104	S000000221	P	mitotic cell cycle	GO:0000278	ORF|Verified
YBR017C	KAP104	S000000221	P	nuclear transport	GO:0051169	ORF|Verified
YBR017C	KAP104	S000000221	P	organelle fission	GO:0048285	ORF|Verified
YBR017C	KAP104	S000000221	P	protein targeting	GO:0006605	ORF|Verified
YBR018C	GAL7	S000000222	C	cytoplasm	GO:0005737	ORF|Verified
YBR018C	GAL7	S000000222	F	nucleotidyltransferase activity	GO:0016779	ORF|Verified
YBR018C	GAL7	S000000222	F	transferase activity	GO:0016740	ORF|Verified
YBR018C	GAL7	S000000222	P	carbohydrate metabolic process	GO:0005975	ORF|Verified
YBR019C	GAL10	S000000223	C	cytoplasm	GO:0005737	ORF|Verified
YBR019C	GAL10	S000000223	F	isomerase activity	GO:0016853	ORF|Verified
YBR019C	GAL10	S000000223	P	carbohydrate metabolic process	GO:0005975	ORF|Verified
YBR020W	GAL1	S000000224	C	cytoplasm	GO:0005737	ORF|Verified
YBR020W	GAL1	S000000224	F	kinase activity	GO:0016301	ORF|Verified
YBR020W	GAL1	S000000224	F	transferase activity	GO:0016740	ORF|Verified
YBR020W	GAL1	S000000224	P	carbohydrate metabolic process	GO:0005975	ORF|Verified
YBR020W	GAL1	S000000224	P	response to chemical	GO:0042221	ORF|Verified
YBR021W	FUR4	S000000225	C	cytoplasm	GO:0005737	ORF|Verified
YBR021W	FUR4	S000000225	C	membrane	GO:0016020	ORF|Verified
YBR021W	FUR4	S000000225	C	plasma membrane	GO:0005886	ORF|Verified
YBR021W	FUR4	S000000225	C	vacuole	GO:0005773	ORF|Verified
YBR021W	FUR4	S000000225	F	transmembrane transporter activity	GO:0022857	ORF|Verified
YBR021W	FUR4	S000000225	P	transmembrane transport	GO:0055085	ORF|Verified
YBR022W	POA1	S000000226	C	cellular_component	GO:0005575	ORF|Verified
YBR022W	POA1	S000000226	F	hydrolase activity	GO:0016787	ORF|Verified
YBR022W	POA1	S000000226	F	hydrolase activity, acting on glycosyl bonds	GO:0016798	ORF|Verified
YBR022W	POA1	S000000226	F	phosphatase activity	GO:0016791	ORF|Verified
YBR022W	POA1	S000000226	P	RNA splicing	GO:0008380	ORF|Verified
YBR022W	POA1	S000000226	P	tRNA processing	GO:0008033	ORF|Verified
YBR023C	CHS3	S000000227	C	cellular bud	GO:0005933	ORF|Verified
YBR023C	CHS3	S000000227	C	cytoplasm	GO:0005737	ORF|Verified
YBR023C	CHS3	S000000227	C	cytoplasmic vesicle	GO:0031410	ORF|Verified
YBR023C	CHS3	S000000227	C	endomembrane system	GO:0012505	ORF|Verified
YBR023C	CHS3	S000000227	C	endoplasmic reticulum	GO:0005783	ORF|Verified
YBR023C	CHS3	S000000227	C	membrane	GO:0016020	ORF|Verified
YBR023C	CHS3	S000000227	C	site of polarized growth	GO:0030427	ORF|Verified
YBR023C	CHS3	S000000227	F	transferase activity	GO:0016740	ORF|Verified
YBR023C	CHS3	S000000227	F	transferase activity, transferring glycosyl groups	GO:0016757	ORF|Verified
YBR023C	CHS3	S000000227	P	carbohydrate metabolic process	GO:0005975	ORF|Verified
YBR023C	CHS3	S000000227	P	cell wall organization or biogenesis	GO:0071554	ORF|Verified
YBR023C	CHS3	S000000227	P	meiotic cell cycle	GO:0051321	ORF|Verified
YBR023C	CHS3	S000000227	P	sporulation	GO:0043934	ORF|Verified
YBR024W	SCO2	S000000228	C	cytoplasm	GO:0005737	ORF|Verified
YBR024W	SCO2	S000000228	C	mitochondrial envelope	GO:0005740	ORF|Verified
YBR024W	SCO2	S000000228	C	mitochondrion	GO:0005739	ORF|Verified
YBR024W	SCO2	S000000228	F	oxidoreductase activity	GO:0016491	ORF|Verified
YBR024W	SCO2	S000000228	P	ion transport	GO:0006811	ORF|Verified
YBR025C	OLA1	S000000229	C	cytoplasm	GO:0005737	ORF|Verified
YBR025C	OLA1	S000000229	F	ATPase activity	GO:0016887	ORF|Verified
YBR025C	OLA1	S000000229	F	hydrolase activity	GO:0016787	ORF|Verified
YBR025C	OLA1	S000000229	P	biological_process	GO:0008150	ORF|Verified
YBR026C	ETR1	S000000230	C	cytoplasm	GO:0005737	ORF|Verified
YBR026C	ETR1	S000000230	C	mitochondrion	GO:0005739	ORF|Verified
YBR026C	ETR1	S000000230	F	oxidoreductase activity	GO:0016491	ORF|Verified
YBR026C	ETR1	S000000230	P	cellular respiration	GO:0045333	ORF|Verified
YBR026C	ETR1	S000000230	P	generation of precursor metabolites and energy	GO:0006091	ORF|Verified
YBR026C	ETR1	S000000230	P	lipid metabolic process	GO:0006629	ORF|Verified
YBR026C	ETR1	S000000230	P	monocarboxylic acid metabolic process	GO:0032787	ORF|Verified
YBR027C		S000000231	C	cellular_component	GO:0005575	ORF|Uncharacterized
YBR027C		S000000231	F	molecular_function	GO:0003674	ORF|Uncharacterized
YBR027C		S000000231	P	biological_process	GO:0008150	ORF|Uncharacterized
YBR028C	YPK3	S000000232	C	cytoplasm	GO:0005737	ORF|Verified
YBR028C	YPK3	S000000232	F	kinase activity	GO:0016301	ORF|Verified
YBR028C	YPK3	S000000232	F	transferase activity	GO:0016740	ORF|Verified
YBR028C	YPK3	S000000232	P	peptidyl-amino acid modification	GO:0018193	ORF|Verified
YBR028C	YPK3	S000000232	P	protein phosphorylation	GO:0006468	ORF|Verified
YBR029C	CDS1	S000000233	C	cytoplasm	GO:0005737	ORF|Verified
YBR029C	CDS1	S000000233	C	cytoplasmic vesicle	GO:0031410	ORF|Verified
YBR029C	CDS1	S000000233	C	endomembrane system	GO:0012505	ORF|Verified
YBR029C	CDS1	S000000233	C	endoplasmic reticulum	GO:0005783	ORF|Verified
YBR029C	CDS1	S000000233	C	membrane	GO:0016020	ORF|Verified
YBR029C	CDS1	S000000233	F	nucleotidyltransferase activity	GO:0016779	ORF|Verified
YBR029C	CDS1	S000000233	F	transferase activity	GO:0016740	ORF|Verified
YBR029C	CDS1	S000000233	P	lipid metabolic process	GO:0006629	ORF|Verified
YBR030W	RKM3	S000000234	C	cytoplasm	GO:0005737	ORF|Verified
YBR030W	RKM3	S000000234	C	nucleus	GO:0005634	ORF|Verified
YBR030W	RKM3	S000000234	F	methyltransferase activity	GO:0008168	ORF|Verified
YBR030W	RKM3	S000000234	F	transferase activity	GO:0016740	ORF|Verified
YBR030W	RKM3	S000000234	P	peptidyl-amino acid modification	GO:0018193	ORF|Verified
YBR030W	RKM3	S000000234	P	protein alkylation	GO:0008213	ORF|Verified
YBR031W	RPL4A	S000000235	C	cytoplasm	GO:0005737	ORF|Verified
YBR031W	RPL4A	S000000235	C	ribosome	GO:0005840	ORF|Verified
YBR031W	RPL4A	S000000235	F	structural constituent of ribosome	GO:0003735	ORF|Verified
YBR031W	RPL4A	S000000235	F	structural molecule activity	GO:0005198	ORF|Verified
YBR031W	RPL4A	S000000235	P	cytoplasmic translation	GO:0002181	ORF|Verified
YBR032W		S000000236	C	cellular_component	GO:0005575	ORF|Uncharacterized
YBR032W		S000000236	F	molecular_function	GO:0003674	ORF|Uncharacterized
YBR032W		S000000236	P	biological_process	GO:0008150	ORF|Uncharacterized
YBR033W	EDS1	S000000237	C	cellular_component	GO:0005575	ORF|Uncharacterized
YBR033W	EDS1	S000000237	F	DNA binding	GO:0003677	ORF|Uncharacterized
YBR033W	EDS1	S000000237	P	biological_process	GO:0008150	ORF|Uncharacterized
YBR034C	HMT1	S000000238	C	nucleus	GO:0005634	ORF|Verified
YBR034C	HMT1	S000000238	F	methyltransferase activity	GO:0008168	ORF|Verified
YBR034C	HMT1	S000000238	F	transferase activity	GO:0016740	ORF|Verified
YBR034C	HMT1	S000000238	P	DNA-templated transcription, elongation	GO:0006354	ORF|Verified
YBR034C	HMT1	S000000238	P	DNA-templated transcription, termination	GO:0006353	ORF|Verified
YBR034C	HMT1	S000000238	P	nuclear transport	GO:0051169	ORF|Verified
YBR034C	HMT1	S000000238	P	nucleobase-containing compound transport	GO:0015931	ORF|Verified
YBR034C	HMT1	S000000238	P	peptidyl-amino acid modification	GO:0018193	ORF|Verified
YBR034C	HMT1	S000000238	P	protein alkylation	GO:0008213	ORF|Verified
YBR034C	HMT1	S000000238	P	transcription from RNA polymerase II promoter	GO:0006366	ORF|Verified
YBR035C	PDX3	S000000239	C	cytoplasm	GO:0005737	ORF|Verified
YBR035C	PDX3	S000000239	C	mitochondrial envelope	GO:0005740	ORF|Verified
YBR035C	PDX3	S000000239	C	mitochondrion	GO:0005739	ORF|Verified
YBR035C	PDX3	S000000239	F	ion binding	GO:0043167	ORF|Verified
YBR035C	PDX3	S000000239	F	oxidoreductase activity	GO:0016491	ORF|Verified
YBR035C	PDX3	S000000239	P	cofactor metabolic process	GO:0051186	ORF|Verified
YBR036C	CSG2	S000000240	C	cytoplasm	GO:0005737	ORF|Verified
YBR036C	CSG2	S000000240	C	endomembrane system	GO:0012505	ORF|Verified
YBR036C	CSG2	S000000240	C	endoplasmic reticulum	GO:0005783	ORF|Verified
YBR036C	CSG2	S000000240	C	membrane	GO:0016020	ORF|Verified
YBR036C	CSG2	S000000240	C	vacuole	GO:0005773	ORF|Verified
YBR036C	CSG2	S000000240	F	enzyme regulator activity	GO:0030234	ORF|Verified
YBR036C	CSG2	S000000240	P	cellular ion homeostasis	GO:0006873	ORF|Verified
YBR036C	CSG2	S000000240	P	lipid metabolic process	GO:0006629	ORF|Verified
YBR037C	SCO1	S000000241	C	cytoplasm	GO:0005737	ORF|Verified
YBR037C	SCO1	S000000241	C	membrane	GO:0016020	ORF|Verified
YBR037C	SCO1	S000000241	C	mitochondrial envelope	GO:0005740	ORF|Verified
YBR037C	SCO1	S000000241	C	mitochondrion	GO:0005739	ORF|Verified
YBR037C	SCO1	S000000241	F	ion binding	GO:0043167	ORF|Verified
YBR037C	SCO1	S000000241	F	oxidoreductase activity	GO:0016491	ORF|Verified
YBR037C	SCO1	S000000241	P	ion transport	GO:0006811	ORF|Verified
[truncated: 40,885 more rows]
