# Supplementary material for: Gene regulatory network reconstruction using single-cell RNA sequencing of barcoded genotypes in diverse environments
Source: eLife. 2020 Jan 27;9:e51254. doi: 10.7554/eLife.51254 (PMC7004572; doi:10.7554/eLife.51254)
Supplement: Source code 1. — It also contains a data folder with the raw count matrix as a TSV file (103118_SS_Data.tsv.gz), the simulated negative data count matrix as a TSV file (110518_SS_NEG_Data.tsv.gz), a gene name metadata TSV file (yeast_gene_names.tsv), supplemental tables 5 (STable5.tsv) and 6 (STable6.tsv) as TSV files, and the yeast gene ontology slim mapping as a TAB file (go_slim_mapping.tab). Source code 1 also contains a priors folder with the Gold Standard, the three sets of priors data tested in this work, and the YEASTRACT comparison data, all as TSV files. Source code 1 also contains a network folder with the network learned in this paper (signed_network.tsv) as a TSV file, and the networks for each experimental condition (COND_signed_network.tsv) as 11 separate TSV files. Source code 1 also contains an inferelator folder with the python scripts used to generate the networks for Figures 5, 6, 7. [file elife-51254-code1.tar.gz › data/LARS_2019_COUNTS.tsv]

SUT432	YAL067C	CUT436	SUT433	CUT437	SUT434	SUT435	CUT438	CUT439	YAL054C	YAL054C.1	YAL049C	YAL048C	YAL047C	YAL046C	YAL044C	YAL043C	YAL040C	CUT440	YAL039C	YAL036C	YAL034C	YAL032C	YAL031C	YAL029C	YAL026C-A, YAL026C	YAL025C	YAL024C	YAL023C	YAL022C	YAL021C	YAL020C	YAL015C	YAL014C	YAL010C	YAL007C	YAL005C	YAL001C	CUT441	YAR002C-A	YAR007C	YAR014C	YAR018C	YAR019C	SUT436	CUT442	SUT001	CUT001	YAL062W	YAL061W
0	0	0	0	0	0	0	0	0	0	0	3	1	1	0	8	3	4	0	2	12	2	0	0	1	1	14	0	7	2	1	0	1	3	1	4	10	0	0	5	0	4	5	1	0	0	0	0	3	1
0	0	0	1	0	0	1	0	0	0	0	2	0	0	2	3	1	11	0	3	6	1	1	0	2	1	17	0	7	6	0	3	1	1	0	8	17	0	0	7	1	0	3	0	0	0	0	1	0	0
0	1	0	0	1	2	0	0	0	3	0	4	0	0	2	11	2	12	0	9	9	0	2	1	3	0	16	0	12	3	2	2	3	10	1	10	31	0	0	6	5	5	1	1	0	0	2	1	8	1
0	0	0	1	0	0	0	0	0	1	0	0	0	2	0	7	1	4	0	1	2	0	0	0	1	1	11	0	3	4	1	1	0	2	1	3	26	0	0	4	7	1	0	0	0	0	0	0	0	0
0	0	0	1	1	0	0	0	0	1	0	2	1	1	1	4	1	3	0	4	10	2	1	0	3	0	16	0	3	1	0	2	0	1	0	7	34	0	0	3	2	3	3	0	0	0	0	0	1	0
1	0	0	0	1	0	0	0	0	0	0	1	1	0	1	2	1	5	1	1	3	0	1	0	1	0	5	0	2	2	1	0	0	3	1	3	24	0	0	2	2	1	0	0	0	0	0	0	0	0
0	0	0	0	0	0	0	0	0	0	0	0	0	0	0	2	1	4	0	10	9	1	0	0	3	2	9	0	3	1	2	0	0	2	1	4	35	0	0	5	2	3	0	0	0	0	0	0	3	0
0	0	0	0	0	1	0	0	0	1	0	1	0	0	1	5	1	7	1	1	4	1	0	0	2	1	8	0	5	1	1	2	2	4	0	5	16	2	0	6	2	1	1	0	0	0	0	0	0	0
0	0	0	1	0	0	0	0	0	2	0	1	1	0	3	6	1	4	0	3	5	1	1	0	3	0	15	0	4	2	0	1	2	2	0	4	29	0	0	1	3	0	2	1	0	0	0	0	2	0
0	0	0	0	0	1	0	0	0	1	0	1	0	0	2	4	1	5	0	2	2	1	0	0	1	3	5	0	3	1	1	0	0	1	0	6	45	1	0	3	2	0	3	0	0	2	0	0	2	1
0	0	0	0	0	2	0	0	0	0	0	1	0	0	0	1	2	1	0	1	4	0	1	0	0	1	7	1	2	0	0	3	0	1	1	4	29	1	0	2	1	2	0	1	0	0	0	0	0	0
0	0	0	0	0	0	0	0	0	0	0	0	0	0	1	7	2	3	0	2	6	1	0	2	3	1	8	0	4	3	0	0	0	4	1	6	6	0	0	5	0	6	3	0	0	1	0	0	2	1
0	0	0	0	0	1	0	0	0	0	0	0	0	0	1	2	6	5	0	2	8	1	0	1	1	1	4	0	2	1	0	3	0	0	1	3	17	1	0	1	3	1	0	0	0	0	0	0	3	0
2	0	0	0	0	0	0	0	0	0	0	0	0	0	2	2	4	5	0	1	7	0	1	0	1	0	7	0	2	1	1	1	1	0	0	2	25	0	0	2	3	2	1	0	0	0	1	0	0	0
0	0	0	0	0	0	0	0	0	0	0	0	1	0	0	4	0	1	0	4	3	1	0	1	0	0	7	0	4	3	0	0	0	1	0	1	10	0	0	2	0	0	0	0	0	0	0	0	0	0
0	0	0	0	0	2	0	0	0	3	1	0	0	2	2	4	4	12	0	0	8	0	4	2	3	1	15	1	5	2	2	2	1	5	1	8	47	0	0	1	0	7	3	0	0	0	0	0	1	0
0	0	0	1	1	1	0	0	0	0	0	0	0	0	1	1	2	6	0	4	4	0	3	0	0	1	9	1	4	2	0	0	0	2	0	3	9	0	0	1	0	2	4	0	0	0	0	0	0	0
1	0	0	0	0	0	0	0	0	0	0	1	0	0	0	1	0	2	1	1	1	2	2	0	0	2	6	0	3	0	0	2	1	1	0	2	17	0	0	1	0	1	0	0	0	0	0	0	1	0
0	0	0	0	1	1	0	0	0	1	0	1	0	0	0	1	0	3	0	4	7	1	2	0	2	0	6	0	1	2	0	2	0	3	0	1	11	0	0	2	2	1	2	0	0	0	0	0	3	0
0	0	0	1	0	0	0	0	0	0	0	0	0	3	1	3	1	3	0	2	7	0	2	0	1	0	4	0	5	0	1	1	0	0	0	3	11	0	0	3	0	3	0	0	0	0	0	0	0	0
0	0	0	1	0	0	2	0	0	0	0	0	1	1	1	2	2	10	0	5	3	0	1	2	2	1	12	0	1	2	1	0	2	1	0	3	52	0	0	2	0	4	1	0	0	0	0	0	1	0
0	0	0	0	0	2	0	0	0	1	0	0	0	0	2	1	1	1	0	2	1	0	0	0	1	0	3	1	5	1	0	0	0	1	0	1	30	0	0	1	0	1	2	1	0	0	0	0	1	0
0	0	0	1	0	0	0	0	1	0	0	0	0	0	0	1	2	3	0	0	10	0	1	0	1	1	9	0	6	1	1	1	2	3	1	7	30	0	0	2	1	1	0	1	0	0	0	0	2	0
0	0	0	0	0	1	0	0	0	0	0	2	0	0	1	0	1	3	0	3	5	0	0	0	0	1	16	0	1	0	1	2	0	1	1	0	29	1	0	0	1	1	0	0	0	0	1	0	1	0
0	0	0	0	0	0	1	0	0	0	0	2	0	0	0	1	1	2	0	2	2	0	1	0	0	0	8	1	2	0	0	0	0	1	1	3	44	0	0	1	0	1	1	1	0	0	0	0	0	0
0	0	0	0	0	0	0	0	0	0	0	0	0	0	0	4	0	3	0	6	0	1	2	1	2	1	11	0	3	1	3	1	1	2	0	5	58	0	0	1	0	3	1	0	0	0	0	0	3	0
0	0	0	0	0	0	1	0	0	0	0	0	0	0	0	0	2	2	0	2	8	0	1	0	1	0	6	0	1	1	1	0	0	1	1	1	13	2	0	0	1	3	0	0	0	0	0	0	0	0
0	0	0	0	0	1	0	0	0	1	0	1	0	1	1	7	1	6	0	4	9	1	1	0	1	0	16	1	7	0	3	0	4	1	3	6	34	1	0	11	0	3	0	0	0	0	0	0	0	1
0	0	0	0	0	0	1	0	0	1	0	3	0	0	0	1	0	2	0	5	1	0	2	0	0	0	5	0	4	0	0	1	0	1	0	7	23	0	0	4	0	1	0	0	0	0	0	0	0	0
1	0	0	0	0	0	1	0	0	2	0	4	1	0	4	4	1	4	0	2	5	0	3	0	1	0	8	1	1	3	0	5	1	2	0	4	27	1	0	5	0	1	4	0	0	0	0	0	1	2
0	0	0	0	0	1	0	0	0	2	0	2	1	0	1	5	1	7	0	5	6	0	1	0	1	0	4	0	3	2	2	0	0	3	2	5	8	0	0	1	0	0	2	0	0	0	2	1	1	0
1	0	0	1	0	0	0	0	0	0	0	1	1	0	0	4	0	3	0	2	3	0	1	0	1	2	12	0	2	2	0	1	1	1	0	3	4	0	0	3	0	2	1	0	0	0	0	0	2	0
2	0	0	0	0	1	0	0	0	1	0	2	1	1	3	2	2	1	0	2	1	0	0	0	2	1	5	0	5	1	1	0	0	1	0	5	21	0	0	4	1	2	0	1	0	0	1	0	2	0
1	0	0	0	0	0	0	0	0	3	0	0	0	1	0	1	2	1	0	2	5	1	0	0	1	2	4	0	5	1	0	0	1	1	0	3	17	2	0	3	1	2	0	0	0	0	1	0	0	1
0	0	0	0	0	0	0	0	0	0	0	1	0	0	1	2	0	4	0	5	6	0	1	3	1	0	7	0	2	0	0	1	1	3	0	7	29	1	0	3	1	2	0	0	0	0	1	0	1	0
0	0	0	0	0	0	0	0	0	0	0	0	0	1	0	0	0	1	0	0	0	0	1	0	1	0	7	0	2	0	0	2	1	0	0	3	18	0	0	1	0	1	1	0	0	0	0	0	0	0
0	0	0	0	0	0	0	1	0	0	0	2	1	0	1	2	2	3	0	1	1	0	0	0	2	2	3	0	1	0	1	0	0	1	0	4	2	0	0	1	0	2	0	0	0	0	0	0	4	0
0	0	0	0	0	0	0	0	1	1	0	0	0	0	0	4	1	2	0	1	4	0	1	2	0	1	11	0	5	0	0	1	0	1	0	1	25	0	0	5	0	1	0	0	0	0	1	1	0	0
0	0	0	0	0	0	0	0	0	0	0	3	1	1	1	1	1	1	0	1	2	1	2	1	0	1	7	0	3	2	0	0	0	3	1	5	16	0	0	0	3	2	0	0	0	0	0	0	0	0
0	0	0	1	0	1	0	0	0	0	0	4	0	0	1	2	0	5	0	2	4	1	0	0	0	2	8	0	0	1	1	3	2	1	1	1	33	0	0	4	1	0	2	1	0	0	0	0	1	0
2	0	0	0	1	0	0	0	0	0	0	1	0	0	0	0	1	1	0	3	3	0	0	0	2	1	4	1	0	2	0	1	0	0	0	3	3	0	0	1	0	0	0	0	0	0	0	0	0	1
0	0	0	1	0	0	1	1	0	2	0	1	1	1	0	3	1	3	1	1	2	1	0	1	1	1	8	0	4	0	2	2	0	3	0	2	17	2	0	2	0	2	0	0	0	0	0	0	1	0
0	0	0	0	0	0	0	0	0	1	0	1	1	0	1	5	0	0	0	5	5	0	0	0	0	3	2	0	3	1	2	1	2	1	1	0	16	0	0	1	0	0	0	0	0	0	1	0	2	0
0	0	0	0	0	1	0	0	0	0	0	2	1	0	1	0	0	2	0	2	3	0	1	0	0	1	3	0	5	1	1	1	0	1	2	5	23	0	0	2	0	2	0	0	0	0	0	0	1	0
0	2	0	0	0	0	0	0	0	3	0	2	0	3	4	7	1	9	2	3	7	6	2	2	0	2	17	0	5	4	3	4	1	5	2	5	11	1	0	4	0	5	7	1	0	0	0	0	4	1
0	0	0	0	0	0	1	0	0	0	0	2	2	0	1	4	0	0	0	1	7	1	2	0	0	0	2	0	0	2	0	0	1	0	2	5	38	0	0	1	0	0	0	0	0	0	1	0	1	0
0	0	0	0	0	0	0	0	0	2	0	2	1	0	1	0	2	8	0	2	11	3	1	0	0	2	10	0	4	0	1	3	1	2	1	5	50	0	0	3	2	5	0	0	0	0	0	0	1	1
0	0	0	0	0	0	0	0	0	1	0	0	0	0	0	2	0	1	0	0	3	0	1	1	0	0	5	0	6	1	0	1	0	1	0	3	28	0	0	4	3	1	0	1	0	0	0	0	0	0
0	0	0	0	1	1	0	0	0	1	0	0	0	0	3	1	0	4	0	3	1	0	0	0	0	0	8	1	3	1	4	0	1	0	0	3	36	1	0	1	1	1	0	0	0	0	1	1	0	0
0	0	0	0	1	0	0	0	0	0	0	1	1	1	1	6	0	10	0	3	6	0	1	0	0	2	8	0	3	1	1	2	2	4	4	6	12	0	0	4	0	3	0	0	0	1	1	0	1	0
0	0	0	1	0	2	1	0	0	0	0	1	1	2	0	2	0	2	0	1	1	1	1	0	1	1	6	1	2	2	0	1	0	2	1	3	43	0	0	4	0	2	3	1	0	0	0	0	4	0
0	0	0	0	0	0	1	0	0	0	0	0	0	0	0	2	0	4	0	0	0	1	1	0	0	0	6	0	1	1	0	0	0	5	0	1	14	0	0	2	1	1	1	0	0	0	0	0	0	2
0	0	0	1	0	0	0	0	0	0	0	0	0	1	0	6	1	3	0	2	0	0	1	1	2	0	3	0	4	0	2	2	0	3	0	2	22	0	0	0	0	2	3	0	0	0	2	0	1	0
0	0	0	0	0	0	0	0	0	0	0	2	1	0	0	6	2	3	0	3	3	0	0	0	1	0	5	0	0	4	0	0	0	3	0	2	7	0	0	1	0	1	2	0	0	0	0	0	2	0
0	0	0	0	0	1	0	0	0	0	0	2	1	0	1	4	5	8	0	3	2	0	1	0	2	0	5	0	3	1	1	1	0	4	0	13	10	0	0	7	3	4	0	0	0	0	1	0	2	0
0	0	0	0	0	1	0	0	0	2	0	1	0	0	0	3	2	0	0	2	4	1	2	0	1	0	5	0	4	0	0	1	0	1	0	2	16	0	0	1	2	1	0	0	0	0	0	0	0	0
1	0	0	0	0	0	0	0	0	0	0	0	0	0	1	3	0	9	0	2	1	2	1	1	0	0	6	1	2	1	1	1	1	2	0	3	11	0	0	3	1	0	1	0	0	0	0	0	1	1
0	0	0	0	0	2	0	0	0	0	0	2	0	0	1	2	1	5	0	4	4	0	1	0	2	0	6	0	1	1	2	1	0	3	0	4	30	0	0	1	1	0	2	0	0	0	0	0	0	1
1	0	0	0	0	0	0	0	0	0	0	1	0	0	1	0	0	2	0	2	2	0	2	0	0	1	2	0	3	0	1	0	0	2	1	2	42	0	0	3	2	0	0	0	0	0	0	0	1	0
0	0	0	0	0	1	1	0	0	0	0	0	0	0	2	2	1	2	0	1	2	0	0	0	0	1	3	0	1	1	1	0	0	3	0	0	10	0	0	3	0	1	0	0	0	0	0	0	1	0
2	0	0	0	0	0	0	0	0	0	0	0	0	1	0	2	0	0	0	2	4	0	1	0	0	2	3	0	0	0	0	2	0	1	0	4	1	0	0	1	0	0	1	0	0	0	0	0	2	0
0	0	0	0	0	0	2	1	0	2	0	0	0	0	1	5	3	1	0	1	6	1	1	0	1	0	8	0	6	2	0	1	2	5	1	2	23	2	0	3	2	1	0	0	0	0	0	0	0	0
0	0	0	1	0	0	1	0	0	3	0	2	0	0	1	3	2	5	1	2	3	1	0	0	1	0	4	0	6	0	2	2	0	0	0	5	30	0	0	2	2	4	0	0	0	0	0	0	0	0
2	0	0	0	0	0	0	0	0	1	0	2	1	0	0	8	1	4	0	7	6	0	2	2	1	0	10	0	3	4	3	2	1	4	1	7	50	0	0	1	0	1	11	0	0	0	0	1	4	0
0	0	0	0	0	0	0	0	0	0	0	1	0	0	0	0	1	4	0	7	3	0	0	0	1	2	6	0	3	1	0	0	0	1	0	5	33	1	0	5	1	1	0	0	0	0	0	1	0	0
3	0	0	0	0	1	0	0	0	1	0	0	0	0	1	3	2	3	0	0	1	1	1	0	1	2	1	0	4	1	1	3	1	2	2	6	24	0	0	6	1	1	1	0	0	0	0	0	2	0
0	0	0	0	0	0	0	0	0	0	0	0	0	0	0	5	0	5	0	0	1	0	0	0	1	0	4	0	1	1	0	0	0	0	0	5	8	0	0	4	0	1	0	1	0	0	0	1	1	0
1	0	0	0	0	0	0	0	0	0	0	6	1	0	0	5	1	4	0	5	7	1	1	1	1	0	7	0	1	1	0	0	2	1	0	4	8	0	0	1	1	2	0	0	0	0	0	1	2	0
1	0	0	1	0	2	0	0	0	2	0	5	1	0	0	7	0	7	1	7	3	0	1	1	2	0	11	0	4	0	0	3	1	5	0	5	34	0	0	5	2	2	2	0	0	0	0	1	3	0
1	0	0	1	0	0	0	0	0	1	0	2	1	0	1	1	2	4	0	1	2	1	1	0	3	2	6	0	3	1	2	1	0	2	1	4	11	0	0	3	0	1	3	1	0	1	0	0	3	0
2	0	0	0	0	0	1	0	0	0	0	1	1	1	1	3	0	3	0	5	3	0	1	1	4	0	8	0	3	2	3	0	0	1	0	3	14	0	0	6	0	0	0	1	0	0	0	0	1	1
3	0	0	0	0	2	1	1	0	0	0	2	1	3	0	1	2	13	0	5	3	2	1	0	3	1	8	0	0	1	3	0	1	3	0	4	24	0	0	6	5	3	3	0	0	1	1	0	1	0
8	1	0	0	0	0	0	0	1	0	0	2	0	1	0	0	1	8	0	2	8	0	2	0	1	0	7	0	3	0	0	2	1	2	0	3	9	0	0	1	0	1	0	0	0	0	0	0	0	0
3	2	0	0	0	2	1	0	0	0	0	2	3	0	0	2	0	14	0	3	8	1	1	0	1	0	5	0	3	1	1	1	1	1	0	4	13	0	0	0	1	0	3	1	0	0	1	0	2	0
8	0	0	0	0	0	1	0	0	1	0	0	0	1	1	1	0	8	0	3	2	0	1	0	1	1	6	1	2	3	0	1	1	0	0	1	26	0	0	4	0	0	1	0	0	0	0	0	0	0
2	0	0	0	0	0	0	0	0	1	0	0	0	0	2	2	0	7	0	0	7	1	0	2	2	0	5	0	3	1	2	1	1	1	0	3	12	0	0	2	0	0	0	0	0	0	0	0	0	0
1	0	0	0	0	1	0	0	0	2	0	3	1	0	3	2	6	13	1	8	14	1	2	0	3	1	17	1	1	3	3	4	1	7	0	10	15	0	0	7	1	2	1	0	0	0	0	0	4	0
1	1	0	0	0	0	0	0	0	1	0	1	1	1	1	2	0	2	0	1	3	0	1	1	2	0	0	0	3	1	1	0	0	2	1	2	17	2	0	0	0	1	1	1	0	0	1	0	3	0
0	0	0	0	0	0	0	0	0	0	0	5	2	0	2	10	2	1	0	0	6	1	0	0	1	2	4	0	3	2	0	2	0	5	1	6	31	1	0	1	3	1	1	0	0	0	1	0	0	0
0	0	0	0	0	0	1	0	0	0	0	1	0	1	1	4	0	0	0	0	1	0	0	0	2	1	3	0	3	0	1	1	1	1	0	8	3	0	0	1	0	0	0	1	0	0	0	0	1	0
0	0	0	0	0	0	0	0	0	0	0	1	1	0	1	1	2	3	0	3	5	0	1	1	0	0	7	1	3	1	0	0	0	5	0	6	42	1	0	0	1	0	1	0	0	0	0	0	2	0
1	0	0	0	1	0	1	1	0	0	0	7	4	1	0	6	1	5	0	1	3	0	2	1	1	1	4	1	4	2	0	2	0	2	0	6	17	0	0	4	0	1	2	0	0	0	0	0	2	0
0	0	0	1	0	0	0	0	0	1	0	1	0	0	4	7	3	6	0	3	5	2	1	0	2	0	9	0	3	3	0	3	1	1	0	4	40	0	0	0	2	0	4	0	0	0	0	0	0	0
0	0	0	0	0	0	1	1	0	0	0	2	1	0	3	6	0	12	0	1	3	0	1	0	1	0	4	0	1	2	1	0	0	2	0	3	22	0	0	0	3	3	1	0	0	0	0	0	0	0
0	0	0	0	0	0	0	0	0	0	0	0	1	0	3	6	1	2	1	1	5	1	4	0	4	0	9	0	6	3	2	3	1	3	0	9	37	0	0	2	0	6	8	1	0	1	1	0	2	0
1	0	0	0	0	0	0	0	0	2	0	0	2	0	1	4	2	1	0	1	3	0	1	0	0	0	4	0	3	1	0	1	2	4	1	9	21	0	0	3	0	2	0	0	0	0	0	0	0	0
1	0	0	0	0	0	0	0	0	1	0	4	0	0	2	2	1	6	0	0	12	0	2	1	3	0	10	0	7	4	2	2	1	1	0	6	48	0	0	3	0	1	3	0	0	0	0	0	1	2
0	0	0	0	0	2	2	1	0	1	0	7	1	0	2	11	2	5	1	5	15	0	3	0	1	0	20	0	5	1	2	2	2	6	1	4	93	0	0	7	1	3	1	0	0	1	0	0	0	1
1	0	0	0	0	1	1	0	0	0	0	0	0	0	2	2	1	3	0	2	3	1	1	0	1	2	8	0	4	1	2	1	0	5	2	8	33	0	0	3	0	1	0	1	0	0	0	0	0	0
3	0	0	1	1	1	0	0	0	1	0	1	1	0	3	7	1	5	0	0	10	2	1	0	5	1	6	0	5	4	2	4	2	3	1	9	38	1	0	1	2	3	5	0	0	0	0	0	2	0
9	0	0	0	0	0	1	0	0	1	0	1	0	2	0	3	0	9	0	2	2	2	0	1	4	2	5	0	3	0	0	1	0	1	0	2	23	0	0	1	1	1	1	0	0	0	1	0	1	0
2	0	0	1	0	1	0	0	0	0	0	1	1	1	2	6	1	4	0	2	7	1	1	0	4	2	15	1	10	1	0	1	1	2	0	10	21	1	0	7	1	4	1	1	0	0	0	0	1	3
0	0	0	0	0	0	0	0	0	0	0	1	0	0	0	0	1	7	0	1	4	2	1	0	2	2	4	0	2	1	0	0	1	1	0	5	15	0	0	2	0	1	6	0	0	0	0	0	0	0
2	0	0	0	0	1	0	0	0	0	0	1	0	1	2	3	1	4	0	1	3	0	0	0	2	0	3	0	0	1	0	1	0	3	0	3	10	0	0	0	1	2	1	0	0	0	0	0	1	0
2	1	0	0	0	0	2	0	0	0	1	1	0	0	4	4	1	11	1	0	2	1	0	4	3	2	10	0	4	2	2	4	0	3	1	4	16	0	0	3	0	0	2	1	0	0	0	0	1	0
1	0	0	0	0	1	2	0	0	0	0	4	0	0	3	9	2	2	0	0	1	0	1	1	1	0	5	0	5	1	2	2	0	1	0	6	12	0	0	6	0	0	0	0	0	0	0	0	0	0
0	0	0	0	0	1	1	0	0	0	0	4	1	0	2	2	1	5	0	0	9	2	1	0	4	1	10	2	4	1	4	1	1	2	0	4	40	0	0	0	2	1	0	0	0	0	0	0	0	0
2	0	0	0	0	1	0	0	0	0	0	0	0	0	0	4	0	1	0	0	3	0	1	1	0	1	2	0	1	1	0	2	0	2	0	1	12	0	0	0	0	0	0	0	0	0	0	0	0	0
0	3	0	0	0	0	0	0	0	2	0	3	1	0	3	3	0	4	0	1	8	0	0	0	4	2	6	3	3	0	0	0	1	1	0	14	17	0	0	9	4	1	0	1	0	1	1	0	0	0
2	0	0	0	0	1	0	0	0	1	1	0	0	0	1	0	0	4	0	2	2	0	0	0	0	0	3	0	2	1	1	0	0	1	0	0	16	0	0	2	2	0	3	0	0	0	0	0	0	0
1	0	0	0	0	1	0	0	0	1	0	0	0	0	1	12	0	3	1	0	6	1	0	1	5	1	5	1	4	2	1	1	0	4	0	0	17	1	0	4	1	5	1	0	0	0	0	0	1	1
5	0	0	0	0	1	1	0	0	1	0	3	0	1	2	0	1	5	0	0	4	2	0	0	2	1	9	0	4	1	3	3	0	5	2	7	53	1	0	6	3	1	0	1	0	0	0	0	0	0
4	0	0	0	0	1	0	0	0	0	0	1	1	0	0	1	1	2	0	0	2	0	0	0	1	0	3	0	3	0	0	1	0	2	0	9	9	0	0	2	0	1	0	0	0	0	0	0	2	0
2	0	0	0	0	0	0	1	0	0	0	4	1	0	1	2	1	5	0	2	5	0	3	0	2	2	2	0	2	3	2	0	1	3	0	7	40	1	0	5	1	0	2	1	0	0	0	0	1	2
2	0	0	0	0	1	0	0	0	0	0	1	1	0	0	5	0	2	0	1	5	0	0	0	0	0	5	0	3	2	0	0	0	1	0	0	14	0	0	0	0	1	0	0	0	0	0	0	0	0
1	0	0	0	0	0	0	0	0	0	0	1	0	0	0	2	0	1	0	3	4	1	0	0	1	0	2	0	2	1	1	0	0	1	0	3	12	0	0	3	0	1	0	0	0	0	0	0	0	0
1	0	0	1	0	1	0	0	0	0	1	4	1	1	3	2	2	11	0	1	1	1	2	0	1	3	4	0	5	0	1	2	1	3	1	9	62	0	0	4	7	6	0	0	0	0	1	0	0	0
1	0	0	0	0	0	0	0	0	5	3	3	1	1	1	7	0	0	0	3	4	0	0	0	1	1	4	1	7	0	3	0	1	2	0	6	15	0	0	3	5	0	0	0	0	0	0	0	1	0
2	0	0	0	0	0	1	0	0	0	0	1	0	1	0	4	1	3	0	3	4	1	1	0	1	0	2	0	3	1	0	0	0	2	0	1	30	0	0	1	0	1	2	0	0	0	0	0	0	0
1	0	0	0	0	0	0	0	0	1	0	0	0	0	2	11	2	6	0	2	8	1	2	2	4	3	10	0	8	5	0	1	4	5	1	7	47	1	0	8	2	4	4	0	0	0	0	0	3	0
2	0	0	0	0	0	1	1	0	5	1	2	1	0	0	1	0	2	0	0	4	1	1	1	3	1	2	0	2	1	0	0	0	0	0	1	49	0	0	3	0	0	0	0	0	0	0	0	0	0
2	0	0	0	0	0	2	0	0	0	0	6	3	1	1	8	2	5	0	2	6	4	2	2	0	0	5	0	8	2	1	3	0	4	1	7	44	0	0	4	0	1	3	0	0	0	0	0	0	0
0	1	0	0	0	0	0	0	0	0	0	1	2	0	0	4	1	2	0	1	0	0	1	2	0	1	5	0	0	0	0	1	0	0	0	4	7	0	0	2	2	1	0	0	0	0	0	0	0	2
2	0	0	0	0	0	0	0	0	1	1	0	0	0	3	10	5	2	0	2	5	1	1	0	3	3	11	0	10	0	2	0	1	7	1	8	38	0	0	3	3	1	0	1	0	0	1	0	0	3
0	0	0	0	0	0	0	0	0	1	0	0	0	0	4	7	3	1	0	1	9	3	0	1	2	1	7	0	5	3	1	1	0	4	0	5	29	0	0	5	0	4	4	0	0	0	0	0	2	1
4	0	0	0	0	0	0	0	0	0	0	1	0	0	1	4	0	1	0	0	2	1	1	0	1	2	0	0	3	0	0	1	1	1	0	2	6	1	0	1	0	0	0	0	0	0	0	0	1	0
1	0	0	0	0	1	1	0	0	1	0	0	0	0	0	6	3	0	0	1	2	1	2	0	1	1	3	0	1	1	1	1	1	4	1	2	11	0	0	2	0	0	5	1	0	0	0	0	1	0
0	0	0	0	0	0	1	0	0	0	0	0	0	0	1	3	1	3	0	2	4	0	1	1	0	0	3	0	1	1	1	0	0	1	0	1	24	0	0	1	0	1	2	0	0	0	0	0	1	0
1	0	0	0	0	0	0	0	0	1	0	0	0	0	0	3	0	0	0	0	4	0	0	0	1	1	3	0	0	0	0	0	0	2	0	1	17	1	0	1	0	1	0	0	0	0	0	0	0	0
0	0	0	0	0	0	0	0	0	3	0	2	2	0	3	1	1	3	0	4	4	0	0	1	0	0	10	1	5	1	3	1	0	4	1	9	18	0	0	2	2	0	0	1	0	0	0	0	1	0
0	0	0	0	0	0	1	1	0	4	1	4	2	0	1	8	2	4	0	2	0	2	0	0	0	2	1	0	1	2	1	0	0	3	0	6	20	0	0	7	1	0	3	0	0	0	0	0	0	0
0	0	0	0	1	0	2	0	0	0	0	1	1	0	2	2	3	2	0	1	4	0	0	0	0	1	2	0	2	0	0	0	0	1	0	1	17	0	0	1	0	0	1	1	0	0	0	0	0	0
0	0	0	0	0	2	1	0	0	1	0	2	2	5	2	10	3	4	0	1	5	0	1	2	1	1	8	1	4	4	6	2	5	4	0	7	42	2	0	5	2	2	0	0	0	0	0	0	1	5
1	0	0	1	0	0	0	0	0	2	0	3	2	0	3	3	0	16	1	2	10	2	1	1	2	1	6	1	2	2	0	2	0	2	0	8	34	1	0	4	4	1	0	0	0	0	0	0	1	13
0	0	0	0	0	0	0	0	0	0	0	0	0	0	0	3	0	3	0	0	2	0	0	0	1	0	4	0	1	1	0	0	0	2	0	2	8	0	0	2	0	2	2	0	0	0	0	0	1	0
4	0	0	0	0	0	0	0	0	0	0	0	0	1	0	0	2	2	0	1	4	1	2	0	5	1	3	1	1	4	0	2	0	4	0	5	5	0	0	3	0	0	0	3	0	0	1	0	0	0
0	0	0	0	0	0	0	0	0	1	0	1	0	0	2	2	3	1	0	1	4	0	2	0	1	1	2	0	0	2	0	3	1	1	0	5	43	1	0	1	4	3	0	0	0	0	0	0	0	0
[truncated: 5,000 more columns]
