# Supplementary material for: Gene regulatory network reconstruction using single-cell RNA sequencing of barcoded genotypes in diverse environments
Source: eLife. 2020 Jan 27;9:e51254. doi: 10.7554/eLife.51254 (PMC7004572; doi:10.7554/eLife.51254)
Supplement: Source code 1. — It also contains a data folder with the raw count matrix as a TSV file (103118_SS_Data.tsv.gz), the simulated negative data count matrix as a TSV file (110518_SS_NEG_Data.tsv.gz), a gene name metadata TSV file (yeast_gene_names.tsv), supplemental tables 5 (STable5.tsv) and 6 (STable6.tsv) as TSV files, and the yeast gene ontology slim mapping as a TAB file (go_slim_mapping.tab). Source code 1 also contains a priors folder with the Gold Standard, the three sets of priors data tested in this work, and the YEASTRACT comparison data, all as TSV files. Source code 1 also contains a network folder with the network learned in this paper (signed_network.tsv) as a TSV file, and the networks for each experimental condition (COND_signed_network.tsv) as 11 separate TSV files. Source code 1 also contains an inferelator folder with the python scripts used to generate the networks for Figures 5, 6, 7. [file elife-51254-code1.tar.gz › data/GASCH_2017_COUNTS.tsv]

Q0010	Q0017	Q0032	Q0045	Q0050	Q0055	Q0060	Q0065	Q0070	Q0075	Q0080	Q0085	Q0092	Q0105	Q0110	Q0115	Q0120	Q0130	Q0140	Q0142	Q0143	Q0144	Q0160	Q0182	Q0250	Q0255	Q0275	Q0297	YAL001C	YAL002W	YAL003W	YAL004W	YAL005C	YAL007C	YAL008W	YAL009W	YAL010C	YAL011W	YAL012W	YAL013W	YAL014C	YAL015C	YAL016C-A	YAL016C-B	YAL016W	YAL017W	YAL018C	YAL019W	YAL019W-A	YAL020C
0.0	0.0	0.0	0.0	0.0	0.0	0.0	0.0	0.0	0.0	0.0	0.0	0.0	0.0	0.0	0.0	0.0	0.0	0.0	0.0	0.0	0.0	0.0	0.0	0.0	0.0	0.0	0.0	0.0	35.33	407.3	0.0	4040.18	0.0	7.68	0.0	0.0	0.0	0.0	0.0	76.41	0.0	0.0	5.0	0.0	0.0	0.0	0.0	0.0	0.0
0.0	0.0	0.0	0.0	132.2	0.0	20.93	0.0	0.0	0.0	0.0	0.0	0.0	0.0	0.0	0.0	0.0	0.0	0.0	0.0	0.0	0.0	0.0	0.0	0.0	0.0	0.0	0.0	15.08	0.0	257.45	0.0	4467.83	0.0	0.0	65.98	0.0	0.0	19.27	27.4	92.73	0.0	0.0	0.0	0.0	261.96	0.0	168.8	0.0	0.0
0.0	0.0	0.0	0.0	0.0	0.0	3.03	13.43	0.0	0.0	0.0	0.0	0.0	0.0	0.0	0.0	0.0	0.0	0.0	0.0	0.0	0.0	0.0	0.0	0.0	0.0	0.0	0.0	3.87	60.08	322.24	0.0	1462.65	18.65	44.71	13.69	0.0	1.38	360.13	0.0	10.63	259.52	0.0	1.0	75.59	5.33	0.0	0.99	0.0	18.87
0.0	0.0	0.0	0.0	0.0	0.0	0.0	0.0	0.0	0.0	0.0	0.0	0.0	0.0	0.0	0.0	0.0	4.0	0.0	0.0	0.0	0.0	0.0	0.0	0.0	0.0	0.0	0.0	0.0	470.21	164.29	0.0	4223.45	0.0	0.0	0.0	0.0	0.0	0.0	0.0	96.37	0.0	0.0	0.0	3.55	0.0	0.0	0.0	0.0	0.0
0.0	0.0	0.0	43.06	0.0	98.59	0.0	0.0	0.0	2.0	0.0	0.0	0.0	0.0	0.0	0.0	0.0	0.0	0.0	0.0	0.0	0.0	0.0	0.0	0.0	0.0	0.0	0.0	0.0	0.0	402.42	0.0	4633.99	6.49	0.0	0.0	67.82	0.0	837.64	0.0	65.41	0.0	0.0	8.0	180.87	1032.78	0.0	0.0	40.0	127.64
0.0	0.0	0.0	14.98	116.29	0.0	0.0	11.98	0.0	0.0	0.0	0.0	0.0	0.0	4.94	0.0	0.0	0.0	0.0	0.0	0.0	0.0	0.0	0.0	0.0	0.0	0.0	0.0	0.0	121.4	206.35	0.0	3649.13	64.69	0.0	86.49	0.0	0.0	7.02	69.76	157.71	0.0	0.0	0.0	126.39	91.64	0.0	0.0	0.0	0.0
0.0	0.0	0.0	0.0	0.0	0.0	0.0	0.0	0.0	0.0	0.0	0.0	0.0	0.0	0.0	0.0	0.0	0.0	0.0	0.0	0.0	0.0	0.0	0.0	0.0	0.0	0.0	0.0	0.0	0.0	15.61	0.0	2426.97	50.88	48.86	0.0	0.0	0.0	0.0	50.0	0.0	0.0	1.0	0.0	562.88	0.0	0.0	0.0	0.0	0.0
0.0	0.0	0.0	0.0	0.0	0.0	0.0	0.0	0.0	0.0	0.0	0.0	0.0	0.0	0.0	0.0	0.0	0.0	0.0	0.0	0.0	0.0	0.0	0.0	0.0	0.0	0.0	0.0	0.0	121.85	220.19	0.0	3300.12	339.05	0.0	0.0	0.0	0.0	245.03	146.7	0.0	0.0	0.0	9.0	429.81	250.78	0.0	0.0	0.0	0.0
0.0	0.0	0.0	7.94	27.63	0.0	0.0	0.0	0.0	0.0	0.0	0.0	0.0	0.0	0.0	0.0	0.0	0.0	0.0	0.0	0.0	0.0	0.0	0.0	0.0	0.0	0.0	0.0	0.0	1.16	11.39	0.0	2493.0	0.0	0.0	0.0	0.0	1.51	197.07	19.51	7.99	109.55	0.0	0.0	10.29	161.03	0.0	88.1	0.0	0.0
0.0	0.0	0.0	0.0	0.0	0.0	0.0	0.0	0.0	11.0	0.0	0.0	0.0	0.0	0.0	0.0	21.68	0.0	0.0	0.0	0.0	0.0	0.0	0.0	0.0	0.0	0.0	0.0	230.4	0.0	139.73	0.0	1724.52	0.0	86.78	62.85	0.0	0.0	459.87	0.0	84.37	262.47	0.0	0.0	622.56	196.27	0.0	455.28	0.0	0.85
0.0	0.0	0.0	0.0	0.0	0.0	0.0	0.0	0.0	0.0	0.0	0.0	0.0	0.0	0.0	0.0	6.0	0.0	0.0	0.0	0.0	0.0	0.0	0.0	0.0	0.0	0.0	0.0	318.91	115.05	216.89	0.0	4058.93	0.0	4.13	0.0	0.0	0.0	292.59	0.0	0.0	32.04	0.0	2.0	0.81	123.08	0.0	104.54	0.0	112.4
0.0	0.0	0.0	0.0	0.0	0.0	0.0	0.0	0.0	0.0	0.0	0.0	0.0	0.0	0.0	0.0	0.0	0.0	0.0	0.0	0.0	0.0	0.0	0.0	0.0	0.0	0.0	0.0	0.0	0.0	56.94	0.0	974.58	161.34	6.85	0.0	0.0	0.0	1022.9	65.13	65.13	0.0	0.0	0.0	0.0	0.0	0.0	0.0	0.0	0.0
0.0	0.0	0.0	0.0	0.0	0.0	0.0	0.0	0.0	0.0	0.0	0.0	0.0	0.0	0.0	0.0	0.0	0.0	0.0	0.0	0.0	0.0	0.0	0.0	0.0	0.0	0.0	0.0	0.0	0.0	200.61	0.0	4005.85	0.0	42.63	0.0	0.0	0.0	0.0	0.0	66.22	3.16	0.0	0.0	520.36	195.31	0.0	0.0	0.0	0.0
0.0	0.0	0.0	0.0	0.0	0.0	0.0	0.0	0.0	0.0	0.0	0.0	0.0	0.0	0.0	0.0	0.0	0.0	0.0	0.0	0.0	0.0	0.0	0.0	0.0	0.0	0.0	0.0	0.0	391.64	284.94	0.0	3601.05	1.68	72.49	0.0	0.0	0.0	310.58	0.0	277.02	54.92	0.0	0.0	146.73	0.0	0.0	0.0	0.0	0.0
0.0	0.0	0.0	2.91	1.97	14.84	0.0	2.91	0.0	0.0	0.0	0.0	0.0	0.0	0.0	0.0	0.0	1.0	0.0	0.0	0.0	0.0	0.0	0.0	0.0	0.0	0.0	0.0	0.0	163.81	415.12	0.0	2408.07	111.19	10.4	0.0	0.0	0.0	208.65	0.0	56.24	0.0	0.0	0.0	148.21	1.57	0.0	69.47	0.0	32.93
0.0	0.0	0.0	15.87	0.0	0.0	0.0	8.93	0.0	0.0	0.0	0.0	0.0	0.0	0.0	0.0	0.0	0.0	0.0	0.0	0.0	0.0	0.0	0.0	0.0	0.0	0.0	0.0	91.89	0.0	0.92	0.0	1033.6	312.12	0.0	0.0	0.0	0.0	0.0	0.0	0.0	0.0	0.0	0.0	443.88	215.15	0.0	0.0	0.0	0.0
0.0	0.0	0.0	4.98	77.21	26.54	61.86	0.0	6.01	0.0	0.0	0.0	0.0	0.0	0.0	0.0	0.0	0.0	0.0	0.0	0.0	0.0	0.0	0.0	0.0	0.0	0.0	0.0	0.0	0.0	157.06	0.0	4344.6	0.0	317.17	61.43	0.0	0.0	45.7	85.67	96.06	26.18	0.0	3.0	237.47	844.06	0.0	93.45	0.0	0.0
0.0	0.0	0.0	0.0	84.39	17.78	0.0	2.0	0.0	0.0	0.0	0.0	0.0	0.0	8.88	0.0	0.0	0.0	0.0	0.0	0.0	0.0	0.0	0.0	0.0	0.0	0.0	0.0	93.13	0.0	168.68	0.0	3922.82	35.12	83.89	0.0	0.0	25.3	1191.5	0.0	233.05	34.04	0.0	0.0	140.53	0.0	0.0	15.98	0.0	0.0
0.0	0.0	0.0	0.0	0.0	0.0	0.0	7.28	0.0	0.0	0.0	0.0	0.0	0.0	0.0	0.0	0.0	0.0	0.0	0.0	0.0	0.0	0.0	0.0	0.0	0.0	0.0	0.0	0.0	0.0	1843.78	0.0	672.55	159.18	0.0	0.0	0.0	0.0	0.0	0.0	0.0	0.0	0.0	2.0	624.83	0.0	0.0	0.0	0.0	0.0
0.0	0.0	0.0	0.0	0.84	0.0	0.0	0.0	0.0	0.0	0.0	0.0	0.0	0.0	0.0	0.0	0.0	0.0	0.0	0.0	0.0	0.0	0.0	0.0	0.0	0.0	0.0	0.0	1403.84	40.55	66.07	0.0	3181.65	28.54	117.73	0.0	0.0	0.0	541.4	0.0	0.91	0.0	0.0	0.0	97.01	9.5	0.0	0.0	0.0	0.0
0.0	0.0	0.0	0.0	0.0	0.77	0.0	0.0	0.0	0.0	0.0	0.0	0.0	0.0	0.0	0.0	0.0	0.0	0.0	0.0	0.0	0.0	0.0	0.0	0.0	0.0	0.0	0.0	0.0	583.62	156.83	0.0	3344.08	0.0	31.82	0.0	23.23	2.31	158.89	122.22	101.21	0.0	0.0	2.0	0.0	113.3	0.0	0.0	0.0	0.0
0.0	0.0	0.0	0.0	0.0	54.68	0.0	70.78	0.0	0.0	0.0	0.0	0.0	0.0	1.57	0.0	3.23	0.0	0.0	0.0	0.0	0.0	0.0	0.0	0.0	0.0	0.0	0.0	75.03	45.33	290.13	0.0	5675.86	27.82	16.54	0.0	7.57	28.32	871.88	33.88	43.04	150.97	12.0	0.0	116.33	38.81	0.0	4.86	0.0	0.0
0.0	0.0	0.0	0.0	0.0	0.0	0.0	0.0	0.0	0.0	0.0	0.0	0.0	0.0	0.0	0.0	0.0	1.0	0.0	0.0	0.0	0.0	0.0	0.0	0.0	0.0	0.0	0.0	0.0	0.0	547.34	0.0	6447.22	99.33	0.0	0.0	0.0	0.0	301.97	0.0	0.0	0.0	0.0	0.0	395.56	0.0	0.0	0.0	0.0	0.0
0.0	0.0	0.0	7.93	134.55	40.31	0.0	22.8	11.92	0.0	0.0	0.0	0.0	0.0	0.0	0.0	0.0	0.0	0.0	0.0	0.0	0.0	10.44	0.0	0.0	0.0	0.0	0.0	307.68	0.0	236.75	0.0	1700.01	0.92	134.94	114.46	0.86	17.83	189.25	43.81	0.0	46.06	0.0	1.0	168.93	5.71	0.0	24.97	0.0	0.0
0.0	0.0	0.0	0.0	26.2	16.49	0.0	0.0	0.0	0.0	0.0	0.0	0.0	0.0	0.0	0.0	0.0	0.0	0.0	0.0	0.0	0.0	17.59	0.0	0.0	0.0	0.0	0.0	29.89	445.81	264.61	0.0	2902.34	90.32	0.0	0.0	70.31	0.0	674.15	101.92	131.95	56.37	0.0	1.0	174.61	169.77	0.0	68.86	0.0	77.82
0.0	0.0	0.0	0.0	0.77	0.0	0.0	0.0	0.0	0.0	0.0	0.0	0.0	0.0	0.0	1.0	0.0	0.0	0.0	0.0	0.0	0.0	0.0	0.0	0.0	0.0	0.0	0.0	45.79	0.0	131.34	0.0	1446.32	168.64	96.71	26.97	0.0	0.0	149.06	0.0	0.0	0.0	0.0	0.0	307.15	0.0	0.0	0.0	0.0	0.0
0.0	0.0	0.0	8.14	0.0	0.0	0.0	0.0	0.0	0.0	0.0	0.0	0.0	0.0	0.0	0.0	0.0	0.0	0.0	0.0	0.0	0.0	0.0	0.0	0.0	0.0	0.0	0.0	11.55	0.0	133.46	0.0	3897.96	0.0	0.0	228.12	0.0	0.0	78.62	0.0	233.61	0.0	0.0	0.0	0.0	1.62	0.0	0.0	0.0	983.48
0.0	0.0	0.0	2.9	128.17	49.45	0.0	13.51	5.3	0.0	0.0	0.0	0.0	0.0	1.24	1.0	0.0	0.0	0.0	0.0	0.0	0.0	0.0	0.0	0.0	0.0	0.0	0.0	0.0	41.76	217.66	0.0	3942.84	0.0	0.0	0.0	0.0	0.0	286.39	0.0	120.58	147.01	0.0	0.0	714.54	0.0	0.0	5.58	0.0	2.54
0.0	0.0	0.0	0.0	65.87	14.77	0.0	0.0	0.0	0.0	0.0	0.0	0.0	0.0	0.0	0.0	0.0	8.0	0.0	0.0	0.0	0.0	15.31	0.0	0.0	0.0	0.0	0.0	0.0	55.52	345.31	0.0	2288.21	0.0	0.0	0.0	0.0	0.0	0.0	0.0	79.63	0.0	0.0	1.0	0.0	47.26	0.0	255.07	0.0	0.0
0.0	0.0	0.0	11.03	0.0	97.87	0.0	0.79	3.75	0.0	0.0	0.0	0.0	0.0	0.0	0.0	0.0	1.0	0.0	0.0	0.0	0.0	0.0	0.0	0.0	0.0	0.0	0.0	437.93	638.51	342.92	0.0	2328.36	18.23	70.7	0.0	0.0	0.0	438.78	0.0	0.0	58.39	0.0	3.0	932.76	90.65	0.0	0.0	0.0	2.12
0.0	0.0	0.0	0.0	0.0	0.0	0.0	0.0	0.0	0.0	0.0	0.0	0.0	0.0	34.45	0.0	4.29	0.0	0.0	0.0	0.0	0.0	0.0	0.0	0.0	0.0	0.0	0.0	572.16	0.0	148.13	0.0	751.16	0.0	0.0	0.0	0.0	0.0	531.54	0.0	131.27	0.0	0.0	1.0	150.7	438.81	0.0	0.0	0.0	0.0
0.0	0.0	0.0	0.0	23.52	0.0	0.0	5.83	0.0	0.0	0.0	0.0	0.0	0.0	0.0	0.0	0.0	0.0	0.0	0.0	0.0	0.0	0.0	0.0	0.0	0.0	0.0	0.0	84.72	0.0	187.67	0.0	3771.69	101.55	43.7	61.24	0.0	0.0	978.23	94.56	0.0	0.0	0.0	0.0	308.85	302.25	0.0	16.39	0.0	31.81
0.0	0.0	0.0	0.0	216.94	0.0	0.0	0.95	0.0	0.0	0.0	0.0	0.0	0.0	0.0	0.0	0.0	0.0	0.0	0.0	0.0	0.0	0.0	0.0	0.0	0.0	0.0	0.0	2.85	109.09	178.52	0.0	2047.01	118.7	0.0	0.0	0.0	0.0	65.19	0.0	142.45	371.59	0.0	0.0	0.0	0.0	0.0	0.0	0.0	0.0
0.0	0.0	0.0	0.0	0.0	0.0	0.0	0.0	0.0	2.0	0.0	0.0	0.0	0.0	0.0	0.0	0.0	0.0	0.0	0.0	0.0	0.0	0.0	0.0	0.0	0.0	0.0	0.0	106.09	3.87	33.03	0.0	2407.73	0.0	0.0	0.0	240.71	0.0	41.62	1.53	0.0	39.27	0.0	0.0	0.0	119.71	0.0	0.0	0.0	0.0
0.0	0.0	0.0	0.0	0.0	0.0	0.0	0.0	0.0	0.0	0.0	0.0	0.0	0.0	0.0	0.0	0.0	0.0	0.0	0.0	0.0	0.0	0.0	0.0	0.0	0.0	0.0	0.0	9.07	0.0	74.54	0.0	986.43	0.0	106.07	0.0	0.0	0.0	0.0	0.0	0.0	0.0	0.0	0.0	0.0	0.0	0.0	0.0	0.0	0.0
0.0	0.0	0.0	5.93	12.27	4.83	1.04	3.95	5.42	1.0	0.0	0.0	0.0	0.0	0.87	1.0	1.08	3.0	0.0	0.0	0.0	0.0	0.0	0.0	0.0	0.0	0.0	0.0	79.39	78.86	230.15	0.0	3665.56	83.23	30.21	35.59	23.65	7.25	504.1	28.76	61.24	42.82	1.0	1.0	220.54	148.64	0.0	41.04	1.0	11.12
0.0	0.0	0.0	5.0	2.26	3.38	0.0	5.0	2.07	0.0	0.0	0.0	0.0	0.0	1.21	0.0	3.11	1.0	0.0	0.0	0.0	0.0	0.0	0.0	1.0	0.0	0.0	0.0	75.81	75.19	241.98	0.0	3221.85	96.29	32.65	35.73	22.57	10.72	444.48	18.46	59.97	37.77	3.0	1.0	189.37	160.13	0.0	34.64	0.0	9.81
0.0	0.0	0.0	0.0	11.92	0.0	0.0	0.0	0.0	0.0	0.0	0.0	0.0	0.0	0.0	0.0	0.0	0.0	0.0	0.0	0.0	0.0	0.0	0.0	0.0	0.0	0.0	0.0	134.08	0.0	155.09	0.0	2623.35	81.51	48.31	164.66	0.0	0.0	375.31	12.62	144.24	89.75	1.0	0.0	795.74	205.9	0.0	15.86	0.0	2.16
0.0	0.0	0.0	0.0	0.0	0.0	0.0	0.0	0.0	0.0	0.0	0.0	0.0	0.0	0.0	4.0	0.0	0.0	0.0	0.0	0.0	0.0	0.0	0.0	0.0	0.0	0.0	0.0	5.73	54.28	338.0	0.0	4156.95	0.93	38.83	0.0	277.34	0.0	825.9	0.0	189.07	106.1	0.0	0.0	80.43	0.0	0.0	0.0	0.0	0.0
0.0	0.0	0.0	0.0	0.0	0.0	0.0	0.0	0.0	0.0	0.0	0.0	0.0	0.0	0.0	0.0	0.0	0.0	0.0	0.0	0.0	0.0	0.0	0.0	0.0	0.0	0.0	0.0	0.0	0.0	166.54	0.0	3140.27	6.85	1.01	124.61	0.0	9.61	84.71	14.97	5.96	0.0	0.0	0.0	75.03	0.0	0.0	0.0	0.0	0.0
0.0	0.0	0.0	4.92	0.89	35.28	2.07	0.0	1.08	0.0	0.0	0.0	0.0	0.0	1.69	0.0	0.0	0.0	1.0	0.0	0.0	0.0	0.0	0.0	0.0	0.0	0.0	0.0	52.27	94.22	265.54	0.0	3237.12	162.22	52.3	75.38	36.52	0.0	431.4	0.0	18.69	0.0	0.0	0.0	78.34	201.96	0.0	192.66	0.0	0.0
0.0	0.0	0.0	11.99	107.36	24.19	1.05	6.0	1.07	4.0	0.0	0.0	0.0	0.0	0.0	0.0	0.0	0.0	0.0	0.0	0.0	0.0	0.0	0.0	0.0	0.0	0.0	0.0	53.66	6.7	429.05	0.0	5760.7	0.0	0.0	0.0	0.0	0.0	676.5	127.25	61.58	0.0	0.0	1.0	567.23	11.32	0.0	0.0	0.0	0.0
0.0	0.0	0.0	8.91	125.65	14.9	0.0	26.74	0.0	0.0	0.0	4.0	0.0	0.0	0.0	0.0	15.17	0.0	3.0	0.0	0.0	0.0	22.76	0.0	0.0	0.0	0.0	0.0	0.0	0.0	590.0	0.0	2728.05	21.08	4.7	0.0	233.97	4.7	757.49	136.83	0.0	106.37	0.0	0.0	0.0	219.07	0.0	0.0	0.0	59.58
0.0	0.0	0.0	0.0	57.51	20.68	0.0	0.0	0.0	0.0	0.0	0.0	0.0	0.0	1.33	0.0	0.0	0.0	0.0	0.0	0.0	0.0	0.0	0.0	0.0	0.0	0.0	0.0	0.0	167.4	58.59	0.0	3290.17	0.0	0.0	0.0	0.0	17.06	229.51	0.0	140.33	0.0	0.0	0.0	363.32	22.83	0.0	150.12	0.0	0.0
0.0	0.0	0.0	0.0	0.0	0.0	0.0	0.0	0.0	0.0	0.0	0.0	0.0	0.0	0.0	0.0	0.0	0.0	0.0	0.0	0.0	0.0	0.0	0.0	0.0	0.0	0.0	0.0	0.0	0.0	157.67	0.0	4849.96	360.8	0.0	0.0	60.71	1367.06	113.45	0.0	0.0	0.0	0.0	0.0	3.87	0.0	0.0	8.25	0.0	0.0
0.0	0.0	0.0	0.0	0.0	0.0	0.0	0.0	0.0	0.0	0.0	0.0	0.0	0.0	0.0	0.0	3.78	0.0	0.0	0.0	0.0	0.0	0.0	0.0	0.0	0.0	0.0	0.0	33.8	0.0	299.67	0.0	2353.16	111.93	28.92	328.13	0.0	0.0	382.57	0.0	83.76	28.88	0.0	2.0	108.77	3.33	0.0	41.35	0.0	6.07
0.0	0.0	0.0	0.0	108.99	0.0	0.0	0.0	0.0	0.0	0.0	0.0	0.0	0.0	0.0	0.0	0.0	0.0	0.0	0.0	0.0	0.0	0.0	0.0	0.0	0.0	0.0	0.0	13.43	27.7	111.45	0.0	3394.91	14.75	0.0	0.0	0.0	0.0	640.93	37.18	0.0	128.73	0.0	0.0	0.0	17.63	0.0	0.0	0.0	177.91
0.0	0.0	0.0	0.0	0.0	0.0	0.0	0.0	0.0	0.0	0.0	0.0	0.0	0.0	0.0	0.0	0.0	0.0	0.0	0.0	0.0	0.0	0.0	0.0	0.0	0.0	0.0	0.0	0.0	0.0	87.94	0.0	2909.12	6.53	1.04	0.0	0.0	0.0	108.44	0.0	13.24	0.0	0.0	1.0	183.22	143.48	0.0	506.39	0.0	0.0
0.0	0.0	0.0	0.0	0.0	0.0	0.0	0.0	0.0	0.0	0.0	0.0	0.0	0.0	0.0	0.0	0.0	0.0	0.0	0.0	0.0	0.0	0.0	0.0	0.0	0.0	0.0	0.0	0.0	0.0	100.78	0.0	3921.04	159.45	202.8	0.0	0.0	0.0	631.04	0.0	44.3	0.0	0.0	0.0	10.91	15.42	0.0	0.58	0.0	0.0
0.0	0.0	0.0	0.0	0.0	0.0	0.0	0.0	0.0	0.0	0.0	0.0	0.0	0.0	0.0	0.0	0.0	0.0	0.0	0.0	0.0	0.0	0.0	0.0	0.0	0.0	0.0	0.0	161.5	130.39	212.42	0.0	2794.95	0.0	0.0	137.32	0.0	0.0	462.84	0.47	0.0	0.0	0.0	6.0	249.34	74.5	0.0	0.0	0.0	0.0
0.0	0.0	0.0	0.0	0.0	0.0	0.0	0.0	0.0	0.0	0.0	0.0	0.0	0.0	0.0	0.0	0.0	0.0	0.0	0.0	0.0	0.0	0.0	0.0	0.0	0.0	0.0	0.0	0.0	0.0	94.6	0.0	3606.26	0.0	70.71	0.0	0.0	0.0	180.13	0.0	0.0	157.41	0.0	0.0	161.46	1.86	0.0	0.0	0.0	88.73
0.0	0.0	0.0	0.0	33.69	0.0	0.0	0.0	0.0	0.0	0.0	0.0	0.0	0.0	0.0	1.0	8.32	0.0	0.0	0.0	0.0	0.0	0.0	0.0	0.0	0.0	0.0	0.0	1.86	0.0	38.45	0.0	2738.84	95.02	79.89	19.02	0.0	65.99	674.12	0.0	0.0	124.25	0.0	10.0	0.0	31.07	0.0	1.21	0.0	8.46
0.0	0.0	0.0	0.0	12.18	0.0	11.57	5.0	0.0	0.0	0.0	0.0	0.0	0.0	0.0	0.0	0.0	0.0	0.0	0.0	0.0	0.0	0.0	0.0	0.0	0.0	0.0	0.0	952.02	26.0	323.02	0.0	2766.34	98.04	101.58	80.96	0.0	0.0	959.45	5.97	0.0	19.99	0.0	0.0	118.94	8.48	0.0	0.75	0.0	0.0
0.0	0.0	0.0	0.0	0.0	0.0	0.0	0.0	0.0	0.0	0.0	0.0	0.0	0.0	0.0	0.0	0.0	0.0	0.0	0.0	0.0	0.0	0.0	0.0	0.0	0.0	0.0	0.0	0.0	550.71	148.62	0.0	1500.96	0.0	40.12	0.66	0.0	2.53	490.72	0.0	0.0	27.5	0.0	1.0	104.38	289.02	0.0	0.0	0.0	0.0
0.0	0.0	0.0	0.0	0.0	0.0	0.0	0.0	0.0	0.0	0.0	0.0	0.0	0.0	0.0	0.0	0.0	0.0	0.0	0.0	0.0	0.0	0.0	0.0	0.0	0.0	0.0	0.0	26.86	1.5	309.99	0.0	2190.31	0.0	69.17	7.99	0.0	0.0	875.32	58.54	0.0	0.0	0.0	0.0	446.66	223.75	0.0	142.26	0.0	0.76
0.0	0.0	0.0	15.02	0.0	0.0	0.0	0.0	3.17	0.0	0.0	0.0	0.0	0.0	0.0	0.0	0.0	0.0	0.0	0.0	0.0	0.0	0.0	0.0	0.0	0.0	0.0	0.0	205.93	19.46	89.74	0.0	2878.96	0.0	0.0	0.0	0.0	362.73	293.89	101.63	86.13	0.0	0.0	5.0	0.0	193.37	0.0	0.0	0.0	0.0
0.0	0.0	0.0	1.0	39.85	27.26	0.0	5.98	0.0	0.0	0.0	0.0	0.0	0.0	0.0	0.0	8.05	0.0	0.0	0.0	0.0	0.0	0.0	0.0	0.0	0.0	0.0	0.0	121.29	0.0	121.96	0.0	2767.41	170.6	64.01	42.23	0.0	0.0	412.48	0.0	151.99	77.58	0.0	0.0	155.3	116.72	0.0	0.0	0.0	32.4
0.0	0.0	0.0	0.0	0.0	0.0	0.0	0.0	0.0	0.0	0.0	0.0	0.0	0.0	0.0	0.0	0.0	0.0	0.0	0.0	0.0	0.0	0.0	0.0	0.0	0.0	0.0	0.0	868.57	0.0	0.0	0.0	6219.0	0.0	0.0	0.0	0.0	0.0	0.0	13.54	0.0	29.31	0.0	0.0	453.52	399.86	0.0	0.0	0.0	0.0
0.0	0.0	0.0	26.89	3.34	41.65	0.0	0.0	0.0	0.0	0.0	0.0	0.0	0.0	0.0	0.0	0.0	0.0	0.0	0.0	0.0	0.0	46.89	0.0	0.0	0.0	0.0	0.0	0.0	318.29	29.58	0.0	3049.81	355.85	0.0	0.0	0.0	0.0	758.84	6.41	31.73	0.0	0.0	0.0	109.29	0.0	0.0	0.0	0.0	0.0
0.0	0.0	0.0	0.0	0.0	0.0	0.0	0.0	0.0	0.0	0.0	0.0	0.0	0.0	0.0	0.0	0.0	0.0	0.0	0.0	0.0	0.0	0.0	0.0	0.0	0.0	0.0	0.0	56.18	0.0	139.29	0.0	3428.49	0.0	118.02	12.78	0.0	0.0	44.36	62.34	0.0	0.0	0.0	3.0	129.39	4.9	0.0	18.0	0.0	94.63
0.0	0.0	0.0	8.98	140.66	0.54	0.0	4.99	1.02	0.0	0.0	0.0	0.0	0.0	0.0	0.0	0.0	0.0	0.0	0.0	0.0	0.0	0.0	0.0	0.0	0.0	0.0	0.0	0.0	0.0	176.75	0.0	3175.84	22.17	37.79	102.19	0.0	0.0	460.63	0.0	79.26	0.0	0.0	2.0	105.53	49.98	0.0	88.53	0.0	0.0
0.0	0.0	0.0	14.83	41.84	0.0	0.0	0.0	3.88	13.0	0.0	0.0	0.0	0.0	24.77	6.0	0.0	0.0	0.0	0.0	0.0	0.0	0.0	0.0	0.0	0.0	0.0	0.0	6.06	0.0	189.92	0.0	612.3	70.46	47.18	0.0	10.46	113.78	358.27	0.0	1.57	29.02	0.0	6.0	1.54	29.8	0.0	0.0	0.0	0.0
0.0	0.0	0.0	7.99	0.0	0.0	0.0	0.0	0.0	0.0	0.0	0.0	0.0	0.0	4.01	0.0	0.0	0.0	0.0	0.0	0.0	0.0	0.0	0.0	0.0	0.0	0.0	0.0	679.47	2.24	89.88	0.0	4480.27	141.48	0.0	0.0	0.81	0.0	604.53	0.0	61.6	0.91	0.0	0.0	474.28	0.0	0.0	0.75	0.0	0.0
0.0	0.0	0.0	0.0	121.95	0.0	1.04	0.0	0.0	0.0	0.0	0.0	0.0	0.0	75.09	0.0	0.0	0.0	0.0	0.0	0.0	0.0	15.05	0.0	0.0	0.0	0.0	0.0	211.83	48.5	114.89	0.0	3426.03	145.87	0.0	0.0	0.0	0.0	101.3	0.0	6.36	219.54	0.0	0.0	46.33	0.0	0.0	39.01	0.0	68.12
0.0	0.0	0.0	4.0	0.0	0.0	0.0	0.0	0.0	0.0	0.0	0.0	0.0	0.0	0.0	0.0	0.0	0.0	0.0	0.0	0.0	0.0	0.0	0.0	0.0	0.0	0.0	0.0	0.0	0.0	72.51	0.0	6058.92	206.63	119.03	34.97	0.0	9.32	496.49	0.0	0.0	63.16	0.0	2.0	167.07	200.35	0.0	4.24	0.0	0.0
0.0	0.0	0.0	0.0	0.0	3.42	0.0	12.72	0.0	0.0	0.0	0.0	0.0	0.0	0.0	0.0	0.0	0.0	0.0	0.0	0.0	0.0	0.0	0.0	0.0	0.0	0.0	0.0	36.14	0.0	458.57	0.0	3209.38	45.63	0.0	0.0	0.0	0.0	0.0	0.0	36.21	0.0	0.0	0.0	33.5	0.0	0.0	0.0	0.0	38.96
0.0	0.0	0.0	4.88	23.38	7.5	0.0	0.0	0.0	0.0	0.0	0.0	0.0	0.0	0.0	0.0	0.0	1.0	0.0	0.0	0.0	0.0	0.0	0.0	0.0	0.0	0.0	0.0	0.0	0.0	399.74	0.0	4216.65	247.46	54.77	16.75	0.0	0.0	392.3	0.0	80.01	1.34	0.0	4.0	0.0	142.95	0.0	196.8	0.0	0.0
0.0	0.0	0.0	0.0	0.0	0.0	0.0	0.0	0.0	0.0	0.0	0.0	0.0	0.0	0.0	0.0	0.0	0.0	0.0	0.0	0.0	0.0	0.0	0.0	0.0	0.0	0.0	0.0	0.0	0.0	250.6	0.0	2192.87	182.02	44.62	0.0	0.0	0.0	657.64	0.0	36.66	0.0	0.0	0.0	61.14	0.0	0.0	0.0	0.0	0.0
0.0	0.0	0.0	0.0	0.0	33.62	0.0	6.91	0.0	0.0	0.0	0.0	0.0	2.0	0.0	0.0	53.78	0.0	0.0	0.0	0.0	0.0	27.78	0.0	0.0	0.0	0.0	0.0	0.0	105.61	190.67	0.0	2076.79	0.0	202.19	188.49	0.0	73.58	560.22	43.97	200.31	0.0	0.0	0.0	138.15	25.32	0.0	0.0	0.0	24.79
0.0	0.0	0.0	0.0	0.0	0.0	3.3	0.0	0.0	0.0	0.0	0.0	0.0	0.0	0.0	0.0	0.0	0.0	0.0	0.0	0.0	0.0	0.0	0.0	0.0	0.0	0.0	0.0	77.79	5.9	11.2	0.0	3817.28	0.0	48.82	0.0	66.16	0.0	783.44	0.0	50.45	0.0	0.0	2.0	124.92	115.28	0.0	65.45	0.0	71.4
0.0	0.0	0.0	0.0	0.68	0.0	0.0	0.0	0.0	0.0	0.0	0.0	0.0	0.0	0.0	0.0	0.0	0.0	0.0	0.0	0.0	0.0	0.0	0.0	0.0	0.0	0.0	0.0	9.2	5.39	0.0	0.0	3916.31	0.0	103.77	0.0	0.0	0.0	204.21	47.14	0.0	48.33	0.0	5.0	801.23	359.0	0.0	0.0	0.0	0.0
0.0	0.0	0.0	12.44	80.54	30.48	0.0	31.59	0.0	0.0	0.0	0.0	0.0	0.0	0.0	0.0	0.0	0.0	0.0	0.0	0.0	0.0	0.0	0.0	0.0	0.0	0.0	0.0	8.44	21.51	148.72	0.0	2561.71	23.92	139.66	0.0	0.0	0.0	333.67	9.16	71.81	0.0	0.0	0.0	342.94	4.53	0.0	121.25	1.0	0.0
0.0	0.0	0.0	10.87	0.0	0.0	0.0	5.93	26.08	0.0	0.0	0.0	0.0	0.0	0.0	0.0	0.0	0.0	0.0	0.0	0.0	0.0	0.0	0.0	0.0	0.0	0.0	0.0	79.36	40.59	102.9	0.0	3740.95	261.54	97.28	0.0	0.0	0.0	225.3	0.0	319.01	0.0	0.0	1.0	0.0	0.85	0.0	0.0	0.0	0.0
0.0	0.0	0.0	0.0	0.0	0.0	0.0	0.0	0.0	0.0	0.0	0.0	0.0	0.0	0.0	0.0	0.0	0.0	0.0	0.0	0.0	0.0	0.0	0.0	0.0	0.0	0.0	0.0	0.0	0.0	199.77	0.0	2025.86	0.0	0.0	59.76	359.07	0.0	80.59	0.0	0.0	1.12	0.0	0.0	0.0	0.0	0.0	0.0	0.0	0.0
0.0	0.0	0.0	5.0	0.79	0.0	0.0	3.0	3.19	0.0	0.0	0.0	0.0	0.0	0.0	0.0	0.0	0.0	0.0	0.0	0.0	0.0	0.0	0.0	0.0	0.0	0.0	0.0	23.77	48.58	4.26	0.0	1372.54	125.04	36.67	93.8	0.0	15.9	970.66	64.3	0.0	0.0	0.0	2.0	169.77	262.94	0.0	0.0	0.0	33.86
0.0	0.0	0.0	44.93	82.75	2.05	0.0	1.0	36.55	2.0	0.0	0.0	0.0	0.0	0.0	0.0	0.0	0.0	0.0	0.0	0.0	0.0	1.42	0.0	0.0	0.0	0.0	0.0	48.0	321.52	264.43	0.0	5048.93	48.98	0.0	0.0	90.13	6.15	1146.3	0.0	110.25	63.49	0.0	0.0	369.39	93.54	0.0	332.59	0.0	0.0
0.0	0.0	0.0	0.0	0.0	0.0	0.0	0.0	0.0	0.0	0.0	0.0	0.0	0.0	0.0	0.0	0.0	0.0	0.0	0.0	0.0	0.0	0.0	0.0	0.0	0.0	0.0	0.0	0.0	0.0	2160.94	0.0	2359.0	0.0	0.0	0.0	0.0	6.72	0.0	0.0	0.0	0.0	0.0	0.0	0.0	0.0	0.0	0.0	0.0	0.0
0.0	0.0	0.0	0.0	0.0	4.09	0.0	146.8	0.0	0.0	0.0	0.0	0.0	0.0	0.0	0.0	0.0	0.0	0.0	0.0	0.0	0.0	0.0	0.0	0.0	0.0	0.0	0.0	0.0	0.0	78.95	0.0	1752.11	0.0	11.84	0.0	0.0	0.0	27.05	0.0	0.0	0.0	0.0	2.0	253.45	350.42	0.0	0.0	0.0	0.0
0.0	0.0	0.0	5.95	111.97	12.11	0.0	0.0	0.0	0.0	0.0	0.0	0.0	0.0	0.0	0.0	0.0	0.0	0.0	0.0	0.0	0.0	0.0	0.0	0.0	0.0	0.0	0.0	88.0	0.0	230.99	0.0	2241.91	164.41	18.71	118.83	0.0	0.0	475.15	0.0	83.16	0.0	0.0	1.0	106.91	0.0	0.0	0.0	0.0	0.0
0.0	0.0	0.0	0.0	57.29	0.0	0.0	12.94	0.0	0.0	0.0	0.0	0.0	0.0	0.0	0.0	6.48	0.0	0.0	0.0	0.0	0.0	0.76	0.0	0.0	0.0	0.0	0.0	13.51	77.66	174.34	0.0	2280.37	196.15	88.9	0.0	52.23	46.82	324.73	0.73	114.7	13.36	0.0	0.0	92.63	55.1	0.0	21.58	0.0	37.56
0.0	0.0	0.0	0.0	0.0	0.0	0.0	0.0	0.0	0.0	0.0	0.0	0.0	0.0	0.0	0.0	0.0	0.0	0.0	0.0	0.0	0.0	0.0	0.0	0.0	0.0	0.0	0.0	0.0	0.0	233.69	0.0	947.21	0.0	0.0	1085.15	0.0	57.18	3.05	0.0	1.07	0.0	0.0	0.0	919.17	0.0	0.0	0.0	0.0	0.0
0.0	0.0	0.0	22.07	3.31	22.87	0.0	11.02	9.06	0.0	0.0	0.0	0.0	0.0	14.72	0.0	0.0	0.0	0.0	0.0	0.0	0.0	0.0	0.0	0.0	0.0	0.0	0.0	204.65	0.0	740.42	0.0	2483.39	96.2	0.0	0.0	0.0	50.56	907.83	0.0	154.45	28.31	0.0	0.0	37.45	110.8	0.0	0.0	0.0	49.5
0.0	0.0	0.0	0.0	21.97	0.0	0.0	0.0	0.0	0.0	0.0	0.0	0.0	0.0	0.0	0.0	3.66	0.0	0.0	0.0	0.0	0.0	0.0	0.0	0.0	0.0	0.0	0.0	0.0	0.0	491.37	0.0	1899.11	123.18	0.0	0.0	0.0	0.0	1086.94	0.0	19.03	0.0	2.08	0.0	521.64	0.0	0.0	24.2	0.0	0.0
0.0	0.0	0.0	0.0	21.12	184.93	0.0	0.0	0.0	0.0	0.0	2.08	0.0	0.0	0.0	0.0	0.0	0.0	0.0	0.0	0.0	0.0	0.0	0.0	0.0	0.0	0.0	0.0	0.0	0.0	785.84	0.0	1612.45	38.56	0.0	0.0	0.0	0.0	709.94	0.0	97.91	142.41	0.0	0.0	153.49	23.16	0.0	0.0	0.0	5.25
0.0	0.0	0.0	0.0	0.0	0.0	0.0	47.17	0.0	12.48	0.0	0.0	0.0	0.0	0.86	0.0	2.29	0.0	1.04	0.0	0.0	0.0	0.0	0.0	0.0	0.0	0.0	0.0	0.0	0.0	1113.6	0.0	424.86	0.0	0.0	0.0	0.0	0.0	364.96	0.0	0.0	0.0	0.0	0.0	0.0	0.0	0.0	42.81	0.0	0.0
0.0	0.0	0.0	0.0	0.0	0.0	0.0	0.0	0.0	0.0	0.0	0.0	0.0	0.0	0.0	0.0	0.0	0.0	0.0	0.0	0.0	0.0	0.0	0.0	0.0	0.0	0.0	0.0	0.0	0.0	462.87	0.0	1774.74	189.71	62.83	0.0	0.0	44.13	1041.49	0.0	142.55	47.28	0.0	0.0	1.26	0.0	0.0	0.0	0.0	0.0
0.0	0.0	0.0	8.37	80.06	7.59	0.0	20.67	0.0	0.0	0.0	0.0	0.0	0.0	0.0	1.04	2.1	0.0	0.0	0.0	0.0	0.0	0.0	0.0	0.0	0.0	0.0	0.0	171.54	0.0	431.76	0.0	938.32	44.63	73.22	0.0	0.0	0.0	398.07	0.0	0.0	84.37	0.0	0.0	114.05	0.0	0.0	56.71	0.0	78.7
0.0	0.0	0.0	0.0	0.0	0.0	0.0	5.05	4.56	0.0	0.0	0.0	0.0	0.0	0.0	0.0	0.0	0.0	0.0	0.0	0.0	0.0	0.0	0.0	0.0	0.0	0.0	0.0	67.33	0.0	584.46	0.0	1519.41	161.94	0.0	0.0	0.0	0.0	595.65	3.55	181.28	0.0	0.0	2.08	0.0	236.2	0.0	0.0	0.0	43.41
0.0	0.0	0.0	22.42	319.26	0.0	0.0	0.0	5.47	0.0	0.0	0.0	0.0	0.0	3.28	4.16	0.0	1.09	0.0	0.0	0.0	0.0	0.0	0.0	0.0	0.0	0.0	0.0	0.0	17.4	771.42	0.0	604.93	50.96	0.0	0.0	14.46	0.0	420.25	16.44	63.37	45.99	0.0	0.0	22.75	0.0	26.66	0.0	0.0	0.0
0.0	0.0	0.0	0.0	0.0	0.0	0.0	0.0	0.0	0.0	0.0	0.0	0.0	0.0	0.0	0.0	0.0	0.0	0.0	0.0	0.0	0.0	0.0	0.0	0.0	0.0	0.0	0.0	0.0	0.0	484.38	0.0	1592.71	0.0	0.0	0.0	0.0	0.0	354.85	0.0	669.24	0.0	0.0	0.0	82.76	33.52	0.0	0.0	0.0	0.0
0.0	0.0	0.0	35.85	0.0	0.0	0.0	8.38	1.0	0.0	0.0	0.0	0.0	0.0	0.0	0.0	0.0	5.99	0.0	0.0	0.0	0.0	0.0	0.0	0.0	0.0	0.0	0.0	0.0	0.0	557.84	0.0	388.88	224.31	0.0	0.0	0.0	0.0	266.16	31.39	0.0	0.71	0.0	0.0	251.24	124.49	0.0	129.34	0.0	0.0
0.0	0.0	0.0	0.0	132.4	0.0	0.0	13.63	0.0	0.0	0.0	0.0	0.0	0.0	0.0	0.0	0.0	0.0	1.04	0.0	0.0	0.0	1.12	0.0	0.0	0.0	0.0	0.0	297.74	0.0	570.77	0.0	626.42	185.31	0.0	0.0	0.0	0.0	341.57	8.75	96.76	0.0	0.0	0.0	0.0	13.98	0.0	0.0	0.0	0.0
0.0	0.0	0.0	0.0	0.0	0.0	0.0	0.0	0.0	0.0	0.0	0.0	0.0	0.0	0.0	0.0	0.0	0.0	0.0	0.0	0.0	0.0	0.0	0.0	0.0	0.0	0.0	0.0	0.0	0.0	692.09	0.0	4040.46	98.83	4.84	83.75	0.0	43.75	253.4	0.0	70.79	62.29	0.0	0.0	12.27	88.09	0.0	79.54	0.0	0.0
0.0	0.0	0.0	10.08	0.0	0.0	0.0	4.87	1.09	0.0	0.0	0.0	0.0	0.0	3.28	0.0	0.0	0.0	0.0	0.0	0.0	0.0	0.0	0.0	0.0	0.0	0.0	0.0	142.81	0.0	726.75	0.0	387.65	99.1	0.0	0.0	0.0	60.4	333.63	0.0	0.0	0.0	0.0	0.0	146.47	0.0	0.0	0.0	0.0	0.0
0.0	0.0	0.0	0.0	0.0	0.0	0.0	0.0	0.0	0.0	0.0	0.0	0.0	0.0	0.0	0.0	0.0	0.0	0.0	0.0	0.0	0.0	176.54	0.0	0.0	0.0	0.0	0.0	16.3	0.0	1031.38	0.0	141.28	0.0	112.59	0.0	0.0	0.0	338.43	0.0	0.0	0.0	0.0	0.0	315.29	0.0	0.0	119.2	0.0	0.0
0.0	0.0	0.0	0.0	13.27	0.0	0.0	0.0	0.0	0.0	0.0	0.0	0.0	0.0	0.0	0.0	0.0	0.0	0.0	0.0	0.0	0.0	0.0	0.0	0.0	0.0	0.0	0.0	0.0	0.0	759.86	0.0	3961.98	0.0	0.0	0.0	0.0	0.0	24.42	0.0	346.06	61.84	0.0	0.0	889.77	0.0	0.0	0.0	0.0	0.0
0.0	0.0	0.0	0.0	74.05	0.0	0.0	0.0	0.0	0.0	0.0	0.0	0.0	0.0	0.0	0.0	0.0	0.0	0.0	0.0	0.0	0.0	0.0	0.0	0.0	0.0	0.0	0.0	17.91	0.0	818.01	0.0	2583.94	45.47	206.99	0.0	0.0	3.59	227.65	0.0	188.09	0.0	0.0	0.0	0.0	140.31	0.0	0.0	0.0	122.98
0.0	0.0	0.0	0.0	0.0	45.28	0.0	0.0	0.0	0.0	0.0	0.0	0.0	0.0	0.0	0.0	0.0	0.0	0.0	0.0	0.0	0.0	0.0	0.0	0.0	0.0	0.0	0.0	1.01	0.0	671.85	0.0	767.64	263.48	184.39	0.0	0.0	16.98	340.34	0.0	102.87	0.0	0.0	0.0	1.28	0.0	0.0	182.82	0.0	101.75
0.0	0.0	0.0	0.0	8.26	231.21	0.0	29.95	0.0	0.0	0.0	0.0	0.0	0.0	0.0	0.0	0.0	0.0	0.0	0.0	0.0	0.0	0.0	0.0	0.0	0.0	0.0	0.0	0.0	0.0	772.5	0.0	1469.64	0.0	0.0	0.0	0.0	0.0	3.8	0.0	0.0	12.84	0.0	0.0	57.87	76.8	0.0	1184.91	0.0	0.0
0.0	0.0	0.0	2.27	35.84	83.66	0.0	1.07	2.22	0.0	0.0	0.0	0.0	0.0	0.0	0.0	0.0	0.0	0.0	0.0	0.0	0.0	0.0	0.0	0.0	0.0	0.0	0.0	142.35	0.0	738.86	0.0	1697.06	50.48	0.0	0.0	0.0	0.0	456.04	30.41	0.0	0.0	1.04	0.0	364.88	0.0	0.0	0.0	0.0	0.0
0.0	0.0	0.0	0.0	0.0	0.0	0.0	0.0	0.0	0.0	0.0	0.0	0.0	0.0	0.0	0.0	0.0	0.0	0.0	0.0	0.0	0.0	0.0	0.0	0.0	0.0	0.0	0.0	0.0	0.0	508.15	0.0	706.36	650.19	0.0	360.15	18.45	0.0	1.8	0.0	0.0	0.0	0.0	0.0	0.0	0.0	0.0	0.0	0.0	0.0
0.0	0.0	0.0	2.11	388.41	1.09	0.0	0.0	0.0	0.0	0.0	0.0	0.0	0.0	0.0	0.0	0.0	4.11	0.0	0.0	0.0	0.0	0.0	0.0	0.0	0.0	1.04	0.0	0.0	0.0	854.57	0.0	953.86	0.0	47.0	0.0	0.0	0.0	1033.88	22.14	0.0	0.0	0.0	0.0	0.0	0.0	0.0	241.73	0.0	0.0
0.0	0.0	0.0	0.0	0.0	0.0	0.0	0.0	0.0	0.0	0.0	0.0	0.0	0.0	0.0	0.0	0.0	0.0	0.0	0.0	0.0	0.0	0.0	0.0	0.0	0.0	0.0	0.0	15.57	0.0	812.14	0.0	766.49	104.46	55.88	0.0	1.05	0.0	696.32	14.39	171.23	11.56	0.0	0.0	0.0	61.15	0.0	0.0	0.0	0.0
0.0	0.0	0.0	2.34	1.82	0.0	0.0	14.46	3.43	0.0	0.0	0.0	0.0	0.0	2.29	5.2	0.0	0.0	0.0	0.0	0.0	0.0	19.93	0.0	0.0	0.0	0.0	0.0	1.3	161.08	848.63	0.0	615.51	73.75	0.0	0.0	0.0	1.22	493.02	57.52	27.28	0.0	0.0	0.0	0.0	11.98	0.0	0.79	0.0	106.44
0.0	0.0	0.0	0.0	0.0	0.0	0.0	0.0	0.0	0.0	0.0	0.0	0.0	0.0	0.0	0.0	2.38	0.0	0.0	0.0	0.0	0.0	0.0	0.0	0.0	0.0	0.0	0.0	0.0	0.0	256.37	0.0	458.47	34.81	0.0	0.0	0.0	0.0	16.37	0.0	12.42	0.0	0.0	0.0	0.0	53.24	0.0	0.0	0.0	0.0
0.0	0.0	0.0	3.5	0.0	0.0	0.0	0.0	0.0	0.0	0.0	0.0	0.0	0.0	0.0	0.0	0.0	0.0	0.0	0.0	0.0	0.0	32.66	0.0	0.0	0.0	0.0	0.0	0.0	283.08	742.39	0.0	977.53	27.87	51.97	0.0	0.0	0.0	436.07	101.22	10.34	46.84	0.0	0.0	183.94	9.27	0.0	0.0	0.0	0.0
0.0	0.0	0.0	0.0	0.0	0.0	0.0	0.0	0.0	0.0	0.0	0.0	0.0	0.0	0.0	0.0	0.0	0.0	0.0	0.0	0.0	0.0	0.0	0.0	0.0	0.0	0.0	0.0	0.0	0.0	837.78	0.0	0.83	424.15	0.0	0.0	0.0	0.0	609.01	0.0	0.0	0.0	0.0	0.0	24.86	0.0	0.0	0.0	0.0	0.0
0.0	0.0	0.0	0.0	23.5	42.97	0.0	1.71	0.0	0.0	0.0	0.0	0.0	0.0	0.0	0.0	0.0	2.25	0.0	0.0	0.0	0.0	0.0	0.0	0.0	0.0	0.0	0.0	17.87	0.0	776.45	0.0	929.64	46.34	0.0	40.19	0.0	0.0	1011.93	0.0	85.5	9.73	0.0	0.0	79.74	6.54	0.0	0.0	0.0	51.33
0.0	0.0	0.0	3.59	103.63	2.79	0.0	6.99	0.0	0.0	0.0	0.0	0.0	0.0	0.0	0.0	4.06	0.0	0.0	0.0	0.0	0.0	0.0	0.0	0.0	0.0	0.0	0.0	62.61	0.0	486.3	0.0	918.14	76.98	50.41	0.0	0.0	0.0	575.43	0.0	0.0	152.82	0.0	0.0	84.29	0.0	0.0	125.14	1.04	75.1
0.0	0.0	0.0	8.21	19.29	47.42	0.0	2.04	5.72	0.0	0.0	0.0	0.0	0.0	12.58	0.0	0.0	0.0	0.0	0.0	0.0	0.0	0.0	0.0	0.0	0.0	0.0	0.0	0.0	18.2	801.6	0.0	2231.42	0.0	0.0	0.0	0.0	0.0	781.15	94.66	3.9	12.72	0.0	0.0	43.79	0.0	0.0	94.31	0.0	51.54
0.0	0.0	0.0	4.74	38.34	81.64	0.0	1.14	14.8	0.0	0.0	0.0	0.0	0.0	0.0	8.32	3.03	14.8	0.0	0.0	0.0	0.0	0.0	0.0	0.0	0.0	0.0	0.0	0.0	0.0	760.54	0.0	1359.86	43.63	135.89	0.0	0.0	17.71	503.48	0.0	2.1	3.05	0.0	0.0	0.0	0.0	0.0	0.0	0.0	0.0
0.0	0.0	0.0	15.17	11.28	8.47	0.0	9.38	4.55	0.0	0.0	0.0	0.0	0.0	0.0	1.04	0.0	7.96	1.04	0.0	0.0	0.0	0.0	0.0	0.0	0.0	0.0	0.0	54.31	16.81	884.19	0.0	1202.27	125.68	27.23	33.17	14.05	24.19	497.52	0.81	60.78	29.22	1.04	0.0	70.05	47.71	0.0	38.73	0.0	12.31
0.0	0.0	0.0	12.8	16.32	8.16	1.04	5.61	5.76	0.0	0.0	0.0	0.0	0.0	2.88	1.04	0.0	1.92	0.0	0.0	0.0	0.0	0.0	0.0	0.0	0.0	0.0	0.0	38.18	10.91	808.15	0.0	1118.06	129.65	11.49	39.26	15.13	18.37	625.83	10.11	32.73	33.81	0.0	0.0	70.33	38.01	1.07	62.85	0.0	15.67
0.0	0.0	0.0	0.0	96.4	1.0	0.0	19.26	0.0	0.0	0.0	0.0	0.0	0.0	0.0	0.0	0.0	15.11	0.0	0.0	0.0	0.0	0.0	0.0	0.0	0.0	0.0	0.0	0.0	0.0	810.98	0.0	2372.12	10.93	0.0	0.0	0.0	0.0	709.66	0.0	114.85	0.0	0.0	0.0	0.0	0.0	0.0	0.0	0.0	0.0
0.0	0.0	0.0	15.23	66.54	6.07	29.12	6.1	1.14	0.0	0.0	0.0	0.0	0.0	0.0	0.0	0.0	0.0	1.04	0.0	0.0	0.0	14.06	0.0	0.0	0.0	0.0	0.0	0.0	0.0	909.9	0.0	949.61	23.67	0.0	0.0	0.0	0.0	714.87	0.0	0.0	0.0	1.04	0.0	0.0	0.0	0.0	25.69	0.0	0.0
0.0	0.0	0.0	0.0	18.78	27.54	0.0	0.0	0.0	0.0	0.0	0.0	0.0	0.0	4.32	0.0	0.0	0.0	0.0	0.0	0.0	0.0	0.0	0.0	0.0	0.0	0.0	0.0	237.53	0.0	896.1	0.0	790.67	0.0	0.0	0.0	0.0	151.49	1356.84	0.0	0.0	0.0	0.0	0.0	131.78	0.0	0.0	0.0	0.0	0.0
0.0	0.0	0.0	0.0	0.0	0.0	0.0	0.0	0.0	0.0	0.0	0.0	0.0	0.0	0.0	0.0	0.0	0.0	0.0	0.0	0.0	0.0	0.0	0.0	0.0	0.0	0.0	0.0	0.0	0.0	1164.45	0.0	1011.4	149.95	0.0	49.96	0.0	0.0	406.5	0.0	0.0	54.17	0.0	0.0	157.33	0.0	0.0	9.53	0.0	16.31
0.0	0.0	0.0	0.0	3.07	0.97	0.0	10.28	0.0	0.0	0.0	0.0	0.0	0.0	0.0	0.0	0.0	0.0	0.0	0.0	0.0	0.0	0.0	0.0	0.0	0.0	0.0	0.0	0.0	0.0	508.79	0.0	198.28	176.3	0.0	0.0	0.0	0.0	447.04	0.0	0.0	0.0	0.0	0.0	0.0	0.0	0.0	0.0	0.0	0.0
0.0	0.0	0.0	0.0	57.58	0.0	0.0	0.0	0.0	0.0	0.0	0.0	0.0	0.0	0.0	0.0	0.0	0.0	0.0	0.0	0.0	0.0	0.0	0.0	0.0	0.0	0.0	0.0	0.0	1.28	629.81	0.0	1492.63	9.62	0.0	49.04	264.14	0.0	218.25	0.0	85.84	0.0	0.0	0.0	0.0	0.0	0.0	0.0	0.0	0.0
0.0	0.0	0.0	61.64	0.0	10.85	0.0	61.24	0.0	0.0	0.0	0.0	0.0	0.0	1.13	0.0	0.0	0.0	0.0	0.0	0.0	0.0	0.0	0.0	0.0	0.0	0.0	0.0	131.47	0.0	759.03	0.0	1713.8	58.38	8.64	0.0	0.0	0.0	668.79	69.12	6.44	0.0	0.0	0.0	58.98	121.52	0.0	27.98	0.0	51.74
0.0	0.0	0.0	12.64	0.0	0.0	0.0	0.0	5.6	0.0	0.0	0.0	0.0	0.0	0.0	0.0	0.0	0.0	0.0	0.0	0.0	0.0	0.0	0.0	0.0	0.0	0.0	0.0	341.24	0.0	708.18	0.0	857.44	47.56	162.1	27.5	0.0	0.0	892.81	0.0	5.09	0.0	0.0	2.08	277.8	0.0	0.0	0.0	0.0	0.0
0.0	0.0	0.0	6.65	68.6	0.0	0.0	0.0	0.0	0.0	0.0	0.0	0.0	0.0	0.0	0.0	0.0	0.0	0.0	0.0	0.0	0.0	13.3	0.0	0.0	0.0	0.0	0.0	0.0	0.0	767.56	0.0	1146.63	68.55	0.0	0.0	0.0	0.0	289.98	0.61	0.0	0.0	0.0	0.0	0.78	90.62	0.0	0.0	0.0	6.23
0.0	0.0	0.0	0.0	0.0	0.0	0.0	0.0	0.0	0.0	0.0	0.0	0.0	0.0	0.0	0.0	0.0	0.0	0.0	0.0	0.0	0.0	224.96	0.0	0.0	0.0	0.0	0.0	0.0	0.0	277.87	0.0	0.0	472.96	0.0	0.0	0.0	0.0	0.0	0.0	0.0	0.0	0.0	1.04	0.0	763.34	0.0	0.0	0.0	0.0
0.0	0.0	0.0	0.0	7.48	0.0	0.0	0.0	0.0	0.0	0.0	0.0	0.0	0.0	0.0	0.0	0.0	0.0	0.0	0.0	0.0	0.0	0.0	0.0	0.0	0.0	0.0	0.0	0.0	0.0	816.78	0.0	2080.78	105.62	0.0	0.0	0.0	0.0	36.71	0.0	139.14	0.0	0.0	7.28	179.23	0.0	0.0	0.0	0.0	0.0
0.0	0.0	0.0	0.0	0.0	0.0	0.0	0.0	0.0	0.0	0.0	0.0	0.0	0.0	0.0	0.0	0.0	0.0	0.0	0.0	0.0	0.0	0.0	0.0	0.0	0.0	0.0	0.0	0.0	253.33	424.64	0.0	2572.84	58.11	0.0	0.0	0.0	93.09	165.02	0.0	138.3	104.64	0.0	0.0	0.0	0.0	0.0	0.0	0.0	70.33
0.0	0.0	0.0	1.07	10.81	2.22	0.0	11.4	0.0	0.0	0.0	0.0	0.0	0.0	0.0	0.0	0.0	1.04	0.0	0.0	0.0	0.0	0.0	0.0	0.0	0.0	0.0	0.0	0.0	0.0	956.64	0.0	1094.27	116.9	0.0	0.0	0.0	0.0	248.77	0.0	0.0	127.68	0.0	0.0	0.0	0.0	0.0	0.0	0.0	0.0
0.0	0.0	0.0	0.0	4.35	0.0	0.0	0.0	0.0	0.0	0.0	0.0	0.0	0.0	13.99	5.2	0.0	0.0	0.0	0.0	0.0	0.0	0.0	0.0	0.0	0.0	0.0	0.0	96.66	0.0	815.96	0.0	934.17	0.0	0.0	0.0	0.0	0.0	4.0	0.0	0.0	0.0	0.0	0.0	0.0	0.0	0.0	0.0	0.0	0.0
0.0	0.0	0.0	0.0	0.0	0.0	0.0	0.0	0.0	0.0	0.0	0.0	0.0	0.0	0.0	0.0	0.0	0.0	0.0	0.0	0.0	0.0	0.0	0.0	0.0	3.12	0.0	0.0	0.0	0.0	295.62	0.0	223.01	0.0	0.0	0.0	0.0	0.0	1448.12	0.0	1.24	0.0	0.0	0.0	40.45	0.0	0.0	45.33	0.0	0.0
0.0	0.0	0.0	0.0	207.41	0.0	0.0	80.77	0.0	0.0	0.0	0.0	0.0	0.0	0.0	0.0	0.0	0.0	4.16	0.0	0.0	0.0	2.23	0.0	0.0	0.0	0.0	0.0	36.99	0.0	991.49	0.0	571.05	87.13	0.0	0.0	0.0	0.0	683.36	0.0	188.67	0.0	0.0	0.0	33.47	245.16	0.0	33.12	0.0	0.0
0.0	0.0	0.0	1.12	86.46	0.0	0.0	0.0	0.0	0.0	0.0	0.0	0.0	0.0	1.09	16.64	0.0	6.53	0.0	0.0	0.0	0.0	23.44	0.0	0.0	0.0	0.0	0.0	0.0	0.0	927.54	0.0	2172.58	0.0	50.92	0.0	0.0	0.0	486.2	67.71	0.0	0.0	1.04	0.0	170.73	6.34	0.0	7.95	0.0	0.0
0.0	0.0	0.0	4.61	2.95	0.0	0.0	13.72	0.0	0.0	0.0	0.0	0.0	0.0	0.0	0.0	0.0	0.0	0.0	0.0	0.0	0.0	36.89	0.0	0.0	0.0	0.0	0.0	0.0	0.0	599.85	0.0	620.47	110.06	35.47	0.0	3.28	0.0	297.26	0.0	0.0	2.04	0.0	0.0	0.0	91.66	0.0	0.0	0.0	0.0
0.0	0.0	0.0	0.0	0.0	0.0	0.0	0.0	0.0	0.0	0.0	0.0	0.0	0.0	0.0	0.0	0.0	0.0	0.0	0.0	0.0	0.0	0.0	0.0	0.0	0.0	0.0	0.0	146.71	0.0	1357.78	0.0	1393.26	261.29	184.39	61.36	0.0	0.0	1192.9	0.0	241.11	0.0	0.0	0.0	0.0	0.0	0.0	0.0	0.0	0.0
0.0	0.0	0.0	17.53	3.4	21.81	0.0	44.49	10.26	0.0	0.0	0.0	0.0	0.0	2.28	0.0	0.0	1.14	0.0	0.0	0.0	0.0	0.0	0.0	0.0	0.0	0.0	0.0	0.0	341.93	922.1	0.0	413.6	67.1	0.0	0.0	0.0	0.0	348.32	0.0	161.9	0.0	0.0	0.0	260.35	37.16	0.0	49.62	0.0	0.0
0.0	0.0	0.0	0.0	69.47	0.0	9.36	21.15	0.0	0.0	0.0	0.0	0.0	2.08	0.0	2.08	16.18	0.0	0.0	0.0	0.0	0.0	0.0	0.0	0.0	0.0	0.0	0.0	1.27	962.24	413.75	0.0	1927.52	588.21	0.0	0.0	0.0	417.24	564.36	58.95	12.74	0.0	0.0	0.0	0.0	306.94	0.0	0.0	0.0	0.0
0.0	0.0	0.0	3.23	22.52	0.0	0.0	0.0	0.0	0.0	0.0	0.0	0.0	0.0	0.0	0.0	0.0	0.0	0.0	0.0	0.0	0.0	0.0	0.0	8.32	0.0	0.0	0.0	4.78	0.0	678.68	0.0	1046.93	90.72	0.0	0.0	0.0	0.0	268.68	0.0	20.29	80.49	0.0	0.0	0.0	160.27	0.0	126.77	1.04	0.0
0.0	0.0	0.0	0.0	0.0	0.0	0.0	0.0	0.0	0.0	0.0	0.0	0.0	0.0	0.0	0.0	0.0	0.0	0.0	0.0	0.0	0.0	0.0	0.0	0.0	0.0	0.0	0.0	0.0	30.93	468.44	0.0	75.99	0.0	0.0	0.0	0.0	0.0	633.52	0.0	0.0	0.0	0.0	0.0	0.0	0.0	0.0	0.0	0.0	0.0
0.0	0.0	0.0	0.0	8.47	0.0	0.0	0.0	0.0	0.0	0.0	0.0	0.0	0.0	0.0	0.0	0.0	0.0	0.0	0.0	0.0	0.0	0.0	0.0	0.0	0.0	0.0	0.0	0.0	0.0	910.55	0.0	886.57	180.62	0.0	0.0	0.0	0.0	721.67	0.0	0.0	0.0	0.0	0.0	0.0	0.0	0.0	10.83	0.0	0.0
0.0	0.0	0.0	15.82	48.05	5.79	0.0	5.72	0.0	0.0	0.0	2.08	0.0	0.0	0.0	0.0	0.0	0.0	0.0	0.0	0.0	0.0	0.0	0.0	0.0	0.0	0.0	0.0	6.19	0.0	516.93	0.0	1051.38	100.19	0.0	0.0	2.37	0.0	1397.74	0.0	0.0	0.0	0.0	0.0	205.27	0.0	0.0	0.0	0.0	0.0
0.0	0.0	0.0	1.17	2.78	0.0	0.0	4.15	0.0	0.0	0.0	0.0	0.0	0.0	0.0	1.04	0.0	0.0	0.0	0.0	0.0	0.0	0.0	0.0	0.0	0.0	0.0	0.0	171.07	0.0	737.3	0.0	1321.89	23.39	0.0	0.0	0.0	0.0	557.77	0.0	190.51	0.0	0.0	1.04	329.77	62.42	0.0	0.0	0.0	0.0
0.0	0.0	0.0	9.9	0.0	0.0	0.0	0.0	6.14	0.0	0.0	0.0	0.0	0.0	7.02	0.0	96.76	0.0	0.0	0.0	0.0	0.0	0.0	0.0	0.0	0.0	0.0	0.0	0.0	75.82	663.77	0.0	1313.34	323.72	0.0	0.0	0.0	7.46	492.9	0.0	109.73	0.0	0.0	6.24	29.7	0.0	0.0	152.22	0.0	0.0
0.0	0.0	0.0	1.14	79.71	0.0	0.0	0.0	0.0	3.12	0.0	0.0	0.0	0.0	0.0	3.12	17.41	5.57	8.32	0.0	0.0	0.0	1.14	0.0	0.0	0.0	0.0	0.0	0.0	58.28	720.91	0.0	680.91	221.1	0.0	132.68	0.0	0.0	935.0	0.0	0.0	71.06	0.0	0.0	3.0	0.0	0.0	102.22	0.0	0.0
0.0	0.0	0.0	0.0	0.0	0.0	0.0	0.0	0.0	0.0	0.0	0.0	0.0	0.0	5.1	0.0	0.0	0.0	0.0	0.0	0.0	0.0	0.0	0.0	0.0	0.0	0.0	0.0	2.32	0.0	967.26	0.0	1841.16	133.76	0.0	0.0	0.0	0.0	68.96	1.19	0.0	0.0	0.0	0.0	0.0	0.0	0.0	7.24	0.0	0.0
0.0	0.0	0.0	5.91	32.62	3.06	0.0	19.09	3.84	0.0	0.0	0.0	0.0	0.0	0.0	0.0	0.0	0.0	0.0	0.0	0.0	0.0	0.0	0.0	0.0	0.0	0.0	0.0	0.0	0.0	947.25	0.0	1683.61	67.0	67.91	20.34	0.0	0.0	851.64	0.0	48.02	0.0	0.0	0.0	0.0	0.0	0.0	45.24	0.0	0.0
0.0	0.0	0.0	0.0	0.0	0.0	0.0	0.0	0.0	0.0	0.0	0.0	0.0	0.0	0.0	0.0	0.0	0.0	0.0	0.0	0.0	0.0	0.0	0.0	0.0	0.0	0.0	0.0	7.8	0.0	893.36	0.0	1890.03	33.5	0.0	92.45	0.0	0.0	366.54	0.0	0.0	0.0	0.0	0.0	88.18	10.65	0.0	0.0	0.0	63.52
0.0	0.0	0.0	33.2	145.7	20.18	0.0	14.85	0.0	0.0	0.0	0.0	0.0	0.0	0.0	0.0	0.0	0.0	0.0	0.0	0.0	0.0	53.81	0.0	0.0	0.0	0.0	0.0	0.0	0.0	1125.38	0.0	1659.66	25.32	2.43	0.0	0.0	0.0	769.33	60.94	0.0	0.0	0.0	0.0	23.92	0.0	0.0	0.0	0.0	0.0
0.0	0.0	0.0	13.64	6.02	0.0	10.4	0.0	0.0	0.0	0.0	0.0	0.0	0.0	0.0	0.0	0.0	0.0	0.0	0.0	0.0	0.0	0.0	0.0	0.0	0.0	0.0	0.0	0.0	0.0	902.23	0.0	1555.34	0.0	139.11	0.0	0.0	0.0	298.0	0.0	88.36	0.0	0.0	0.0	0.0	0.0	0.0	5.99	0.0	0.0
0.0	0.0	0.0	2.04	62.16	0.0	0.0	0.0	3.98	1.04	0.0	0.0	0.0	0.0	0.0	0.0	0.0	0.0	0.0	0.0	0.0	0.0	0.0	0.0	0.0	0.0	0.0	0.0	0.0	0.0	759.19	0.0	991.1	190.41	0.0	0.0	0.0	2.11	772.79	0.0	0.0	0.0	0.0	0.0	278.06	0.0	0.0	52.17	0.0	3.58
0.0	0.0	0.0	0.0	0.0	0.0	0.0	0.0	0.0	0.0	0.0	0.0	0.0	0.0	0.0	0.0	0.0	0.0	0.0	0.0	0.0	0.0	0.0	0.0	0.0	0.0	0.0	0.0	36.16	0.0	1102.98	0.0	215.08	0.0	129.79	0.0	0.0	0.0	405.0	0.0	0.0	0.0	0.0	0.0	0.0	0.0	0.0	5.82	0.0	0.0
0.0	0.0	0.0	4.28	53.45	0.0	0.0	0.0	0.0	0.0	0.0	0.0	0.0	0.0	8.34	2.08	0.0	0.0	0.0	0.0	0.0	0.0	0.0	0.0	0.0	0.0	0.0	0.0	255.96	138.65	621.15	0.0	306.73	148.94	0.0	0.0	248.33	0.0	863.88	0.0	0.0	0.0	0.0	0.0	0.0	0.0	0.0	0.0	0.0	0.0
0.0	0.0	0.0	13.86	27.71	2.4	0.0	0.0	6.76	0.0	0.0	0.0	0.0	2.08	4.51	1.04	0.0	0.0	0.0	0.0	0.0	0.0	0.0	0.0	0.0	0.0	0.0	0.0	0.0	0.0	950.89	0.0	1477.95	46.44	120.1	0.0	8.26	29.94	619.53	0.0	0.0	32.08	0.0	0.0	349.13	0.0	0.0	23.16	0.0	1.07
0.0	0.0	0.0	18.76	3.62	0.0	0.0	14.43	0.0	0.0	0.0	0.0	0.0	0.0	0.0	0.0	9.92	0.0	0.0	0.0	0.0	0.0	0.0	0.0	0.0	0.0	0.0	0.0	0.0	0.0	855.67	0.0	538.35	109.01	0.0	89.93	0.0	0.0	1013.78	0.0	0.0	0.0	0.0	0.0	0.0	0.0	0.0	66.35	0.0	0.0
0.0	0.0	0.0	10.58	0.0	0.0	0.0	0.0	0.0	0.0	0.0	0.0	0.0	0.0	0.0	0.0	0.0	6.88	0.0	0.0	0.0	0.0	7.93	0.0	0.0	0.0	0.0	0.0	0.0	0.0	465.06	0.0	987.25	46.97	114.1	0.0	7.37	0.0	426.75	0.0	0.0	0.0	0.0	0.0	1.33	0.0	0.0	21.2	0.0	0.0
0.0	0.0	0.0	0.0	0.0	0.0	0.0	0.0	0.0	0.0	0.0	0.0	0.0	0.0	0.0	0.0	0.0	1.06	0.0	0.0	0.0	0.0	0.0	0.0	4.16	1.04	0.0	0.0	0.0	0.0	528.22	0.0	4222.66	87.2	0.0	0.0	84.49	42.93	460.44	31.78	0.0	22.9	0.0	0.0	130.13	0.0	0.0	0.0	0.0	0.0
0.0	0.0	0.0	0.0	2.98	0.0	0.0	0.0	0.0	0.0	0.0	0.0	0.0	0.0	0.0	0.0	0.0	0.0	0.0	0.0	0.0	0.0	0.0	0.0	0.0	0.0	0.0	0.0	0.0	0.0	801.27	0.0	1206.23	101.09	0.0	0.0	0.0	0.0	679.25	0.0	0.0	0.0	0.0	0.0	177.79	284.51	0.0	0.0	0.0	0.0
0.0	0.0	0.0	0.0	0.0	0.0	0.0	0.0	0.0	0.0	0.0	0.0	0.0	0.0	0.0	2.08	0.0	0.0	0.0	0.0	0.0	0.0	0.0	0.0	0.0	0.0	0.0	0.0	534.08	0.0	755.82	0.0	1940.73	2.51	8.01	25.68	0.0	0.0	735.82	0.0	47.79	39.1	0.0	0.0	20.69	143.26	0.0	0.0	0.0	90.17
0.0	0.0	0.0	0.0	98.34	122.97	0.0	52.34	0.0	0.0	0.0	2.08	0.0	0.0	0.0	0.0	82.59	0.0	0.0	0.0	0.0	0.0	0.0	0.0	0.0	0.0	0.0	0.0	0.0	0.0	849.98	0.0	2.87	0.0	0.0	0.0	0.0	0.0	612.35	0.0	0.0	0.0	0.0	0.0	0.0	0.0	0.0	0.0	0.0	0.0
0.0	0.0	0.0	0.0	55.49	0.0	0.0	0.0	0.0	0.0	0.0	0.0	0.0	0.0	0.0	0.0	0.0	0.0	0.0	0.0	0.0	0.0	0.0	0.0	0.0	0.0	0.0	0.0	0.0	10.34	786.17	0.0	1321.49	45.13	0.0	0.0	0.0	0.0	368.26	50.39	28.43	8.71	0.0	1.04	0.0	75.48	0.0	3.54	0.0	16.22
0.0	0.0	0.0	13.24	47.33	21.05	0.0	0.0	19.8	0.0	0.0	0.0	0.0	0.0	0.0	0.0	0.0	0.0	0.0	0.0	0.0	0.0	0.0	0.0	1.04	0.0	0.0	0.0	0.0	0.0	656.32	0.0	645.22	254.09	0.0	0.0	0.0	0.0	119.77	0.0	28.38	0.0	0.0	0.0	0.0	0.0	0.0	0.0	0.0	0.0
0.0	0.0	0.0	0.0	0.0	0.0	0.0	0.0	0.0	0.0	0.0	0.0	0.0	0.0	0.0	0.0	0.0	0.0	0.0	0.0	0.0	0.0	0.0	0.0	14.56	0.0	0.0	0.0	127.52	0.0	443.44	0.0	37.64	169.67	0.0	0.0	0.0	0.0	410.37	0.0	0.0	0.0	0.0	0.0	0.0	0.0	0.0	0.0	0.0	0.0
0.0	0.0	0.0	1.11	70.48	0.0	0.0	0.0	4.32	0.0	0.0	0.0	0.0	0.0	0.0	0.0	0.0	1.08	0.0	0.0	0.0	0.0	0.0	0.0	0.0	0.0	0.0	0.0	0.0	7.37	945.94	0.0	1610.94	0.0	0.0	0.0	0.0	0.0	740.38	0.0	0.0	0.0	0.0	0.0	0.0	0.0	0.0	117.01	0.0	0.0
0.0	0.0	0.0	17.56	66.35	47.9	0.0	0.0	2.7	0.0	0.0	0.0	0.0	0.0	0.0	7.28	0.0	0.0	0.0	0.0	0.0	0.0	0.0	0.0	0.0	0.0	0.0	0.0	151.59	0.0	1069.04	0.0	195.17	48.46	0.0	309.07	0.0	52.69	50.88	0.0	0.0	0.0	0.0	0.0	125.92	0.0	0.0	0.0	0.0	0.0
0.0	0.0	0.0	0.0	0.0	0.0	0.0	0.0	0.0	0.0	0.0	0.0	0.0	0.0	0.0	0.0	0.0	0.0	0.0	0.0	0.0	0.0	0.0	0.0	0.0	0.0	0.0	0.0	1.3	0.0	585.67	0.0	2571.78	54.98	0.0	113.16	0.0	0.0	638.96	0.0	0.0	11.34	0.0	0.0	445.26	0.0	0.0	0.0	0.0	0.0
0.0	0.0	0.0	0.0	0.0	0.0	0.0	0.0	0.0	0.0	0.0	0.0	0.0	0.0	0.0	0.0	0.0	0.0	0.0	0.0	0.0	0.0	0.0	0.0	0.0	0.0	0.0	0.0	74.23	0.0	752.68	0.0	1238.94	21.38	0.0	0.0	0.0	0.0	433.83	0.0	0.0	7.45	0.0	0.0	0.0	0.0	0.0	0.0	0.0	0.0
[truncated: 5,000 more columns]
