# Supplementary material for: Gene regulatory network reconstruction using single-cell RNA sequencing of barcoded genotypes in diverse environments
Source: eLife. 2020 Jan 27;9:e51254. doi: 10.7554/eLife.51254 (PMC7004572; doi:10.7554/eLife.51254)
Supplement: Source code 1. — It also contains a data folder with the raw count matrix as a TSV file (103118_SS_Data.tsv.gz), the simulated negative data count matrix as a TSV file (110518_SS_NEG_Data.tsv.gz), a gene name metadata TSV file (yeast_gene_names.tsv), supplemental tables 5 (STable5.tsv) and 6 (STable6.tsv) as TSV files, and the yeast gene ontology slim mapping as a TAB file (go_slim_mapping.tab). Source code 1 also contains a priors folder with the Gold Standard, the three sets of priors data tested in this work, and the YEASTRACT comparison data, all as TSV files. Source code 1 also contains a network folder with the network learned in this paper (signed_network.tsv) as a TSV file, and the networks for each experimental condition (COND_signed_network.tsv) as 11 separate TSV files. Source code 1 also contains an inferelator folder with the python scripts used to generate the networks for Figures 5, 6, 7. [file elife-51254-code1.tar.gz › data/yeast_gene_names.tsv]

SystematicName	Name
YAL068C	PAU8
YAL067W-A
YAL067C	SEO1
YAL065C
YAL064W-B
YAL064C-A	TDA8
YAL064W
YAL063C-A
YAL063C	FLO9
YAL062W	GDH3
YAL061W	BDH2
YAL060W	BDH1
YAL059W	ECM1
YAL058W	CNE1
YAL056W	GPB2
YAL055W	PEX22
YAL054C	ACS1
YAL053W	FLC2
YAL051W	OAF1
YAL049C	AIM2
YAL048C	GEM1
YAL047C	SPC72
YAL046C	BOL3
YAL044W-A	BOL1
YAL044C	GCV3
YAL043C	PTA1
YAL042W	ERV46
YAL041W	CDC24
YAL040C	CLN3
YAL039C	CYC3
YAL038W	CDC19
YAL037C-A
YAL037W
YAL036C	RBG1
YAL035W	FUN12
YAL034W-A	MTW1
YAL034C	FUN19
YAL033W	POP5
YAL032C	PRP45
YAL031C	GIP4
YAL030W	SNC1
YAL029C	MYO4
YAL028W	FRT2
YAL027W	SAW1
YAL026C	DRS2
YAL025C	MAK16
YAL024C	LTE1
YAL023C	PMT2
YAL022C	FUN26
YAL021C	CCR4
YAL020C	ATS1
YAL019W	FUN30
YAL018C	LDS1
YAL017W	PSK1
YAL016W	TPD3
YAL015C	NTG1
YAL014C	SYN8
YAL013W	DEP1
YAL012W	CYS3
YAL011W	SWC3
YAL010C	MDM10
YAL009W	SPO7
YAL008W	FUN14
YAL007C	ERP2
YAL005C	SSA1
YAL003W	EFB1
YAL002W	VPS8
YAL001C	TFC3
YAR002W	NUP60
YAR002C-A	ERP1
YAR003W	SWD1
YAR007C	RFA1
YAR008W	SEN34
YAR014C	BUD14
YAR015W	ADE1
YAR018C	KIN3
YAR019C	CDC15
YAR020C	PAU7
YAR023C
YAR027W	UIP3
YAR028W
YAR029W
YAR031W	PRM9
YAR033W	MST28
YAR035W	YAT1
YAR035C-A
YAR042W	SWH1
YAR050W	FLO1
YAR064W
YAR066W
YAR068W
YAR071W	PHO11
YJL225C
YJL223C	PAU1
YJL222W	VTH2
YJL221C	IMA4
YJL219W	HXT9
YJL218W
YJL217W	REE1
YJL216C	IMA5
YJL214W	HXT8
YJL213W
YJL212C	OPT1
YJL210W	PEX2
YJL209W	CBP1
YJL208C	NUC1
YJL207C	LAA1
YJL206C
YJL205C	NCE101
YJL204C	RCY1
YJL203W	PRP21
YJL201W	ECM25
YJL200C	ACO2
YJL199C	MBB1
YJL198W	PHO90
YJL197W	UBP12
YJL196C	ELO1
YJL194W	CDC6
YJL193W
YJL192C	SOP4
YJL191W	RPS14B
YJL190C	RPS22A
YJL189W	RPL39
YJL187C	SWE1
YJL186W	MNN5
YJL185C	ATG36
YJL184W	GON7
YJL183W	MNN11
YJL181W	RBH1
YJL180C	ATP12
YJL179W	PFD1
YJL178C	ATG27
YJL177W	RPL17B
YJL176C	SWI3
YJL174W	KRE9
YJL173C	RFA3
YJL172W	CPS1
YJL171C	TOH1
YJL170C	ASG7
YJL168C	SET2
YJL167W	ERG20
YJL166W	QCR8
YJL165C	HAL5
YJL164C	TPK1
YJL163C
YJL162C	JJJ2
YJL161W	FMP33
YJL160C	PIR5
YJL159W	HSP150
YJL158C	CIS3
YJL157C	FAR1
YJL156C	SSY5
YJL155C	FBP26
YJL154C	VPS35
YJL153C	INO1
YJL151C	SNA3
YJL149W	DAS1
YJL148W	RPA34
YJL147C	MRX5
YJL146W	IDS2
YJL145W	SFH5
YJL144W
YJL143W	TIM17
YJL141C	YAK1
YJL140W	RPB4
YJL139C	YUR1
YJL138C	TIF2
YJL137C	GLG2
YJL136W-A
YJL136C	RPS21B
YJL134W	LCB3
YJL133C-A
YJL133W	MRS3
YJL132W
YJL131C	AIM23
YJL130C	URA2
YJL129C	TRK1
YJL128C	PBS2
YJL127C-B
YJL127C	SPT10
YJL126W	NIT2
YJL125C	GCD14
YJL124C	LSM1
YJL123C	MTC1
YJL122W	ALB1
YJL121C	RPE1
YJL118W
YJL117W	PHO86
YJL116C	NCA3
YJL115W	ASF1
YJL112W	MDV1
YJL111W	CCT7
YJL110C	GZF3
YJL109C	UTP10
YJL108C	PRM10
YJL107C
YJL106W	IME2
YJL105W	SET4
YJL104W	PAM16
YJL103C	GSM1
YJL102W	MEF2
YJL101C	GSH1
YJL100W	LSB6
YJL099W	CHS6
YJL098W	SAP185
YJL097W	PHS1
YJL096W	MRPL49
YJL095W	BCK1
YJL094C	KHA1
YJL093C	TOK1
YJL092W	SRS2
YJL091C	GWT1
YJL090C	DPB11
YJL089W	SIP4
YJL088W	ARG3
YJL087C	TRL1
YJL085W	EXO70
YJL084C	ALY2
YJL083W	TAX4
YJL082W	IML2
YJL081C	ARP4
YJL080C	SCP160
YJL079C	PRY1
YJL078C	PRY3
YJL077W-B
YJL077W-A
YJL077C	ICS3
YJL076W	NET1
YJL074C	SMC3
YJL073W	JEM1
YJL072C	PSF2
YJL071W	ARG2
YJL070C
YJL069C	UTP18
YJL068C
YJL066C	MPM1
YJL065C	DLS1
YJL063C	MRPL8
YJL062W-A	COA3
YJL062W	LAS21
YJL061W	NUP82
YJL060W	BNA3
YJL059W	YHC3
YJL058C	BIT61
YJL057C	IKS1
YJL056C	ZAP1
YJL055W
YJL054W	TIM54
YJL053W	PEP8
YJL052C-A
YJL052W	TDH1
YJL051W	IRC8
YJL050W	MTR4
YJL049W	CHM7
YJL048C	UBX6
YJL047C-A
YJL047C	RTT101
YJL046W	AIM22
YJL045W
YJL044C	GYP6
YJL043W
YJL042W	MHP1
YJL041W	NSP1
YJL039C	NUP192
YJL038C	LOH1
YJL037W	IRC18
YJL036W	SNX4
YJL035C	TAD2
YJL034W	KAR2
YJL033W	HCA4
YJL031C	BET4
YJL030W	MAD2
YJL029C	VPS53
YJL028W
YJL027C
YJL026W	RNR2
YJL025W	RRN7
YJL024C	APS3
YJL023C	PET130
YJL020C	BBC1
YJL019W	MPS3
YJL016W	TPH3
YJL014W	CCT3
YJL013C	MAD3
YJL012C	VTC4
YJL011C	RPC17
YJL010C	NOP9
YJL008C	CCT8
YJL007C
YJL006C	CTK2
YJL005W	CYR1
YJL004C	SYS1
YJL003W	COX16
YJL002C	OST1
YJL001W	PRE3
YJR001W	AVT1
YJR002W	MPP10
YJR003C	MRX12
YJR004C	SAG1
YJR005W	APL1
YJR005C-A	LSO1
YJR006W	POL31
YJR007W	SUI2
YJR008W	MHO1
YJR009C	TDH2
YJR010W	MET3
YJR010C-A	SPC1
YJR011C
YJR013W	GPI14
YJR012C
YJR014W	TMA22
YJR015W
YJR016C	ILV3
YJR017C	ESS1
YJR019C	TES1
YJR021C	REC107
YJR022W	LSM8
YJR024C	MDE1
YJR025C	BNA1
YJR030C	RBH2
YJR031C	GEA1
YJR032W	CPR7
YJR033C	RAV1
YJR034W	PET191
YJR035W	RAD26
YJR036C	HUL4
YJR039W
YJR040W	GEF1
YJR041C	URB2
YJR042W	NUP85
YJR043C	POL32
YJR044C	VPS55
YJR045C	SSC1
YJR046W	TAH11
YJR047C	ANB1
YJR048W	CYC1
YJR049C	UTR1
YJR050W	ISY1
YJR051W	OSM1
YJR052W	RAD7
YJR053W	BFA1
YJR054W	KCH1
YJR055W	HIT1
YJR056C
YJR057W	CDC8
YJR058C	APS2
YJR059W	PTK2
YJR060W	CBF1
YJR061W
YJR062C	NTA1
YJR063W	RPA12
YJR064W	CCT5
YJR065C	ARP3
YJR066W	TOR1
YJR067C	YAE1
YJR068W	RFC2
YJR069C	HAM1
YJR070C	LIA1
YJR072C	NPA3
YJR073C	OPI3
YJR074W	MOG1
YJR075W	HOC1
YJR076C	CDC11
YJR077C	MIR1
YJR078W	BNA2
YJR079W
YJR080C	AIM24
YJR082C	EAF6
YJR083C	ACF4
YJR084W
YJR085C
YJR086W	STE18
YJR088C	EMC2
YJR089W	BIR1
YJR090C	GRR1
YJR091C	JSN1
YJR092W	BUD4
YJR093C	FIP1
YJR094C	IME1
YJR094W-A	RPL43B
YJR095W	SFC1
YJR096W
YJR097W	JJJ3
YJR098C
YJR099W	YUH1
YJR100C	AIM25
YJR101W	RSM26
YJR102C	VPS25
YJR103W	URA8
YJR104C	SOD1
YJR105W	ADO1
YJR106W	ECM27
YJR107W	LIH1
YJR108W	ABM1
YJR109C	CPA2
YJR110W	YMR1
YJR111C	PXP2
YJR112W	NNF1
YJR112W-A
YJR113C	RSM7
YJR115W
YJR116W	TDA4
YJR117W	STE24
YJR118C	ILM1
YJR119C	JHD2
YJR120W
YJR121W	ATP2
YJR122W	IBA57
YJR123W	RPS5
YJR124C
YJR125C	ENT3
YJR126C	VPS70
YJR128W
YJR127C	RSF2
YJR129C	EFM3
YJR130C	STR2
YJR131W	MNS1
YJR132W	NMD5
YJR133W	XPT1
YJR134C	SGM1
YJR135C	MCM22
YJR135W-A	TIM8
YJR136C	TTI2
YJR137C	MET5
YJR138W	IML1
YJR139C	HOM6
YJR140C	HIR3
YJR141W	IPA1
YJR142W
YJR143C	PMT4
YJR144W	MGM101
YJR145C	RPS4A
YJR146W
YJR147W	HMS2
YJR148W	BAT2
YJR149W
YJR150C	DAN1
YJR151C	DAN4
YJR151W-A
YJR152W	DAL5
YJR153W	PGU1
YJR154W
YJR155W	AAD10
YJR156C	THI11
YJR158W	HXT16
YJR159W	SOR1
YJR160C	MPH3
YJR161C	COS5
YKL224C	PAU16
YKL222C
YKL221W	MCH2
YKL220C	FRE2
YKL219W	COS9
YKL218C	SRY1
YKL217W	JEN1
YKL216W	URA1
YKL215C	OXP1
YKL214C	YRA2
YKL213C	DOA1
YKL212W	SAC1
YKL211C	TRP3
YKL210W	UBA1
YKL209C	STE6
YKL208W	CBT1
YKL207W	EMC3
YKL206C	ADD66
YKL205W	LOS1
YKL204W	EAP1
YKL203C	TOR2
YKL201C	MNN4
YKL198C	PTK1
YKL197C	PEX1
YKL196C	YKT6
YKL195W	MIA40
YKL194C	MST1
YKL193C	SDS22
YKL192C	ACP1
YKL191W	DPH2
YKL190W	CNB1
YKL189W	HYM1
YKL188C	PXA2
YKL187C	FAT3
YKL186C	MTR2
YKL185W	ASH1
YKL184W	SPE1
YKL183C-A
YKL183W	LOT5
YKL182W	FAS1
YKL181W	PRS1
YKL180W	RPL17A
YKL179C	COY1
YKL178C	STE3
YKL176C	LST4
YKL175W	ZRT3
YKL174C	TPO5
YKL173W	SNU114
YKL172W	EBP2
YKL171W	NNK1
YKL170W	MRPL38
YKL168C	KKQ8
YKL167C	MRP49
YKL166C	TPK3
YKL165C	MCD4
YKL164C	PIR1
YKL163W	PIR3
YKL162C
YKL161C	KDX1
YKL160W	ELF1
YKL159C	RCN1
YKL157W	APE2
YKL156W	RPS27A
YKL155C	RSM22
YKL154W	SRP102
YKL152C	GPM1
YKL151C	NNR2
YKL150W	MCR1
YKL149C	DBR1
YKL148C	SDH1
YKL146W	AVT3
YKL145W	RPT1
YKL144C	RPC25
YKL143W	LTV1
YKL142W	MRP8
YKL141W	SDH3
YKL140W	TGL1
YKL139W	CTK1
YKL138C-A	HSK3
YKL138C	MRPL31
YKL137W	CMC1
YKL135C	APL2
YKL134C	OCT1
YKL133C
YKL132C	RMA1
YKL130C	SHE2
YKL129C	MYO3
YKL128C	PMU1
YKL127W	PGM1
YKL126W	YPK1
YKL125W	RRN3
YKL124W	SSH4
YKL122C	SRP21
YKL121W	DGR2
YKL120W	OAC1
YKL119C	VPH2
YKL117W	SBA1
YKL116C	PRR1
YKL114C	APN1
YKL113C	RAD27
YKL112W	ABF1
YKL110C	KTI12
YKL109W	HAP4
YKL108W	SLD2
YKL107W
YKL106C-A
YKL106W	AAT1
YKL105C	SEG2
YKL104C	GFA1
YKL103C	APE1
YKL102C
YKL101W	HSL1
YKL100C	YPF1
YKL099C	UTP11
YKL098W	MTC2
YKL097C
YKL096C-B
YKL096W-A	CWP2
YKL096W	CWP1
YKL095W	YJU2
YKL094W	YJU3
YKL093W	MBR1
YKL092C	BUD2
YKL091C
YKL090W	CUE2
YKL089W	MIF2
YKL088W	CAB3
YKL087C	CYT2
YKL086W	SRX1
YKL085W	MDH1
YKL084W	HOT13
YKL082C	RRP14
YKL081W	TEF4
YKL080W	VMA5
YKL079W	SMY1
YKL078W	DHR2
YKL077W
YKL075C
YKL074C	MUD2
YKL073W	LHS1
YKL072W	STB6
YKL071W
YKL070W
YKL069W
YKL068W-A
YKL068W	NUP100
YKL067W	YNK1
YKL065W-A
YKL065C	YET1
YKL064W	MNR2
YKL063C
YKL062W	MSN4
YKL061W	BLI1
YKL060C	FBA1
YKL059C	MPE1
YKL058W	TOA2
YKL057C	NUP120
YKL056C	TMA19
YKL055C	OAR1
YKL054C	DEF1
YKL053C-A	MDM35
YKL052C	ASK1
YKL051W	SFK1
YKL050C
YKL049C	CSE4
YKL048C	ELM1
YKL047W	ANR2
YKL046C	DCW1
YKL045W	PRI2
YKL044W	MMO1
YKL043W	PHD1
YKL042W	SPC42
YKL041W	VPS24
YKL040C	NFU1
YKL039W	PTM1
YKL038W	RGT1
YKL037W	AIM26
YKL035W	UGP1
YKL034W	TUL1
YKL033W-A
YKL033W	TTI1
YKL032C	IXR1
YKL029C	MAE1
YKL028W	TFA1
YKL027W	TCD2
YKL026C	GPX1
YKL025C	PAN3
YKL024C	URA6
YKL023C-A
YKL023W
YKL022C	CDC16
YKL021C	MAK11
YKL020C	SPT23
YKL019W	RAM2
YKL018C-A
YKL018W	SWD2
YKL017C	HCS1
YKL016C	ATP7
YKL015W	PUT3
YKL014C	URB1
YKL013C	ARC19
YKL012W	PRP40
YKL011C	CCE1
YKL010C	UFD4
YKL009W	MRT4
YKL008C	LAC1
YKL007W	CAP1
YKL006C-A	SFT1
YKL006W	RPL14A
YKL005C	BYE1
YKL004W	AUR1
YKL003C	MRP17
YKL002W	DID4
YKL001C	MET14
YKR001C	VPS1
YKR002W	PAP1
YKR003W	OSH6
YKR004C	ECM9
YKR005C
YKR006C	MRPL13
YKR007W	MEH1
YKR008W	RSC4
YKR009C	FOX2
YKR010C	TOF2
YKR011C
YKR013W	PRY2
YKR014C	YPT52
YKR015C
YKR016W	MIC60
YKR017C	HEL1
YKR018C
YKR019C	IRS4
YKR020W	VPS51
YKR021W	ALY1
YKR022C	NTR2
YKR023W
YKR024C	DBP7
YKR025W	RPC37
YKR026C	GCN3
YKR027W	BCH2
YKR028W	SAP190
YKR029C	SET3
YKR030W	GMH1
YKR031C	SPO14
YKR032W
YKR034W	DAL80
YKR035W-A	DID2
YKR036C	CAF4
YKR037C	SPC34
YKR038C	KAE1
YKR039W	GAP1
YKR041W
YKR042W	UTH1
YKR043C	SHB17
YKR044W	UIP5
YKR045C
YKR046C	PET10
YKR048C	NAP1
YKR049C	FMP46
YKR050W	TRK2
YKR051W
YKR052C	MRS4
YKR053C	YSR3
YKR054C	DYN1
YKR055W	RHO4
YKR056W	TRM2
YKR057W	RPS21A
YKR058W	GLG1
YKR059W	TIF1
YKR060W	UTP30
YKR061W	KTR2
YKR062W	TFA2
YKR063C	LAS1
YKR064W	OAF3
YKR065C	PAM17
YKR066C	CCP1
YKR067W	GPT2
YKR068C	BET3
YKR069W	MET1
YKR070W
YKR071C	DRE2
YKR072C	SIS2
YKR073C
YKR074W	AIM29
YKR075C
YKR076W	ECM4
YKR077W	MSA2
YKR078W
YKR079C	TRZ1
YKR080W	MTD1
YKR081C	RPF2
YKR082W	NUP133
YKR083C	DAD2
YKR084C	HBS1
YKR085C	MRPL20
YKR086W	PRP16
YKR087C	OMA1
YKR088C	TVP38
YKR089C	TGL4
YKR090W	PXL1
YKR091W	SRL3
YKR092C	SRP40
YKR093W	PTR2
YKR094C	RPL40B
YKR095W	MLP1
YKR095W-A	PCC1
YKR096W	ESL2
YKR097W	PCK1
YKR098C	UBP11
YKR099W	BAS1
YKR100C	SKG1
YKR101W	SIR1
YKR102W	FLO10
YKR103W	NFT1
YKR104W
YKR105C	VBA5
YKR106W	GEX2
YLL067C
YLL066W-B
YLL066C
YLL064C	PAU18
YLL063C	AYT1
YLL062C	MHT1
YLL061W	MMP1
YLL060C	GTT2
YLL058W
YLL057C	JLP1
YLL056C
YLL055W	YCT1
YLL054C
YLL053C
YLL052C	AQY2
YLL051C	FRE6
YLL050C	COF1
YLL049W	LDB18
YLL048C	YBT1
YLL046C	RNP1
YLL045C	RPL8B
YLL043W	FPS1
YLL042C	ATG10
YLL041C	SDH2
YLL040C	VPS13
YLL039C	UBI4
YLL038C	ENT4
YLL036C	PRP19
YLL035W	GRC3
YLL034C	RIX7
YLL033W	IRC19
YLL032C
YLL031C	GPI13
YLL030C	RRT7
YLL029W	FRA1
YLL028W	TPO1
YLL027W	ISA1
YLL026W	HSP104
YLL025W	PAU17
YLL024C	SSA2
YLL023C	POM33
YLL022C	HIF1
YLL021W	SPA2
YLL019C	KNS1
YLL018C-A	COX19
YLL018C	DPS1
YLL015W	BPT1
YLL014W	EMC6
YLL013C	PUF3
YLL012W	YEH1
YLL011W	SOF1
YLL010C	PSR1
YLL009C	COX17
YLL008W	DRS1
YLL007C	LMO1
YLL006W-A
YLL006W	MMM1
YLL005C	SPO75
YLL004W	ORC3
YLL003W	SFI1
YLL002W	RTT109
YLL001W	DNM1
YLR001C
YLR002C	NOC3
YLR003C	CMS1
YLR004C	THI73
YLR005W	SSL1
YLR006C	SSK1
YLR007W	NSE1
YLR008C	PAM18
YLR009W	RLP24
YLR010C	TEN1
YLR011W	LOT6
YLR012C
YLR013W	GAT3
YLR014C	PPR1
YLR015W	BRE2
YLR016C	PML1
YLR017W	MEU1
YLR018C	POM34
YLR019W	PSR2
YLR020C	YEH2
YLR021W	IRC25
YLR022C	SDO1
YLR023C	IZH3
YLR024C	UBR2
YLR025W	SNF7
YLR026C	SED5
YLR027C	AAT2
YLR028C	ADE16
YLR029C	RPL15A
YLR030W
YLR031W
YLR032W	RAD5
YLR033W	RSC58
YLR034C	SMF3
YLR035C	MLH2
YLR036C
YLR037C	PAU23
YLR038C	COX12
YLR039C	RIC1
YLR040C	AFB1
YLR042C
YLR043C	TRX1
YLR044C	PDC1
YLR045C	STU2
YLR046C
YLR047C	FRE8
YLR048W	RPS0B
YLR049C
YLR050C
YLR051C	FCF2
YLR052W	IES3
YLR053C
YLR054C	OSW2
YLR055C	SPT8
YLR056W	ERG3
YLR057W	MNL2
YLR058C	SHM2
YLR059C	REX2
YLR060W	FRS1
YLR061W	RPL22A
YLR063W	BMT6
YLR064W	PER33
YLR065C	ENV10
YLR066W	SPC3
YLR067C	PET309
YLR068W	FYV7
YLR069C	MEF1
YLR070C	XYL2
YLR071C	RGR1
YLR072W	LAM6
YLR073C	RFU1
YLR074C	BUD20
YLR075W	RPL10
YLR077W	FMP25
YLR078C	BOS1
YLR079W	SIC1
YLR080W	EMP46
YLR081W	GAL2
YLR082C	SRL2
YLR083C	EMP70
YLR084C	RAX2
YLR085C	ARP6
YLR086W	SMC4
YLR087C	CSF1
YLR088W	GAA1
YLR089C	ALT1
YLR090W	XDJ1
YLR091W	GEP5
YLR092W	SUL2
YLR093C	NYV1
YLR094C	GIS3
YLR095C	IOC2
YLR096W	KIN2
YLR097C	HRT3
YLR098C	CHA4
YLR099C	ICT1
YLR099W-A	MIM2
YLR100W	ERG27
YLR102C	APC9
YLR103C	CDC45
YLR104W	LCL2
YLR105C	SEN2
YLR106C	MDN1
YLR107W	REX3
YLR108C
YLR109W	AHP1
YLR110C	CCW12
YLR113W	HOG1
YLR114C	AVL9
YLR115W	CFT2
YLR116W	MSL5
YLR117C	CLF1
YLR118C
YLR119W	SRN2
YLR120C	YPS1
YLR121C	YPS3
YLR122C
YLR125W
YLR126C
YLR127C	APC2
YLR128W	DCN1
YLR129W	DIP2
YLR130C	ZRT2
YLR131C	ACE2
YLR132C	USB1
YLR133W	CKI1
YLR134W	PDC5
YLR135W	SLX4
YLR136C	TIS11
YLR137W	RKM5
YLR138W	NHA1
YLR139C	SLS1
YLR141W	RRN5
YLR142W	PUT1
YLR143W	DPH6
YLR144C	ACF2
YLR145W	RMP1
YLR146C	SPE4
YLR146W-A
YLR147C	SMD3
YLR148W	PEP3
YLR149C
YLR150W	STM1
YLR151C	PCD1
YLR152C
YLR153C	ACS2
YLR154C	RNH203
YLR154W-C	TAR1
YLR154C-G
YLR154C-H
YLR155C	ASP3-1
YLR156W
YLR156C-A
YLR157C	ASP3-2
YLR157W-D
YLR157W-E
YLR157C-C
YLR158C	ASP3-3
YLR159W
YLR159C-A
YLR160C	ASP3-4
YLR161W
YLR162W
YLR162W-A	RRT15
YLR163C	MAS1
YLR164W	SHH4
YLR165C	PUS5
YLR166C	SEC10
YLR167W	RPS31
YLR168C	UPS2
YLR170C	APS1
YLR172C	DPH5
YLR173W
YLR174W	IDP2
YLR175W	CBF5
YLR176C	RFX1
YLR177W
YLR178C	TFS1
YLR179C
YLR180W	SAM1
YLR181C	VTA1
YLR182W	SWI6
YLR183C	TOS4
YLR185W	RPL37A
YLR186W	EMG1
YLR187W	SKG3
YLR188W	MDL1
YLR189C	ATG26
YLR190W	MMR1
YLR191W	PEX13
YLR192C	HCR1
YLR193C	UPS1
YLR194C	NCW2
YLR195C	NMT1
YLR196W	PWP1
YLR197W	NOP56
YLR199C	PBA1
YLR200W	YKE2
YLR201C	COQ9
YLR203C	MSS51
YLR204W	QRI5
YLR205C	HMX1
YLR206W	ENT2
YLR207W	HRD3
YLR208W	SEC13
YLR209C	PNP1
YLR210W	CLB4
YLR211C	ATG38
YLR212C	TUB4
YLR213C	CRR1
YLR214W	FRE1
YLR215C	CDC123
YLR216C	CPR6
YLR218C	COA4
YLR219W	MSC3
YLR220W	CCC1
YLR221C	RSA3
YLR222C	UTP13
YLR223C	IFH1
YLR224W	UCC1
YLR225C
YLR226W	BUR2
YLR227C	ADY4
YLR228C	ECM22
YLR229C	CDC42
YLR231C	BNA5
YLR233C	EST1
YLR234W	TOP3
YLR237W	THI7
YLR238W	FAR10
YLR239C	LIP2
YLR240W	VPS34
YLR241W	CSC1
YLR242C	ARV1
YLR243W	GPN3
YLR244C	MAP1
YLR245C	CDD1
YLR246W	ERF2
YLR247C	IRC20
YLR248W	RCK2
YLR249W	YEF3
YLR250W	SSP120
YLR251W	SYM1
YLR253W	MCP2
YLR254C	NDL1
YLR256W	HAP1
YLR257W
YLR258W	GSY2
YLR259C	HSP60
YLR260W	LCB5
YLR261C	VPS63
YLR262C	YPT6
YLR262C-A	TMA7
YLR263W	RED1
YLR264W	RPS28B
YLR264C-A
YLR265C	NEJ1
YLR266C	PDR8
YLR267W	BOP2
YLR268W	SEC22
YLR270W	DCS1
YLR271W	CMG1
YLR272C	YCS4
YLR273C	PIG1
YLR274W	MCM5
YLR275W	SMD2
YLR276C	DBP9
YLR277C	YSH1
YLR278C
YLR281C
YLR283W
YLR284C	ECI1
YLR285W	NNT1
YLR285C-A
YLR286C	CTS1
YLR287C
YLR287C-A	RPS30A
YLR288C	MEC3
YLR289W	GUF1
YLR290C	COQ11
YLR291C	GCD7
YLR292C	SEC72
YLR293C	GSP1
YLR295C	ATP14
YLR297W
YLR298C	YHC1
YLR299W	ECM38
YLR300W	EXG1
YLR301W	HRI1
YLR303W	MET17
YLR302C
YLR304C	ACO1
YLR305C	STT4
YLR306W	UBC12
YLR307W	CDA1
YLR307C-A
YLR308W	CDA2
YLR309C	IMH1
YLR310C	CDC25
YLR312C	ATG39
YLR312W-A	MRPL15
YLR313C	SPH1
YLR314C	CDC3
YLR315W	NKP2
YLR316C	TAD3
YLR318W	EST2
YLR319C	BUD6
YLR320W	MMS22
YLR321C	SFH1
YLR323C	CWC24
YLR324W	PEX30
YLR325C	RPL38
YLR326W
YLR327C	TMA10
YLR328W	NMA1
YLR329W	REC102
YLR330W	CHS5
YLR332W	MID2
YLR331C	JIP3
YLR333C	RPS25B
YLR335W	NUP2
YLR336C	SGD1
YLR337C	VRP1
YLR340W	RPP0
YLR341W	SPO77
YLR342W	FKS1
YLR342W-A
YLR343W	GAS2
YLR344W	RPL26A
YLR345W
YLR346C	CIS1
YLR347C	KAP95
YLR348C	DIC1
YLR350W	ORM2
YLR351C	NIT3
YLR352W
YLR353W	BUD8
YLR354C	TAL1
YLR355C	ILV5
YLR356W	ATG33
YLR357W	RSC2
YLR358C
YLR359W	ADE13
YLR360W	VPS38
YLR361C	DCR2
YLR361C-A
YLR362W	STE11
YLR363C	NMD4
YLR363W-A
YLR364W	GRX8
YLR365W
YLR367W	RPS22B
YLR368W	MDM30
YLR369W	SSQ1
YLR370C	ARC18
YLR371W	ROM2
YLR372W	ELO3
YLR373C	VID22
YLR375W	STP3
YLR376C	PSY3
YLR377C	FBP1
YLR378C	SEC61
YLR380W	CSR1
YLR381W	CTF3
YLR382C	NAM2
YLR383W	SMC6
YLR384C	IKI3
YLR385C	SWC7
YLR386W	VAC14
YLR387C	REH1
YLR388W	RPS29A
YLR389C	STE23
YLR390W	ECM19
YLR390W-A	CCW14
YLR392C	ART10
YLR393W	ATP10
YLR394W	CST9
YLR395C	COX8
YLR396C	VPS33
YLR397C	AFG2
YLR398C	SKI2
YLR399C	BDF1
YLR401C	DUS3
YLR403W	SFP1
YLR404W	SEI1
YLR405W	DUS4
YLR406C	RPL31B
YLR406C-A
YLR407W
YLR408C	BLS1
YLR409C	UTP21
YLR410W	VIP1
YLR411W	CTR3
YLR412W	BER1
YLR412C-A
YLR413W	INA1
YLR414C	PUN1
YLR415C
YLR417W	VPS36
YLR418C	CDC73
YLR419W
YLR420W	URA4
YLR421C	RPN13
YLR422W	DCK1
YLR423C	ATG17
YLR424W	SPP382
YLR425W	TUS1
YLR426W	TDA5
YLR427W	MAG2
YLR429W	CRN1
YLR430W	SEN1
YLR431C	ATG23
YLR432W	IMD3
YLR433C	CNA1
YLR435W	TSR2
YLR436C	ECM30
YLR437C	DIF1
YLR438W	CAR2
YLR438C-A	LSM3
YLR439W	MRPL4
YLR440C	SEC39
YLR441C	RPS1A
YLR442C	SIR3
YLR443W	ECM7
YLR445W	GMC2
YLR446W
YLR447C	VMA6
YLR448W	RPL6B
YLR449W	FPR4
YLR450W	HMG2
YLR451W	LEU3
YLR452C	SST2
YLR453C	RIF2
YLR454W	FMP27
YLR455W	PDP3
YLR456W
YLR457C	NBP1
YLR459W	GAB1
YLR460C
YLR461W	PAU4
YLR462W
YLR464W
YLR466W	YRF1-4
YLR467W	YRF1-5
YML133C
YML132W	COS3
YML131W
YML130C	ERO1
YML129C	COX14
YML128C	MSC1
YML127W	RSC9
YML126C	ERG13
YML125C	PGA3
YML124C	TUB3
YML123C	PHO84
YML122C
YML121W	GTR1
YML120C	NDI1
YML119W
YML118W	NGL3
YML117W	NAB6
YML116W	ATR1
YML115C	VAN1
YML114C	TAF8
YML113W	DAT1
YML112W	CTK3
YML111W	BUL2
YML110C	COQ5
YML109W	ZDS2
YML108W
YML107C	PML39
YML106W	URA5
YML105C	SEC65
YML104C	MDM1
YML103C	NUP188
YML102W	CAC2
YML101C	CUE4
YML100W-A
YML100W	TSL1
YML099C	ARG81
YML098W	TAF13
YML097C	VPS9
YML096W
YML095C	RAD10
YML094W	GIM5
YML093W	UTP14
YML092C	PRE8
YML091C	RPM2
YML088W	UFO1
YML087C	AIM33
YML086C	ALO1
YML085C	TUB1
YML083C
YML082W
YML081C-A	ATP18
YML081W	TDA9
YML080W	DUS1
YML079W
YML078W	CPR3
YML077W	BET5
YML076C	WAR1
YML075C	HMG1
YML074C	FPR3
YML073C	RPL6A
YML072C	TCB3
YML071C	COG8
YML070W	DAK1
YML069W	POB3
YML068W	ITT1
YML067C	ERV41
YML066C	SMA2
YML065W	ORC1
YML064C	TEM1
YML063W	RPS1B
YML062C	MFT1
YML061C	PIF1
YML060W	OGG1
YML059C	NTE1
YML058W-A	HUG1
YML058W	SML1
YML057W	CMP2
YML056C	IMD4
YML055W	SPC2
YML054C	CYB2
YML054C-A
YML053C
YML052W	SUR7
YML051W	GAL80
YML050W	AIM32
YML049C	RSE1
YML048W	GSF2
YML047C	PRM6
YML046W	PRP39
YML043C	RRN11
YML042W	CAT2
YML041C	VPS71
YML038C	YMD8
YML037C
YML036W	CGI121
YML035C	AMD1
YML034W	SRC1
YML032C	RAD52
YML031W	NDC1
YML030W	RCF1
YML029W	USA1
YML028W	TSA1
YML027W	YOX1
YML026C	RPS18B
YML025C	YML6
YML024W	RPS17A
YML023C	NSE5
YML022W	APT1
YML021C	UNG1
YML020W
YML019W	OST6
YML018C
YML017W	PSP2
YML016C	PPZ1
YML015C	TAF11
YML014W	TRM9
YML013W	UBX2
YML012W	ERV25
YML011C	RAD33
YML010W	SPT5
YML009C	MRPL39
YML008C	ERG6
YML007C-A
YML007W	YAP1
YML006C	GIS4
YML005W	TRM12
YML004C	GLO1
YML003W
YML002W
YML001W	YPT7
YMR001C	CDC5
YMR001C-A
YMR002W	MIX17
YMR003W	AIM34
YMR004W	MVP1
YMR005W	TAF4
YMR006C	PLB2
YMR007W
YMR008C	PLB1
YMR009W	ADI1
YMR010W	ANY1
YMR011W	HXT2
YMR012W	CLU1
YMR013C	SEC59
YMR014W	BUD22
YMR015C	ERG5
YMR016C	SOK2
YMR017W	SPO20
YMR018W	PEX9
YMR019W	STB4
YMR020W	FMS1
YMR021C	MAC1
YMR022W	UBC7
YMR023C	MSS1
YMR024W	MRPL3
YMR025W	CSI1
YMR026C	PEX12
YMR027W
YMR028W	TAP42
YMR029C	FAR8
YMR030W	RSF1
YMR031C	EIS1
YMR032W	HOF1
YMR030W-A
YMR033W	ARP9
YMR034C	RCH1
YMR035W	IMP2
YMR036C	MIH1
YMR037C	MSN2
YMR038C	CCS1
YMR039C	SUB1
YMR040W	YET2
YMR041C	ARA2
YMR042W	ARG80
YMR043W	MCM1
YMR044W	IOC4
YMR047C	NUP116
YMR048W	CSM3
YMR049C	ERB1
YMR052W	FAR3
YMR053C	STB2
YMR054W	STV1
YMR055C	BUB2
YMR056C	AAC1
YMR058W	FET3
YMR059W	SEN15
YMR060C	SAM37
YMR061W	RNA14
YMR062C	ARG7
YMR063W	RIM9
YMR064W	AEP1
YMR065W	KAR5
YMR066W	SOV1
YMR067C	UBX4
YMR068W	AVO2
YMR069W	NAT4
YMR070W	MOT3
YMR071C	TVP18
YMR072W	ABF2
YMR073C	IRC21
YMR074C	SDD2
YMR075W	RCO1
YMR076C	PDS5
YMR077C	VPS20
YMR078C	CTF18
YMR079W	SEC14
YMR080C	NAM7
YMR081C	ISF1
YMR082C
YMR083W	ADH3
YMR084W
YMR085W
YMR086W	SEG1
YMR087W
YMR088C	VBA1
YMR089C	YTA12
YMR090W
YMR091C	NPL6
YMR092C	AIP1
YMR093W	UTP15
YMR094W	CTF13
YMR095C	SNO1
YMR096W	SNZ1
YMR097C	MTG1
YMR098C	ATP25
YMR099C
YMR100W	MUB1
YMR101C	SRT1
YMR102C
YMR103C
YMR104C	YPK2
YMR105C	PGM2
YMR105W-A
YMR106C	YKU80
YMR107W	SPG4
YMR108W	ILV2
YMR109W	MYO5
YMR110C	HFD1
YMR111C
YMR112C	MED11
YMR113W	FOL3
YMR114C
YMR115W	MGR3
YMR116C	ASC1
YMR117C	SPC24
YMR118C	SHH3
YMR119W	ASI1
YMR120C	ADE17
YMR121C	RPL15B
YMR122C
YMR122W-A
YMR123W	PKR1
YMR124W	EPO1
YMR125W	STO1
YMR126C	DLT1
YMR127C	SAS2
YMR128W	ECM16
YMR129W	POM152
YMR130W
YMR131C	RRB1
YMR132C	JLP2
YMR133W	REC114
YMR134W	ERG29
YMR135C	GID8
YMR136W	GAT2
YMR137C	PSO2
YMR138W	CIN4
YMR139W	RIM11
YMR140W	SIP5
YMR141C
YMR142C	RPL13B
YMR143W	RPS16A
YMR144W	FDO1
YMR145C	NDE1
YMR146C	TIF34
YMR147W
YMR148W	OSW5
YMR149W	SWP1
YMR150C	IMP1
YMR152W	YIM1
YMR153W	NUP53
YMR154C	RIM13
YMR155W
YMR156C	TPP1
YMR157C	AIM36
YMR158W	MRPS8
YMR158C-A
YMR159C	ATG16
YMR160W
YMR161W	HLJ1
YMR162C	DNF3
YMR163C	INP2
YMR164C	MSS11
YMR165C	PAH1
YMR166C	MME1
YMR167W	MLH1
YMR168C	CEP3
YMR169C	ALD3
YMR170C	ALD2
YMR171C	EAR1
YMR172W	HOT1
YMR173W	DDR48
YMR174C	PAI3
YMR175W	SIP18
YMR175W-A
YMR176W	ECM5
YMR177W	MMT1
YMR178W
YMR179W	SPT21
YMR180C	CTL1
YMR181C
YMR182C	RGM1
YMR182W-A
YMR183C	SSO2
YMR184W	ADD37
YMR185W	RTP1
YMR186W	HSC82
YMR187C
YMR188C	MRPS17
YMR189W	GCV2
YMR190C	SGS1
YMR191W	SPG5
YMR192W	GYL1
YMR193W	MRPL24
YMR194W	RPL36A
YMR194C-B	CMC4
YMR195W	ICY1
YMR196W
YMR197C	VTI1
YMR198W	CIK1
YMR199W	CLN1
YMR200W	ROT1
YMR201C	RAD14
YMR202W	ERG2
YMR203W	TOM40
YMR204C	INP1
YMR205C	PFK2
YMR206W
YMR207C	HFA1
YMR208W	ERG12
YMR209C
YMR210W	MGL2
YMR211W	DML1
YMR212C	EFR3
YMR213W	CEF1
YMR214W	SCJ1
YMR215W	GAS3
YMR216C	SKY1
YMR217W	GUA1
YMR218C	TRS130
YMR219W	ESC1
YMR220W	ERG8
YMR221C	FMP42
YMR222C	FSH2
YMR223W	UBP8
YMR224C	MRE11
YMR225C	MRPL44
YMR226C
YMR227C	TAF7
YMR228W	MTF1
YMR229C	RRP5
YMR230W	RPS10B
YMR230W-A
YMR231W	PEP5
YMR232W	FUS2
YMR233W	TRI1
YMR234W	RNH1
YMR235C	RNA1
YMR236W	TAF9
YMR237W	BCH1
YMR238W	DFG5
YMR239C	RNT1
YMR240C	CUS1
YMR241W	YHM2
YMR242C	RPL20A
YMR242W-A
YMR243C	ZRC1
YMR244W
YMR244C-A	COA6
YMR246W	FAA4
YMR247C	RKR1
YMR247W-A
YMR250W	GAD1
YMR251W	GTO3
YMR251W-A	HOR7
YMR252C
YMR253C
YMR255W	GFD1
YMR256C	COX7
YMR257C	PET111
YMR258C	ROY1
YMR259C	TRM732
YMR260C	TIF11
YMR261C	TPS3
YMR262W
YMR263W	SAP30
YMR264W	CUE1
YMR265C
YMR266W	RSN1
YMR267W	PPA2
YMR268C	PRP24
YMR269W	TMA23
YMR270C	RRN9
YMR271C	URA10
YMR272C	SCS7
YMR272W-B
YMR273C	ZDS1
YMR274C	RCE1
YMR275C	BUL1
YMR276W	DSK2
YMR277W	FCP1
YMR278W	PRM15
YMR279C
YMR280C	CAT8
YMR281W	GPI12
YMR282C	AEP2
YMR283C	RIT1
YMR284W	YKU70
YMR285C	NGL2
YMR286W	MRPL33
YMR287C	DSS1
YMR288W	HSH155
YMR289W	ABZ2
YMR290C	HAS1
YMR291W	TDA1
YMR292W	GOT1
YMR293C	HER2
YMR294W	JNM1
YMR295C
YMR296C	LCB1
YMR297W	PRC1
YMR298W	LIP1
YMR299C	DYN3
YMR300C	ADE4
YMR301C	ATM1
YMR302C	YME2
YMR303C	ADH2
YMR304W	UBP15
YMR305C	SCW10
YMR306W	FKS3
YMR307W	GAS1
YMR308C	PSE1
YMR309C	NIP1
YMR310C
YMR311C	GLC8
YMR312W	ELP6
YMR313C	TGL3
YMR314W	PRE5
YMR315W
YMR315W-A
YMR316W	DIA1
YMR316C-A
YMR317W
YMR318C	ADH6
YMR319C	FET4
YMR320W
YMR321C
YMR322C	SNO4
YMR323W	ERR3
YMR325W	PAU19
YNL339C	YRF1-6
YNL336W	COS1
YNL335W	DDI3
YNL334C	SNO2
YNL333W	SNZ2
YNL332W	THI12
YNL331C	AAD14
YNL330C	RPD3
YNL329C	PEX6
YNL328C	MDJ2
YNL327W	EGT2
YNL326C	PFA3
YNL325C	FIG4
YNL323W	LEM3
YNL322C	KRE1
YNL321W	VNX1
YNL320W
YNL318C	HXT14
YNL317W	PFS2
YNL316C	PHA2
YNL315C	ATP11
YNL314W	DAL82
YNL313C	EMW1
YNL312W	RFA2
YNL311C	SKP2
YNL310C	ZIM17
YNL309W	STB1
YNL308C	KRI1
YNL307C	MCK1
YNL306W	MRPS18
YNL305C	BXI1
YNL304W	YPT11
YNL302C	RPS19B
YNL301C	RPL18B
YNL300W	TOS6
YNL299W	TRF5
YNL298W	CLA4
YNL297C	MON2
YNL295W	MRX6
YNL294C	RIM21
YNL293W	MSB3
YNL292W	PUS4
YNL291C	MID1
YNL290W	RFC3
YNL289W	PCL1
YNL288W	CAF40
YNL287W	SEC21
YNL286W	CUS2
YNL284C	MRPL10
YNL283C	WSC2
YNL282W	POP3
YNL281W	HCH1
YNL280C	ERG24
YNL279W	PRM1
YNL278W	CAF120
YNL277W-A
YNL277W	MET2
YNL275W	BOR1
YNL274C	GOR1
YNL273W	TOF1
YNL272C	SEC2
YNL271C	BNI1
YNL270C	ALP1
YNL269W	BSC4
YNL268W	LYP1
YNL267W	PIK1
YNL265C	IST1
YNL264C	PDR17
YNL263C	YIF1
YNL262W	POL2
YNL261W	ORC5
YNL260C	LTO1
YNL259C	ATX1
YNL258C	DSL1
YNL257C	SIP3
YNL256W	FOL1
YNL255C	GIS2
YNL254C	RTC4
YNL253W	TEX1
YNL252C	MRPL17
YNL251C	NRD1
YNL250W	RAD50
YNL249C	MPA43
YNL248C	RPA49
YNL247W
YNL246W	VPS75
YNL245C	CWC25
YNL244C	SUI1
YNL243W	SLA2
YNL242W	ATG2
YNL241C	ZWF1
YNL240C	NAR1
YNL239W	LAP3
YNL238W	KEX2
YNL237W	YTP1
YNL236W	SIN4
YNL234W
YNL233W	BNI4
YNL232W	CSL4
YNL231C	PDR16
YNL230C	ELA1
YNL229C	URE2
YNL227C	JJJ1
YNL225C	CNM67
YNL224C	SQS1
YNL223W	ATG4
YNL222W	SSU72
YNL221C	POP1
YNL220W	ADE12
YNL219C	ALG9
YNL218W	MGS1
YNL217W
YNL216W	RAP1
YNL215W	IES2
YNL214W	PEX17
YNL213C	RRG9
YNL212W	VID27
YNL211C	MRX7
YNL210W	MER1
YNL209W	SSB2
YNL208W
YNL207W	RIO2
YNL206C	RTT106
YNL204C	SPS18
YNL202W	SPS19
YNL201C	PSY2
YNL200C	NNR1
YNL199C	GCR2
YNL197C	WHI3
YNL196C	SLZ1
YNL195C
YNL194C
YNL193W
YNL192W	CHS1
YNL191W	DUG3
YNL190W
YNL189W	SRP1
YNL188W	KAR1
YNL187W	SWT21
YNL186W	UBP10
YNL185C	MRPL19
YNL184C
YNL183C	NPR1
YNL182C	IPI3
YNL181W	PBR1
YNL180C	RHO5
YNL178W	RPS3
YNL177C	MRPL22
YNL176C	TDA7
YNL175C	NOP13
YNL173C	MDG1
YNL172W	APC1
YNL169C	PSD1
YNL168C	FMP41
YNL167C	SKO1
YNL166C	BNI5
YNL165W
YNL164C	IBD2
YNL163C	RIA1
YNL162W-A
YNL162W	RPL42A
YNL161W	CBK1
YNL160W	YGP1
YNL159C	ASI2
YNL158W	PGA1
YNL157W	IGO1
YNL156C	NSG2
YNL155W	CUZ1
YNL154C	YCK2
YNL153C	GIM3
YNL152W	INN1
YNL151C	RPC31
YNL149C	PGA2
YNL148C	ALF1
YNL147W	LSM7
YNL146C-A
YNL146W
YNL145W	MFA2
YNL144C
YNL143C
YNL142W	MEP2
YNL141W	AAH1
YNL140C
YNL139C	THO2
YNL138W-A	YSF3
YNL138W	SRV2
YNL137C	NAM9
YNL136W	EAF7
YNL135C	FPR1
YNL134C
YNL133C	FYV6
YNL132W	KRE33
YNL131W	TOM22
YNL130C	CPT1
YNL130C-A	DGR1
YNL129W	NRK1
YNL128W	TEP1
YNL127W	FAR11
YNL126W	SPC98
YNL125C	ESBP6
YNL124W	NAF1
YNL123W	NMA111
YNL122C
YNL121C	TOM70
YNL119W	NCS2
YNL118C	DCP2
YNL117W	MLS1
YNL116W	DMA2
YNL115C
YNL113W	RPC19
YNL112W	DBP2
YNL111C	CYB5
YNL110C	NOP15
YNL108C
YNL107W	YAF9
YNL106C	INP52
YNL104C	LEU4
YNL103W	MET4
YNL102W	POL1
YNL101W	AVT4
YNL100W	MIC27
YNL099C	OCA1
YNL098C	RAS2
YNL097C-B
YNL097C	PHO23
YNL096C	RPS7B
YNL095C
YNL094W	APP1
YNL093W	YPT53
YNL092W
YNL091W	NST1
YNL090W	RHO2
YNL088W	TOP2
YNL087W	TCB2
YNL086W	SNN1
YNL085W	MKT1
YNL084C	END3
YNL083W	SAL1
YNL082W	PMS1
YNL081C	SWS2
YNL080C	EOS1
YNL079C	TPM1
YNL078W	NIS1
YNL077W	APJ1
YNL076W	MKS1
YNL075W	IMP4
YNL074C	MLF3
YNL073W	MSK1
YNL072W	RNH201
YNL071W	LAT1
YNL070W	TOM7
YNL069C	RPL16B
YNL068C	FKH2
YNL067W-B
YNL067W	RPL9B
YNL066W	SUN4
YNL065W	AQR1
YNL064C	YDJ1
YNL063W	MTQ1
YNL062C	GCD10
YNL061W	NOP2
YNL059C	ARP5
YNL058C
YNL056W	OCA2
YNL055C	POR1
YNL054W	VAC7
YNL053W	MSG5
YNL052W	COX5A
[truncated: 3,888 more rows]
