# Supplementary material for: Gene regulatory network reconstruction using single-cell RNA sequencing of barcoded genotypes in diverse environments
Source: eLife. 2020 Jan 27;9:e51254. doi: 10.7554/eLife.51254 (PMC7004572; doi:10.7554/eLife.51254)
Supplement: Source code 1. — It also contains a data folder with the raw count matrix as a TSV file (103118_SS_Data.tsv.gz), the simulated negative data count matrix as a TSV file (110518_SS_NEG_Data.tsv.gz), a gene name metadata TSV file (yeast_gene_names.tsv), supplemental tables 5 (STable5.tsv) and 6 (STable6.tsv) as TSV files, and the yeast gene ontology slim mapping as a TAB file (go_slim_mapping.tab). Source code 1 also contains a priors folder with the Gold Standard, the three sets of priors data tested in this work, and the YEASTRACT comparison data, all as TSV files. Source code 1 also contains a network folder with the network learned in this paper (signed_network.tsv) as a TSV file, and the networks for each experimental condition (COND_signed_network.tsv) as 11 separate TSV files. Source code 1 also contains an inferelator folder with the python scripts used to generate the networks for Figures 5, 6, 7. [file elife-51254-code1.tar.gz › figure_3.R]

if (!exists('WORKING.PATH')) {source('figure_common_settings.R')}
if (!exists('dimred_for_umap')) {source('figure_common_functions.R')}
if (!exists('count_data')) {source('figure_common_data.R')}

# Output paths
FIGURE3.FILE <- "figure_3.pdf"
SUPPLEMENTAL.FIGURE.3.1 <- 'supplemental_figure_3-1.pdf'
SUPPLEMENTAL.FIGURE.3.2 <- 'supplemental_figure_3-2.pdf'

FIG.3B.CONDITIONS <- c("YPD", "YPDRapa")

print("Loading Figure 3 Data")
sce.obj.fig3 <- load_data_into_sce(count.data = dplyr::select(count_data, -META.DATA.COLUMNS), meta.data = meta_data)
sce.conditions <- list()
for (condition in rev(CONDITION.LEVELS)) {sce.conditions[[condition]] <- sce.obj.fig3[, sce.obj.fig3$Condition == condition]}
rm(sce.obj.fig3)

set.seed(RANDOM.SEED)
print("Normalizing Figure 3 Data")
sce.conditions <- lapply(sce.conditions, normalizeSCE)
print("PCA for Figure 3 Data")
sce.conditions <- lapply(sce.conditions, function(x) {runPCA(x, ncomponents=50, ntop=Inf, method='irlba', exprs_values='logcounts')})
print("UMAP for Figure 3 Data")
sce.conditions <- lapply(sce.conditions, function(x) {runUMAP(x, random_state=RANDOM.SEED, min_dist=0.1, use_dimred='PCA')})
print("SNN for Figure 3 Data")
sce.conditions <- lapply(sce.conditions, apply.snn.cluster)

num.clusters <- lapply(names(sce.conditions), function(x) {length(unique(sce.conditions[[x]][['cluster']]))})
colors.clust <- colorRampPalette(brewer.pal(9, 'Set1'))(max(unlist(num.clusters, use.names=FALSE)))

print("Generating Figure 3A")
genotype.plts <- lapply(names(sce.conditions), 
                        function(x) {umap.plot(sce.conditions[[x]], color.by='Genotype_Group', alpha=0.8, size=0.25, color.title='Genotype', raster.width = 1, raster.height = 1) + 
                            scale_color_manual(labels = GENOTYPE.LABELS, breaks = GENOTYPE.LEVELS, values = GENOTYPE.COLORS) +
                            theme(legend.position='None')})

cluster.plts <- lapply(names(sce.conditions), 
                       function(x) {umap.plot(sce.conditions[[x]], color.by='cluster', alpha=0.8, size=0.25, color.title='cluster', raster.width = 1, raster.height = 1) + 
                           scale_color_manual(values=colors.clust)})

pir1.plts <- lapply(names(sce.conditions), 
                       function(x) {umap.plot(sce.conditions[[x]], gene = "YKL164C", alpha=0.8, size=0.25, color.title='PIR1', raster.width = 1, raster.height = 1) + 
                           scale_colour_viridis(option='B', limits = c(0,4), oob = squish)})

dse2.plts <- lapply(names(sce.conditions), 
                    function(x) {umap.plot(sce.conditions[[x]], gene = "YHR143W", alpha=0.8, size=0.25, color.title='DSE2', raster.width = 1, raster.height = 1) + 
                        scale_colour_viridis(option='B', limits = c(0,4), oob = squish)})

htb.plts <- lapply(names(sce.conditions), 
                   function(x) {umap.plot(sce.conditions[[x]], gene = c("YDR224C", "YBL002W"), alpha=0.8, size=0.25, color.title='HTB', raster.width = 1, raster.height = 1) + 
                       scale_colour_viridis(option='B', limits = c(0,4), oob = squish)})

all.plts <- c(pir1.plts, dse2.plts, htb.plts, genotype.plts, cluster.plts)
plot.ncol <- length(names(sce.conditions))
plot.height <- 5
plot.width <- length(names(sce.conditions))

all.plts <- lapply(all.plts, function(x) {x + theme(axis.text = element_blank(), axis.title = element_blank(), 
                                                    plot.title = element_blank(), legend.position = 'none')})
figure3a.plts <- plot_grid(plotlist = all.plts, ncol = plot.ncol, align = 'hv')

print("Generating Figure 3B / Supplemental Figure 3B")

sum_log2 <- function(df) {log2(rowSums(2 ^ df))}

plt.fig.3b <- function(sce.conditions, include.conditions = NULL, text.size=10) {
  #Gene systemic names
  gene.systemics <- c("HTB", "YKL164C", "YHR143W", "YGL253W")
  # Translate to common names
  gene.names <-yeast.systemic.to.common(gene.systemics)
  if (is.null(include.conditions)) {include.conditions <- CONDITION.LEVELS}
  condition.plt.labels <- translate.condition.name(include.conditions)
  
  # Get clusters and expression data
  extract.expression.clusters.from.list(sce.conditions, c("YDR224C", "YKL164C", "YBL002W", "YHR143W", "YGL253W"), include.names = include.conditions) %>%
    dplyr::mutate(HTB=sum_log2(.[c("YDR224C", "YBL002W")])) %>%
    dplyr::select(-c("YDR224C", "YBL002W")) %>%
    dplyr::group_by(clusters, condition) %>%
    dplyr::summarize_all(mean) %>% 
    reshape2::melt(id.vars = c("clusters", "condition"), value.name = "logcount", variable.name = "Gene") -> expr.data
  
  # Plot expression data
  expr.plt <- ggplot(expr.data, aes(x=clusters, y=Gene, fill=logcount)) +
    geom_tile(colour="white",size=0.25) +
    scale_y_discrete(limits = rev(gene.systemics), labels = rev(gene.names)) +
    scale_fill_viridis(option='B', limits = c(0,4), oob = squish) + 
    facet_wrap(~condition, ncol=11, labeller = as_labeller(structure(condition.plt.labels, names=include.conditions))) +
    theme(strip.background = element_blank(), strip.text = element_text(size=text.size, face = "bold"))
  
  # Calculate the proportion of genotypes per [cluster + condition]
  extract.genotype.count(sce.conditions, include.names = include.conditions) %>%
    dplyr::group_by(clusters, condition, genotype) %>%
    dplyr::summarize(count = n()) -> geno.count.data
  geno.count.data %>%
    dplyr::group_by(condition, clusters) %>%
    dplyr::summarize(total_count = sum(count)) %>%
    dplyr::right_join(geno.count.data, by=c("condition", "clusters")) -> geno.count.data
  geno.count.data$proportion <- geno.count.data$count / geno.count.data$total_count
  
  # Plot genotypes per cluster (faceted on condition)
  geno.plt <- ggplot(geno.count.data, aes(x=clusters, y=proportion, fill = genotype)) +
    geom_bar(position='stack', stat='identity') + 
    scale_fill_manual(breaks = GENOTYPE.LEVELS, values = GENOTYPE.COLORS) + 
    ylab('proportion') + xlab('') +
    guides(fill = guide_legend(reverse = TRUE, ncol=2)) +
    facet_wrap(~condition, ncol=11, labeller = as_labeller(structure(condition.plt.labels, names=include.conditions))) +
    theme(strip.background = element_blank(), strip.text = element_text(size=text.size, face = "bold"))

  plot.stack <- plot_grid(geno.plt, expr.plt, align = "v", rel_heights=c(1, 0.75), ncol=1)
  return(plot.stack)
}

fig.3b.plot <- plt.fig.3b(sce.conditions, FIG.3B.CONDITIONS)
supp.fig.3b.conditions <- CONDITION.LEVELS[!(CONDITION.LEVELS %in% FIG.3B.CONDITIONS)]
if(length(supp.fig.3b.conditions) > 0) {supp.fig.3b.conditions.plot <- plt.fig.3b(sce.conditions, supp.fig.3b.conditions, text.size=8)}

figure.3.plot <- plot_grid(figure3a.plts, fig.3b.plot, ncol=1, rel_heights = c(1,1.5))
ggsave(FIGURE3.FILE, plot=figure.3.plot, path=OUT.PATH, device=cairo_pdf, width=8, height=10, units="in", dpi = FIGURE.DPI)

print("Generating Supplemental Figure 3A")
cond.cluster.markers <- extract.markers(sce.conditions, marker.cutoff.num=10)

plt.list <- list()
rel.height <- c()
for (cond.name in c("YPD")) {
  # Get the marker gene names for this condition
  cond.markers <- cond.cluster.markers[cond.cluster.markers$condition == cond.name, ]
  
  # Extract the marker gene expression data from this condition SCE
  cond.expr <- extract.expression.clusters(sce.conditions[[cond.name]], unique(cond.markers$Gene))
  cond.clusters <- as.numeric(cond.expr$clusters)
  cond.expr <- dplyr::select(cond.expr, -c("condition", "genotype", "clusters"))
  
  # Hclust within each cluster of cells to determine x-axis ordering
  cond.x.order <- lapply(1:max(as.numeric(cond.clusters)), function(x) {hclust(dist(cond.expr[cond.clusters == x,]), 'average')})
  cond.x.order <- lapply(cond.x.order, function(x) {as.character(x$labels[x$order])})
  cond.x.order <- unlist(cond.x.order)
  
  # Z-Score for plotting
  cond.expr <- as.data.frame(scale(cond.expr))
  
  # Melt for heatmap
  cond.expr$cluster <- cond.clusters
  cond.expr$cell <- rownames(cond.expr)
  cond.expr <- reshape2::melt(cond.expr, id.vars = c("cell", "cluster"), value.name = "expression", variable.name = "gene")
  cond.expr$cell <- factor(cond.expr$cell, levels=cond.x.order)
  
  # Find the breaks between the cluster markers
  breaks <- cumsum(table(as.numeric(cond.clusters))) + 0.5
  
  # Enforce cluster ordering of y-axis
  cond.systemic.names <- unique(cond.markers[order(cond.markers$cluster), ]$Gene)
  cond.common.names <- yeast.systemic.to.common(cond.systemic.names)
  
  cond.gene.colors <- base::rep("black", times=length(cond.systemic.names))
  cond.gene.colors[cond.systemic.names %in% g1.phase.genes] <- CELL.CYCLE.COLORS[["G1"]]
  cond.gene.colors[cond.systemic.names %in% s.phase.genes] <- CELL.CYCLE.COLORS[["S"]]
  cond.gene.colors[cond.systemic.names %in% g2.phase.genes] <- CELL.CYCLE.COLORS[["G2"]]
  cond.gene.colors[cond.systemic.names %in% m.phase.genes] <- CELL.CYCLE.COLORS[["M"]]
  
  # Plot the heatmap
  cond.heatmap <- ggplot(cond.expr, aes(x=cell, y=gene, fill=expression)) +
    ggrastr::geom_tile_rast() + 
    scale_fill_gradient2(low='slateblue2', mid='black', high='yellow', limits=c(-3, 3), oob=squish) + 
    theme(axis.text.y = element_text(size=4, color=rev(cond.gene.colors)), 
          axis.title.x = element_blank(), 
          axis.text.x = element_blank(), 
          axis.title.y = element_blank(), 
          axis.ticks.x = element_blank(),
          plot.title = element_text(size=10, hjust=0.5, face="bold"),
          legend.position = INCLUDE.LEGENDS) + 
    scale_y_discrete(limit=rev(cond.systemic.names), labels=rev(cond.common.names)) +
    geom_vline(xintercept=breaks, color='white', size=0.5) +
    labs(title = translate.condition.name(cond.name)) +
    guides(fill=guide_legend(title="Z-Score"))

  rel.height <- c(rel.height, length(cond.systemic.names))
  plt.list[[cond.name]] <- cond.heatmap
  cond.heatmap <- cond.heatmap + theme(axis.text.y = element_text(size=6))
  #ggsave(paste0(substr(SUPPLEMENTAL.FIGURE.3A, 1, 22), "_", cond.name, ".png"), plot = cond.heatmap, path=OUT.PATH, width = 8.5, height = 2 + length(cond.systemic.names) * 0.1, units = "in", device = "png")
}

supplemental.figure.3 <- plot_grid(plt.list[["YPD"]], supp.fig.3b.conditions.plot, ncol=1, rel_heights = c(1, 0.4))
ggsave(SUPPLEMENTAL.FIGURE.3.1, plot = supplemental.figure.3, path=OUT.PATH, width = 8.5, height = 11, units = "in", device = cairo_pdf)

print("Generating Supplemental Figure 3-2")

gene_group_count <- data.frame(RP=rowSums(dplyr::select(count_data, ribo.genes)),
                               RiBi=rowSums(dplyr::select(count_data, ribi.genes)),
                               iESR=rowSums(dplyr::select(count_data, iesr.genes)),
                               Mito=rowSums(dplyr::select(count_data, mito.genes)),
                               S.phase=rowSums(dplyr::select(count_data, intersect(s.phase.genes, colnames(count_data)))),
                               G1.phase=rowSums(dplyr::select(count_data, intersect(g1.phase.genes, colnames(count_data)))),
                               G2.phase=rowSums(dplyr::select(count_data, intersect(g2.phase.genes, colnames(count_data)))),
                               M.phase=rowSums(dplyr::select(count_data, intersect(m.phase.genes, colnames(count_data)))))

umi_count <- rowSums(dplyr::select(count_data, -META.DATA.COLUMNS))
# Sweep out UMI count for % counts / cell
gene_group_count <- base::sweep(gene_group_count, 1, umi_count, FUN = "/") * 100
gene_group_count$UMI <- umi_count
gene_group_count$Condition <- count_data$Condition

for (condition in rev(CONDITION.LEVELS)) {SingleCellExperiment::reducedDim(sce.conditions[[condition]], "gene_groups") <- gene_group_count[gene_group_count$Condition == condition,]}

umi.plts <- lapply(names(sce.conditions), 
                   function(x) {umap.plot(sce.conditions[[x]], gene = "UMI", exp.name="gene_groups", exp.type="reduceddim", alpha=0.5, size=0.05, color.title='Counts', raster.width = 1, raster.height = 1) + 
                       scale_colour_viridis(option='B', limits = as.vector(quantile(gene_group_count$UMI, probs = c(0.05, 0.95))), oob = squish)})

rp.plts <- lapply(names(sce.conditions), 
                      function(x) {umap.plot(sce.conditions[[x]], gene = "RP", exp.name="gene_groups", exp.type="reduceddim", alpha=0.5, size=0.05, color.title='% Counts', raster.width = 1, raster.height = 1) + 
                          scale_colour_viridis(option='B', limits = as.vector(quantile(gene_group_count$RP, probs = c(0.05, 0.95))), oob = squish)})

iesr.plts <- lapply(names(sce.conditions), 
                  function(x) {umap.plot(sce.conditions[[x]], gene = "iESR", exp.name="gene_groups", exp.type="reduceddim", alpha=0.5, size=0.05, color.title='% Counts', raster.width = 1, raster.height = 1) + 
                      scale_colour_viridis(option='B', limits = as.vector(quantile(gene_group_count$iESR, probs = c(0.05, 0.95))), oob = squish)})

g1.phase.plts <- lapply(names(sce.conditions), 
                      function(x) {umap.plot(sce.conditions[[x]], gene = "G1.phase", exp.name="gene_groups", exp.type="reduceddim", alpha=0.5, size=0.05, color.title='% Counts', raster.width = 1, raster.height = 1) + 
                          scale_colour_viridis(option='B', limits = as.vector(quantile(gene_group_count$G1.phase, probs = c(0.05, 0.95))), oob = squish)})

s.phase.plts <- lapply(names(sce.conditions), 
                        function(x) {umap.plot(sce.conditions[[x]], gene = "S.phase", exp.name="gene_groups", exp.type="reduceddim", alpha=0.5, size=0.05, color.title='% Counts', raster.width = 1, raster.height = 1) + 
                            scale_colour_viridis(option='B', limits = as.vector(quantile(gene_group_count$S.phase, probs = c(0.05, 0.95))), oob = squish)})

g2.phase.plts <- lapply(names(sce.conditions), 
                        function(x) {umap.plot(sce.conditions[[x]], gene = "G2.phase", exp.name="gene_groups", exp.type="reduceddim", alpha=0.5, size=0.05, color.title='% Counts', raster.width = 1, raster.height = 1) + 
                            scale_colour_viridis(option='B', limits = as.vector(quantile(gene_group_count$G2.phase, probs = c(0.05, 0.95))), oob = squish)})

m.phase.plts <- lapply(names(sce.conditions), 
                       function(x) {umap.plot(sce.conditions[[x]], gene = "M.phase", exp.name="gene_groups", exp.type="reduceddim", alpha=0.5, size=0.05, color.title='% Counts', raster.width = 1, raster.height = 1) + 
                           scale_colour_viridis(option='B', limits = as.vector(quantile(gene_group_count$M.phase, probs = c(0.05, 0.95))), oob = squish)})

sfig3.2.legend.plts <-  list(cowplot::get_legend(umi.plts[[1]]), cowplot::get_legend(rp.plts[[1]]), cowplot::get_legend(iesr.plts[[1]]), 
                  cowplot::get_legend(g1.phase.plts[[1]]), cowplot::get_legend(s.phase.plts[[1]]), cowplot::get_legend(g2.phase.plts[[1]]),
                  cowplot::get_legend(m.phase.plts[[1]]))

all.sfig3.2.plts <- c(umi.plts, rp.plts, iesr.plts, g1.phase.plts, s.phase.plts, g2.phase.plts, m.phase.plts)
all.sfig3.2.plts <- lapply(all.sfig3.2.plts, function(x) {x + theme(axis.text = element_blank(), axis.title = element_blank(), plot.title = element_blank(), legend.position = 'none')})

sfig3.2.plt <- plot_grid(plot_grid(plotlist = all.sfig3.2.plts, ncol = length(names(sce.conditions)), align = 'hv'),
                         plot_grid(plotlist = sfig3.2.legend.plts, ncol = 1, align = 'hv'),
                         ncol = 2, rel_widths = c(1, 1/11))

ggsave(plot=sfig3.2.plt, filename=SUPPLEMENTAL.FIGURE.3.2, path=OUT.PATH, device=cairo_pdf, 
       width=length(names(sce.conditions)), height=7, units="in", dpi = FIGURE.DPI)
