# Supplementary material for: Gene regulatory network reconstruction using single-cell RNA sequencing of barcoded genotypes in diverse environments
Source: eLife. 2020 Jan 27;9:e51254. doi: 10.7554/eLife.51254 (PMC7004572; doi:10.7554/eLife.51254)
Supplement: Source code 1. — It also contains a data folder with the raw count matrix as a TSV file (103118_SS_Data.tsv.gz), the simulated negative data count matrix as a TSV file (110518_SS_NEG_Data.tsv.gz), a gene name metadata TSV file (yeast_gene_names.tsv), supplemental tables 5 (STable5.tsv) and 6 (STable6.tsv) as TSV files, and the yeast gene ontology slim mapping as a TAB file (go_slim_mapping.tab). Source code 1 also contains a priors folder with the Gold Standard, the three sets of priors data tested in this work, and the YEASTRACT comparison data, all as TSV files. Source code 1 also contains a network folder with the network learned in this paper (signed_network.tsv) as a TSV file, and the networks for each experimental condition (COND_signed_network.tsv) as 11 separate TSV files. Source code 1 also contains an inferelator folder with the python scripts used to generate the networks for Figures 5, 6, 7. [file elife-51254-code1.tar.gz › figure_5.R]

if (!exists('WORKING.PATH')) {source('figure_common_settings.R')}
if (!exists('dimred_for_umap')) {source('figure_common_functions.R')}

FIGURE.5.FILE <- 'figure_5.pdf'
FIGURE.5A <- 'figure_5a.pdf'
FIGURE.5B <- 'figure_5b.pdf'
FIGURE.5C <- 'figure_5c.pdf'
SUPPLEMENTAL.FIGURE.5A <- 'supplemental_figure_5a.pdf'

# File paths (set if they are not already in the global space)
if (!exists('STABLE5.FILE')) {STABLE5.FILE <- "STable5.tsv"}
STABLE5.DATA <- read.table(file.path(WORKING.PATH, DATA.PATH, STABLE5.FILE), sep = "\t", header=TRUE, stringsAsFactors = FALSE)

make_dotplot <- function(plot.data, x.var, y.var, x.lab=NULL, y.lab=NULL, plot.title=NULL, x.lim = c(NA, NA), y.lim = c(NA, NA), x.axis.log=TRUE) {
  pl <- ggplot(plot.data, aes_string(x=x.var, y=y.var, group=x.var)) +
    geom_jitter(color="gray", width = 0.1, alpha = 0.5) +
    coord_cartesian(ylim = y.lim) +
    labs(x = x.lab, y = y.lab, title = plot.title) +
    add_plot_theme()
  if (x.axis.log) {pl <- pl + scale_x_log10(breaks = c(1, 10, 100, 1000, 10000, 40000), limits = x.lim)}
  return(pl)
}

add_plot_theme <- function(pl) {
  theme_classic() +
    theme(panel.grid.major = element_blank(), panel.grid.minor = element_blank(),
          axis.text.x = element_text(size = 12, angle=90, vjust=0.5), axis.title.x = element_text(size = 12, face="bold", hjust=0.5),
          axis.text.y = element_text(size = 12), axis.title.y = element_text(size = 12, face="bold", hjust=0.5),
          plot.title = element_text(size = 12, face = "bold", hjust=0.5),
          strip.text = element_text(size = 12, face = "bold"),
          legend.position = "none")
}

# Figure 5A
print("Constructing Figure 5A")
fig.5a.data <- dplyr::filter(STABLE5.DATA, Figure == "Figure_5a")
fig.5a.levels <- c("Shuffled", "Neg Data", "No Impute", "MAGIC", "ScImpute", "VIPER")
fig.5a.labels <- c("Neg.(Shuffled)", "Neg. (Data)", "No Imputation", "MAGIC", "scImpute", "VIPER")

plimpute <- make_dotplot(fig.5a.data, 'Label', 'AUPR', NULL, 'AUPR', y.lim=c(0,max(fig.5a.data$AUPR)), x.axis.log = FALSE) +
  scale_x_discrete(limits=fig.5a.levels, labels = fig.5a.labels) +
  stat_summary(fun.data = mean_sdl, fun.args = list(mult = 1), color = "black",  position = position_nudge(x = 0.25, y = 0)) +
  theme(axis.text.x = element_blank())

plimpute2 <- make_dotplot(fig.5a.data, 'Label', 'N_PREC', NULL, '# Edges\n(Prec. > 0.5)', y.lim=c(0,max(fig.5a.data$N_PREC)), x.axis.log = FALSE) +
  scale_x_discrete(limits=fig.5a.levels, labels = fig.5a.labels) +
  scale_y_continuous(labels = k_labels) +
  stat_summary(fun.data = mean_sdl, fun.args = list(mult = 1), color = "black",  position = position_nudge(x = 0.25, y = 0)) +
  theme(axis.text.x = element_blank())

plimpute3 <- make_dotplot(fig.5a.data, 'Label', 'N_CONF', NULL, '# Edges\n(Conf. > 0.95)', y.lim=c(0,max(fig.5a.data$N_CONF)), x.axis.log = FALSE) +
  scale_x_discrete(limits=fig.5a.levels, labels = fig.5a.labels) +
  scale_y_continuous(labels = k_labels) +
  stat_summary(fun.data = mean_sdl, fun.args = list(mult = 1), color = "black",  position = position_nudge(x = 0.25, y = 0)) +
  add_plot_theme() +
  theme(axis.text.x = element_text(angle=90, hjust=1, vjust=0.5))

impute.plt <- plot_grid(plimpute, plimpute2, plimpute3, align="v", ncol=1, rel_heights = c(1, 1, 2))

#ggsave(FIGURE.5A, plot = impute.plt, path=OUT.PATH, device = pdf, width = 3, height = 6, units = "in")
print("Constructing Figure 5B")
fig.5b.data <- dplyr::filter(STABLE5.DATA, Figure == "Figure_5b")
fig.5b.levels <- c("", "BUSSEMAKER", "ATAC-MOTIF", "YEASTRACT_2019", "NONE-NoTFA")
fig.5b.labels <- c("Gold Standard", "Bussemaker", "ATAC-Motif", "YEASTRACT", "No Priors / TFA")

prior.plt <- ggplot(fig.5b.data, aes(x=Count, y=AUPR, group=Priors)) +
  stat_summary(aes(y=AUPR, group=Priors, linetype=Priors), fun.y=median, geom='line') +
  add_plot_theme() +
  labs(x = "Number of Cells", y = "Median AUPR") +
  scale_x_log10(breaks = c(1, 10, 100, 1000, 10000, 40000)) +
  scale_y_continuous(limits = c(0, NA)) +
  scale_linetype_discrete(limits=fig.5b.levels, labels=fig.5b.labels)

#ggsave(FIGURE.5B, plot = prior.plt, path=OUT.PATH, device = pdf, width = 4, height = 6, dpi = 300, units = "in")
print("Constructing Figure 5C")
dropout.data <- dplyr::filter(STABLE5.DATA, Figure == "Figure_5c")
dropout.levels <- c("ALL", "CSTARVE", "NLIMUREA", "NLIMNH4", "NLIMPRO", "NLIMGLN", "MMETOH", "MMD", "YPETOH", "RAPA", "DIAUXY", "YPD")
dropout.plt <- make_dotplot(plot.data=dropout.data, x.var='Conditions', y.var='AUPR', x.lab="Included Condition", y.lab='AUPR', plot.title="Single Conditions", y.lim=c(0,max(dropout.data$AUPR)), x.axis.log = FALSE) +
  stat_summary(fun.data = mean_sdl, fun.args = list(mult = 1), color = "black",  position = position_nudge(x = 0.25, y = 0)) +
  scale_x_discrete(limits=dropout.levels, labels=c("ALL", CONDITION.LABELS)) +
  theme(axis.text.x = element_text(angle=90, hjust=1, vjust=0.5))

#ggsave(FIGURE.5C, plot = dropout.plt, path=OUT.PATH, device = pdf, width = 4, height = 6, dpi = 300, units = "in")

print("Constructing Figure 5D")
mtl.data <- dplyr::filter(STABLE5.DATA, Figure == "Figure_5d")
mtl.data <- dplyr::filter(mtl.data, Priors == "YEASTRACT_2019")
mtl.levels <- c("STL", "MTL-BBSR", "MTL-AMUSR")
mtl.labels <- c("BBSR\n(ALL)", "BBSR\n(BY TASK)", "AMuSR\n(MTL)")

mtl.aupr.plt <- ggplot(mtl.data, aes(x=Tasking, y=AUPR, group=Tasking, shape=Tasking)) +
  geom_jitter(color="gray", width = 0.1, alpha = 0.5) +
  add_plot_theme() +
  scale_y_continuous(limits = c(0,0.3)) +
  scale_x_discrete(limits=mtl.levels, labels=mtl.labels) +
  stat_summary(fun.data = mean_sdl, fun.args = list(mult = 1), fill="black",
               position = position_nudge(x = 0.25, y = 0)) +
  theme(axis.text.x = element_text(angle=90, hjust=1, vjust=0.5),
        axis.title.x = element_blank()) +
  scale_shape_manual(values = c(18,17,16))

mtl.condition <- dplyr::filter(STABLE5.DATA, Figure == "Figure_5e")
mtl.cond.plt <- ggplot(mtl.condition, aes(x=Conditions, y=AUPR, group=Conditions, shape=Tasking)) +
  geom_jitter(color="gray", fill="gray", stroke=0.5, width = 0.1, alpha = 0.5) +
  labs(x = "Condition", y = "AUPR") +
  add_plot_theme() +
  stat_summary(fun.data = mean_sdl, fun.args = list(mult = 0), color="white", fill="black", stroke=0.5,
               position = position_nudge(x = 0.25, y = 0), aes(group=Tasking, shape=Tasking)) +
  scale_x_discrete(limits=dropout.levels, labels=c("ALL", CONDITION.LABELS)) +
  theme(axis.text.x = element_text(angle=90, hjust=1, vjust=0.5)) +
  scale_shape_manual(values = c(23,24))

figure.5d.plt <- plot_grid(mtl.aupr.plt, mtl.cond.plt, ncol=1, rel_heights = c(0.8,1))

figure.5.plt <- plot_grid(impute.plt, prior.plt, dropout.plt, figure.5d.plt, labels = c("A)", "B)", "C)", "D)"), rel_widths = c(0.75, 0.75, 1, 1), ncol=4, axis="tb")
ggsave(FIGURE.5.FILE, plot=figure.5.plt, path=OUT.PATH, device = cairo_pdf, width = 8.5, height = 5, units = "in", dpi = FIGURE.DPI)
