# Supplementary material for: Gene regulatory network reconstruction using single-cell RNA sequencing of barcoded genotypes in diverse environments
Source: eLife. 2020 Jan 27;9:e51254. doi: 10.7554/eLife.51254 (PMC7004572; doi:10.7554/eLife.51254)
Supplement: Source code 1. — It also contains a data folder with the raw count matrix as a TSV file (103118_SS_Data.tsv.gz), the simulated negative data count matrix as a TSV file (110518_SS_NEG_Data.tsv.gz), a gene name metadata TSV file (yeast_gene_names.tsv), supplemental tables 5 (STable5.tsv) and 6 (STable6.tsv) as TSV files, and the yeast gene ontology slim mapping as a TAB file (go_slim_mapping.tab). Source code 1 also contains a priors folder with the Gold Standard, the three sets of priors data tested in this work, and the YEASTRACT comparison data, all as TSV files. Source code 1 also contains a network folder with the network learned in this paper (signed_network.tsv) as a TSV file, and the networks for each experimental condition (COND_signed_network.tsv) as 11 separate TSV files. Source code 1 also contains an inferelator folder with the python scripts used to generate the networks for Figures 5, 6, 7. [file elife-51254-code1.tar.gz › figure_common_data.R]

cat("Loading data matrix: ", file.path(WORKING.PATH, DATA.PATH, COUNTS.FILE), "\n")
if (!exists('count_data')) {count_data <<- fix_imported_data_frame(read.table(gzfile(file.path(WORKING.PATH, DATA.PATH, COUNTS.FILE)), header=TRUE, sep="\t"))}
if (!exists('meta_data')) {meta_data <<- count_data[META.DATA.COLUMNS]}

cat("Processing into normalized SCE object")
if (!exists('sce.data')) {sce.data <<- dimred_for_umap(load_data_into_sce(count.data = dplyr::select(count_data, -META.DATA.COLUMNS), 
                                                                          meta.data = meta_data), 
                                                       random_state=RANDOM.SEED)}
