# Supplementary material for: Gene regulatory network reconstruction using single-cell RNA sequencing of barcoded genotypes in diverse environments
Source: eLife. 2020 Jan 27;9:e51254. doi: 10.7554/eLife.51254 (PMC7004572; doi:10.7554/eLife.51254)
Supplement: Source code 1. — It also contains a data folder with the raw count matrix as a TSV file (103118_SS_Data.tsv.gz), the simulated negative data count matrix as a TSV file (110518_SS_NEG_Data.tsv.gz), a gene name metadata TSV file (yeast_gene_names.tsv), supplemental tables 5 (STable5.tsv) and 6 (STable6.tsv) as TSV files, and the yeast gene ontology slim mapping as a TAB file (go_slim_mapping.tab). Source code 1 also contains a priors folder with the Gold Standard, the three sets of priors data tested in this work, and the YEASTRACT comparison data, all as TSV files. Source code 1 also contains a network folder with the network learned in this paper (signed_network.tsv) as a TSV file, and the networks for each experimental condition (COND_signed_network.tsv) as 11 separate TSV files. Source code 1 also contains an inferelator folder with the python scripts used to generate the networks for Figures 5, 6, 7. [file elife-51254-code1.tar.gz › figure_common_settings.R]

require(RColorBrewer)

# File paths
WORKING.PATH <<- "."
OUT.PATH <<- 'figures'
DATA.PATH <<- 'data'
PRIORS.PATH <<- 'priors'
NETWORK.PATH <<- 'network'

# File names
WORKING.PATH <<- "."
COUNTS.FILE <<- "103118_SS_Data.tsv.gz"
GENE.NAME.FILE <<- 'yeast_gene_names.tsv'
NETWORK.FILE <<- 'signed_network.tsv'
PRIORS.FILE <<- 'YEASTRACT_20190713_BOTH.tsv'
GO.SLIM.FILE <<- 'go_slim_mapping.tab'
GO.SLIM.LABELS.FILE <<- 'go_slim_labels.tsv'
STABLE5.FILE <<- "STable5.tsv"
STABLE6.FILE <<- "STable6.tsv"
YEASTRACT.DNABINDING <- 'YEASTRACT_20190713_DNABINDING.tsv'
YEASTRACT.EXPRESSION <- 'YEASTRACT_20190713_EXPRESSION.tsv'

# Imputed data [List of file name, bool (should the read data be renormalized)]
IMPUTED.DATA.FILES <<- list(Unmodified=list("103118_SS_Data.tsv.gz", TRUE),
                            MAGIC=list("MAGIC_DATA.tsv.gz", FALSE),
                            scImpute=list("SCIMPUTE_DATA.tsv.gz", FALSE),
                            VIPER=list("VIPER_DATA.tsv.gz", TRUE))

# List of condition-specific network files
SUBNETWORK.FILES <<- list("CSTARVE"="CSTARVE_signed_network.tsv",
                          "DIAUXY"="DIAUXY_signed_network.tsv",
                          "MMD"="MMD_signed_network.tsv",
                          "MMEtOH"="MMETOH_signed_network.tsv",
                          "NLIM-GLN"="NLIMGLN_signed_network.tsv",
                          "NLIM-NH4"="NLIMNH4_signed_network.tsv",
                          "NLIM-PRO"="NLIMPRO_signed_network.tsv",
                          "NLIM-UREA"="NLIMUREA_signed_network.tsv",
                          "RAPA"="RAPA_signed_network.tsv",
                          "YPD"="YPD_signed_network.tsv",
                          "YPEtOH"="YPETOH_signed_network.tsv")

# Parameters
RANDOM.SEED <<- 42
MP.CORES <<- 15
MP.CORES.SFIG5 <<- 5
FIGURE.DPI <<- 300
META.DATA.COLUMNS <<- c("Condition", "Genotype", "Genotype_Group", "tenXBarcode", "Replicate")
FIG4.P.ADJ.THRESHOLD <<- 0.05
FIG4.LFC.THRESHOLD <<- log2(1.5)

# Produce legends for each figure
if (!exists('INCLUDE.LEGENDS')) {INCLUDE.LEGENDS <<- 'right'}

# Number of GO terms to include in 6C
FIG.6C.NUM.TERMS <<- 25

# Set levels, labels, and colors for categorical variables CONDITION and GENOTYPE
CONDITION.COLORS <<- c('lightseagreen', 'darkgoldenrod1', 'darkolivegreen2', 'deepskyblue2', 'darkorchid2', 'deeppink1', 'forestgreen', 'green2', 'red4', 'palevioletred1', 'slategray3')
CONDITION.LEVELS <<- c("CStarve", "Urea", "AmmoniumSulfate", "Proline", "Glutamine", "MinimalEtOH", "MinimalGlucose", "YPEtOH", "YPDRapa", "YPDDiauxic", "YPD")
CONDITION.LABELS <<- c("CSTARVE", "NLIM-UREA", "NLIM-NH4", "NLIM-PRO", "NLIM-GLN", "MMEtOH", "MMD", "YPEtOH", "RAPA", "DIAUXY", "YPD")
GENOTYPE.COLORS <<- brewer.pal(12, 'Set3')
GENOTYPE.LEVELS <<- c("stp2", "stp1", "rtg3", "rtg1", "gcn4",  "dal82", "dal81", "dal80", "gat1", "gln3", "gzf3", "WT(ho)")
GENOTYPE.LABELS <<- c("Δstp2", "Δstp1", "Δrtg3", "Δrtg1", "Δgcn4",  "Δdal82", "Δdal81", "Δdal80", "Δgat1", "Δgln3", "Δgzf3", "WT")
CELL.CYCLE.COLORS <<- list(G1="darkgreen", S="darkgoldenrod", G2="blue", M="orchid")

# Set gene names that fall into specific categories 

if (!exists('cell.cycle.tfs')) {
  g1.s.tfs <- c("YDL056W", "YER111C", "YGR044C", "YGR116W", "YLR182W", # GO:0071931
                "YDR146C", "YLR131C", "YKR077W", "YOR066W") # GO:0000083
  g2.m.tfs <- c("YIL131C", "YMR043W", "YNL068C", "YOR372C") # GO:0090282
  cell.cycle.tfs <<- c(g1.s.tfs, g2.m.tfs)
}

if (!exists('nitrogen.tfs')) {
  nitrogen.tfs <<- c("YFL021W", # gat1 
                     "YJL110C", # gzf3
                     "YER040W", # gln3
                     "YKR034W", # dal80
                     "YIR023W", # dal81
                     "YNL314W", # dal82
                     "YEL009C", # gcn4
                     "YOL067C", # rtg1
                     "YBL103C", # rtg3
                     "YDR463W", # stp1
                     "YHR006W"  # stp2
  )
}

if (!exists('gene_anotations')) {
  gene_annotations <<- read.table(file.path(WORKING.PATH, DATA.PATH, STABLE6.FILE), header=TRUE, sep="\t", stringsAsFactors = FALSE)
  gene_annotations[gene_annotations$Gene == "Q0020", "Gene"] <- "15S_rRNA"
  gene_annotations[gene_annotations$Gene == "Q0158", "Gene"] <- "21S_rRNA"
}

if (!exists('cell.cycle.response.genes')) {
  # These are all from Spellman 1998
  g1.phase.genes <<- gene_annotations[(gene_annotations$Group == "G1" | gene_annotations$Group == "M/G1"), "Gene"]
  s.phase.genes <<- gene_annotations[gene_annotations$Group == "S", "Gene"]
  g2.phase.genes <<- gene_annotations[gene_annotations$Group == "G2", "Gene"]
  m.phase.genes <<- gene_annotations[gene_annotations$Group == "M", "Gene"]
  cell.cycle.response.genes <<- c(g1.phase.genes, s.phase.genes, g2.phase.genes, m.phase.genes)
}

if (!exists('ribosomal.genes')) {
  # These are all from Gasch 2017
  ribo.genes <<- gene_annotations[gene_annotations$Group == "RP", "Gene"]
  ribi.genes <<- gene_annotations[gene_annotations$Group == "RiBi", "Gene"]
  iesr.genes <<- gene_annotations[gene_annotations$Group == "iESR", "Gene"]
  mito.genes <<- gene_annotations[gene_annotations$Group == "Mito", "Gene"]
}
