# Supplementary material for: Gene regulatory network reconstruction using single-cell RNA sequencing of barcoded genotypes in diverse environments
Source: eLife. 2020 Jan 27;9:e51254. doi: 10.7554/eLife.51254 (PMC7004572; doi:10.7554/eLife.51254)
Supplement: Source code 1. — It also contains a data folder with the raw count matrix as a TSV file (103118_SS_Data.tsv.gz), the simulated negative data count matrix as a TSV file (110518_SS_NEG_Data.tsv.gz), a gene name metadata TSV file (yeast_gene_names.tsv), supplemental tables 5 (STable5.tsv) and 6 (STable6.tsv) as TSV files, and the yeast gene ontology slim mapping as a TAB file (go_slim_mapping.tab). Source code 1 also contains a priors folder with the Gold Standard, the three sets of priors data tested in this work, and the YEASTRACT comparison data, all as TSV files. Source code 1 also contains a network folder with the network learned in this paper (signed_network.tsv) as a TSV file, and the networks for each experimental condition (COND_signed_network.tsv) as 11 separate TSV files. Source code 1 also contains an inferelator folder with the python scripts used to generate the networks for Figures 5, 6, 7. [file elife-51254-code1.tar.gz › inferelator/jackson_2019_figure5a.py]

from inferelator import utils

# Ugly hack for relative import from __main__ because fucking python, am I right?
import os

try:
    from . import jackson_2019_workflow_setup as ws
except ValueError:
    # Py2
    import imp

    (f, p, d) = imp.find_module("jackson_2019_workflow_setup",
                                [os.path.join(os.path.dirname(os.path.realpath(__file__)))])
    ws = imp.load_module("ws", f, p, d)
except ImportError:
    # Py3
    import importlib.machinery

    filename = os.path.join(os.path.dirname(os.path.realpath(__file__)), "jackson_2019_workflow_setup.py")
    ws = importlib.machinery.SourceFileLoader("ws", filename).load_module()


if __name__ == '__main__':
    ws.start_mpcontrol_dask(60)

    utils.Debug.vprint("Generating Fig 5A", level=0)
    # Figure 5A: Shuffled Priors
    worker = ws.set_up_fig5a()
    worker.append_to_path('output_dir', 'figure_5a_shuffled')
    worker.shuffle_prior_axis = 0
    worker.run()
    del worker

    # Figure 5A: Random Data
    worker = ws.set_up_fig5a()
    worker.append_to_path('output_dir', 'figure_5a_neg_data')
    worker.expression_matrix_file = '110518_SS_NEG_Data.tsv.gz'
    worker.run()
    del worker

    # Figure 5A: No Imputation
    worker = ws.set_up_fig5a()
    worker.append_to_path('output_dir', 'figure_5a_no_impute')
    worker.run()
    del worker

    # Figure 5A: MAGIC
    worker = ws.set_up_fig5a()
    worker.append_to_path('output_dir', 'figure_5a_magic')
    worker.expression_matrix_file = 'MAGIC_DATA.tsv.gz'
    worker.preprocessing_workflow = list()
    worker.count_minimum = None
    worker.run()
    del worker

    # Figure 5A: scImpute
    worker = ws.set_up_fig5a()
    worker.append_to_path('output_dir', 'figure_5a_scImpute')
    worker.expression_matrix_file = 'SCIMPUTE_DATA.tsv.gz'
    worker.run()
    del worker

    # Figure 5A: VIPER
    worker = ws.set_up_fig5a()
    worker.append_to_path('output_dir', 'figure_5a_VIPER')
    worker.expression_matrix_file = 'VIPER_DATA.tsv.gz'
    worker.run()
    del worker
