# Supplementary material for: Gene regulatory network reconstruction using single-cell RNA sequencing of barcoded genotypes in diverse environments
Source: eLife. 2020 Jan 27;9:e51254. doi: 10.7554/eLife.51254 (PMC7004572; doi:10.7554/eLife.51254)
Supplement: Source code 1. — It also contains a data folder with the raw count matrix as a TSV file (103118_SS_Data.tsv.gz), the simulated negative data count matrix as a TSV file (110518_SS_NEG_Data.tsv.gz), a gene name metadata TSV file (yeast_gene_names.tsv), supplemental tables 5 (STable5.tsv) and 6 (STable6.tsv) as TSV files, and the yeast gene ontology slim mapping as a TAB file (go_slim_mapping.tab). Source code 1 also contains a priors folder with the Gold Standard, the three sets of priors data tested in this work, and the YEASTRACT comparison data, all as TSV files. Source code 1 also contains a network folder with the network learned in this paper (signed_network.tsv) as a TSV file, and the networks for each experimental condition (COND_signed_network.tsv) as 11 separate TSV files. Source code 1 also contains an inferelator folder with the python scripts used to generate the networks for Figures 5, 6, 7. [file elife-51254-code1.tar.gz › inferelator/jackson_2019_figure5d_mtl_bbsr.py]

from inferelator.postprocessing.results_processor_mtl import ResultsProcessorMultiTask
from inferelator.regression.bbsr_multitask import BBSRByTaskRegressionWorkflow

# Ugly hack for relative import from __main__ because fucking python, am I right?
import os

try:
    from . import jackson_2019_workflow_setup as ws
except ValueError:
    # Py2
    import imp

    (f, p, d) = imp.find_module("jackson_2019_workflow_setup",
                                [os.path.join(os.path.dirname(os.path.realpath(__file__)))])
    ws = imp.load_module("ws", f, p, d)
except ImportError:
    # Py3
    import importlib.machinery

    filename = os.path.join(os.path.dirname(os.path.realpath(__file__)), "jackson_2019_workflow_setup.py")
    ws = importlib.machinery.SourceFileLoader("ws", filename).load_module()

if __name__ == '__main__':
    ws.start_mpcontrol_dask(60)

    # Figure 5D: MTL
    worker = ws.set_up_fig5a()
    worker = ws.yeastract(worker)
    worker.append_to_path('output_dir', 'figure_5d_mtl_bbsr')
    worker.cv_workflow_type = "amusr"
    worker.cv_regression_type = BBSRByTaskRegressionWorkflow
    worker.cv_result_processor_type = ResultsProcessorMultiTask
    worker.seeds = list(range(52, 62))
    worker.target_expression_filter = "union"
    worker.regulator_expression_filter = "intersection"
    worker.run()
    del worker
