# Supplementary material for: Gene regulatory network reconstruction using single-cell RNA sequencing of barcoded genotypes in diverse environments
Source: eLife. 2020 Jan 27;9:e51254. doi: 10.7554/eLife.51254 (PMC7004572; doi:10.7554/eLife.51254)
Supplement: Source code 1. — It also contains a data folder with the raw count matrix as a TSV file (103118_SS_Data.tsv.gz), the simulated negative data count matrix as a TSV file (110518_SS_NEG_Data.tsv.gz), a gene name metadata TSV file (yeast_gene_names.tsv), supplemental tables 5 (STable5.tsv) and 6 (STable6.tsv) as TSV files, and the yeast gene ontology slim mapping as a TAB file (go_slim_mapping.tab). Source code 1 also contains a priors folder with the Gold Standard, the three sets of priors data tested in this work, and the YEASTRACT comparison data, all as TSV files. Source code 1 also contains a network folder with the network learned in this paper (signed_network.tsv) as a TSV file, and the networks for each experimental condition (COND_signed_network.tsv) as 11 separate TSV files. Source code 1 also contains an inferelator folder with the python scripts used to generate the networks for Figures 5, 6, 7. [file elife-51254-code1.tar.gz › jackson_2019_figures.R]

## Load common parameters ##
source("figure_common_settings.R")

## Load common functions ##
source('figure_common_functions.R')

## Load data ##
source('figure_common_data.R')

## Run the figure scripts ##

# A vector of environment objects to retain after each script is sourced; this includes the environment 
# to this point plus plot objects, allowing cleanup of intermediate objects from within a script
# without having to rewrite everything
keep_environment <- c("keep_environment", "figure.2.plt", "figure.3.plot", "supplemental.figure.3", "figure.4.grid",
                      "figure.5.plt", "figure.6.plt", "fig.7a.plt", "fig7b.plt", "supp.plt.2", "supp.fig.5.plt.all",
                      "sfigure.4.plt", "supp.fig.6", "supp.fig.7", "sfig3.2.plt", "sfig.2B.plt", "sfig.2C.plt",
                      "supp.2D.plt", base::ls())

cat("Creating Figure 2 Panels\n")
source('figure_2.R')
rm(list = setdiff(ls(), keep_environment))

cat("Creating Supplemental Figure 2-1 Panels\n")
source('supplemental_figure_2.R')
rm(list = setdiff(ls(), keep_environment))

cat("Creating Supplemental Figure 2-2 Panels\n")
source('supplemental_figure_2B.R')
rm(list = setdiff(ls(), keep_environment))

cat("Creating Supplemental Figure 2-3 Panels\n")
source('supplemental_figure_2C.R')
rm(list = setdiff(ls(), keep_environment))

cat("Creating Supplemental Figure 2-3 Panels\n")
source('supplemental_figure_2D.R')
rm(list = setdiff(ls(), keep_environment))

cat("Creating Figure 3 & Supplemental Figure 3 Panels\n")
source('figure_3.R')
rm(list = setdiff(ls(), keep_environment))

cat("Creating Figure 4 & Supplemental Figure 4 Panels\n")
source('figure_4.R')
rm(list = setdiff(ls(), keep_environment))

cat("Creating Figure 5 Panels\n")
source('figure_5.R')
rm(list = setdiff(ls(), keep_environment))

cat("Creating Supplemental Figure 5 Panels\n")
source('supplemental_figure_5.R')
rm(list = setdiff(ls(), keep_environment))

cat("Creating Figure 6 Panels\n")
source('figure_6.R')
rm(list = setdiff(ls(), keep_environment))

cat("Creating Figure 7 Panels\n")
source('figure_7.R')

cat("Figures for Jackson et al have been created in: ", file.path(WORKING.PATH, OUT.PATH), "\n")
quit(save = "no")
