# Supplementary material for: Gene regulatory network reconstruction using single-cell RNA sequencing of barcoded genotypes in diverse environments
Source: eLife. 2020 Jan 27;9:e51254. doi: 10.7554/eLife.51254 (PMC7004572; doi:10.7554/eLife.51254)
Supplement: Source code 1. — It also contains a data folder with the raw count matrix as a TSV file (103118_SS_Data.tsv.gz), the simulated negative data count matrix as a TSV file (110518_SS_NEG_Data.tsv.gz), a gene name metadata TSV file (yeast_gene_names.tsv), supplemental tables 5 (STable5.tsv) and 6 (STable6.tsv) as TSV files, and the yeast gene ontology slim mapping as a TAB file (go_slim_mapping.tab). Source code 1 also contains a priors folder with the Gold Standard, the three sets of priors data tested in this work, and the YEASTRACT comparison data, all as TSV files. Source code 1 also contains a network folder with the network learned in this paper (signed_network.tsv) as a TSV file, and the networks for each experimental condition (COND_signed_network.tsv) as 11 separate TSV files. Source code 1 also contains an inferelator folder with the python scripts used to generate the networks for Figures 5, 6, 7. [file elife-51254-code1.tar.gz › README]

## Supplemental Data 1: Jackson et al 2019 ##
# Included in this archive are the following data files:
# data/
#	  103118_SS_Data.tsv.gz (TSV count matrix of single-cell yeast reads [cells x genes])
#	  110518_SS_NEG_Data (TSV count matrix of simulated single-cell reads [cells x genes])
#	  TRIZOL_BULK.tsv (TSV count matrix of data prepared with TRIZOL [samples x genes])
#	  yeast_gene_names.tsv (TSV with Systematic Names and Common Names for yeast genes)
#	  STable5.tsv (TSV copy of Supplemental Table 5 with cross-validation results)
#	  STable6.tsv (TSV copy of Supplemental Table 6 with genes grouped into categories)
#	  go_slim_mapping.tab (GO Slim Terms: https://downloads.yeastgenome.org/curation/literature/go_slim_mapping.tab)
#	  go_slim_labels.tsv (TSV with shorter figure names for GO slim terms)
#	  GASCH_2017_COUNTS.tsv (TSV from GSE102475; Gasch 2017 BY4741 single-cell TPM data in mid-log YPD [cells x genes])
#	  LEWIS_ALL.tsv (TSV from GSE135430; Scholes 2019 BY4741 bulk TPM data in mid-log YPD[samples x genes])
#	  LARS_2019_COUNTS.tsv (TSV from GSE122392; Nadal-Ribelles 2019 BY4741 single-cell count data in mid-log YPD [cells x genes])
# inferelator/
#	  jackson_2019_figureXX.py (Python script to run the network inference with the inferelator v0.3.0 for the associated figure)
# network/
#	  signed_network.tsv (TSV signed [-1, 0, 1] network of regulatory relationships [genes x TFs])
#	  COND_signed_network.tsv (TSV signed [-1, 0, 1] network of regulatory relationships [genes x TFs] for each of 11 conditions)
# priors/
#	  Tchourine_gold_standard.tsv.gz (TSV with gold standard from Tchourine et al 2018)
#	  ATAC-motif_priors.tsv.gz (TSV with atac-motif priors from Castro et al 2019)
#	  YEASTRACT_priors_20181118.tsv.gz (TSV with YEASTRACT priors downloaded from YEASTRACT 11/18/2018)
#	  YEASTRACT_20190713_BOTH.tsv (TSV with YEASTRACT priors downloaded from YEASTRACT 07/13/2019)
#	  YEASTRACT_20190713_DNABINDING.tsv (TSV with YEASTRACT DNA-binding interaction data downloaded from YEASTRACT 07/13/2019)
#	  YEASTRACT_20190713_EXPRESSION.tsv (TSV with YEASTRACT expression change interaction data downloaded from YEASTRACT 07/13/2019)
#	  BUSSEMAKER_priors_2008.tsv.gz (TSV with priors from Ward & Bussemaker 2008)

## To generate the figures in Jackson et al:

# 1) Edit figure_common_settings.R to change path or file names IF NEEDED.
# 2) Install the following packages (Note that this README can be run as an R script for installation)
# 3) Run the jackson_2019_figures.R script from the command line

# Install UMAP python package (the R UMAP library is a wrapper for this) with the appropriate manager:
# PyPI installation
# pip install umap-learn
# Conda installation
# conda install -c conda-forge umap-learn 

## Install required R packages ##
## Tidyverse ##
install.packages("bindrcpp", repo="http://cran.rstudio.com/")
install.packages("dplyr", repo="http://cran.rstudio.com/")
install.packages("reshape2", repo="http://cran.rstudio.com/")
install.packages("stringr", repo="http://cran.rstudio.com/")
install.packages("data.table", repo="http://cran.rstudio.com/")

## Plotting ##
install.packages("umap", repo="http://cran.rstudio.com/")
install.packages("igraph", repo="http://cran.rstudio.com/")
install.packages("scales", repo="http://cran.rstudio.com/")
install.packages("viridis", repo="http://cran.rstudio.com/")
install.packages("ggplot2", repo="http://cran.rstudio.com/")
install.packages("ggridges", repo="http://cran.rstudio.com/")
install.packages("cowplot", repo="http://cran.rstudio.com/")
install.packages("RColorBrewer", repo="http://cran.rstudio.com/")
install.packages("GGally", repo="http://cran.rstudio.com/")
install.packages("ggrastr", repo="http://cran.rstudio.com/")

## Math ##
install.packages("corpcor", repo="http://cran.rstudio.com/")
install.packages("irlba", repo="http://cran.rstudio.com/")

## BioConductor single-cell packages & DESeq2 ##
install.packages("BiocManager", repo="http://cran.rstudio.com/")
BiocManager::install(c("scater", "scran"))
BiocManager::install("DESeq2")

## Run the figure script ##
# Rscript jackson_2019_figures.R

## If you are particularly brave (or foolhearty), you may also wish to perform
## data imputation for network inference, or to generate Supplemental Figure 5
## Troubleshooting the following is left as an exercise to the reader. Beware.

## VIPER ##
install.packages("devtools", repo="http://cran.rstudio.com/")
install.packages("quadprog", repo="http://cran.rstudio.com/")
install.packages("glmnet", repo="http://cran.rstudio.com/")
library(devtools)
install_github("ChenMengjie/VIPER")

## SCIMPUTE ##
# install.packages("devtools", repo="http://cran.rstudio.com/")
library(devtools)
install_github("Vivianstats/scImpute")

## MAGIC ##
install.packages("Rmagic", repo="http://cran.rstudio.com/")
# MAGIC also requires a python package
# PyPI installation
# pip install --user magic-impute
# Conda installation
# conda install -c hcc magic

## Run the imputation script ##
# Rscript data_imputation.R
