# Supplementary material for: Gene regulatory network reconstruction using single-cell RNA sequencing of barcoded genotypes in diverse environments
Source: eLife. 2020 Jan 27;9:e51254. doi: 10.7554/eLife.51254 (PMC7004572; doi:10.7554/eLife.51254)
Supplement: Source code 1. — It also contains a data folder with the raw count matrix as a TSV file (103118_SS_Data.tsv.gz), the simulated negative data count matrix as a TSV file (110518_SS_NEG_Data.tsv.gz), a gene name metadata TSV file (yeast_gene_names.tsv), supplemental tables 5 (STable5.tsv) and 6 (STable6.tsv) as TSV files, and the yeast gene ontology slim mapping as a TAB file (go_slim_mapping.tab). Source code 1 also contains a priors folder with the Gold Standard, the three sets of priors data tested in this work, and the YEASTRACT comparison data, all as TSV files. Source code 1 also contains a network folder with the network learned in this paper (signed_network.tsv) as a TSV file, and the networks for each experimental condition (COND_signed_network.tsv) as 11 separate TSV files. Source code 1 also contains an inferelator folder with the python scripts used to generate the networks for Figures 5, 6, 7. [file elife-51254-code1.tar.gz › supplemental_figure_2B.R]

require(GGally)

if (!exists('WORKING.PATH')) {source('figure_common_settings.R')}
if (!exists('dimred_for_umap')) {source('figure_common_functions.R')}
if (!exists('count_data')) {source('figure_common_data.R')}

RNALATER.COUNTS.FILE <- "SPHERE_BULK.tsv"
TRIZOL.COUNTS.FILE <- "TRIZOL_BULK.tsv"
LEWIS.FILE <- "LEWIS_ALL.tsv"
LARS.2019.COUNTS.FILE <- "LARS_2019_COUNTS.tsv"
GASCH.2017.COUNTS.FILE <- "GASCH_2017_COUNTS.tsv"

# Output paths
SUPPLEMENTAL.FIGURE.2B.FILE <- "supplemental_figure_2-2.pdf"

count_data %>%
  dplyr::filter(Condition == "YPD") %>%
  dplyr::filter(Genotype_Group == "WT(ho)") %>%
  dplyr::select(-META.DATA.COLUMNS) -> wt_scrna_count

rank.aggregate <- function(df, line_name) {
  df <- base::apply(df, 1, base::rank)
  df <- base::rowSums(df)
  df <- as.data.frame(t(rank(df)))
  rownames(df) <- line_name
  return(df)
}

align.data.tables <- function(df, c.names) {
  df[,c.names[!c.names %in% colnames(df)]] <- NA
  return(df[, c.names])
}

get.ranked.counts <- function(file_name, data_name, genes) {
 data_counts <- fix_imported_data_frame(read.table(file.path(WORKING.PATH, DATA.PATH, file_name), sep = "\t", header=TRUE, stringsAsFactors = FALSE))
 data_counts <- align.data.tables(rank.aggregate(data_counts, data_name), genes)
 return(data_counts)
}

all_genes <- colnames(wt_scrna_count)

trizol_rank <- get.ranked.counts(TRIZOL.COUNTS.FILE, "TRIZOL", all_genes)
scrna_rank <- align.data.tables(rank.aggregate(wt_scrna_count, "10x-scRNA"), all_genes)
lars_rank <- get.ranked.counts(LARS.2019.COUNTS.FILE, "yscRNA (2019)", all_genes)
gasch_rank <- get.ranked.counts(GASCH.2017.COUNTS.FILE, "Gasch (2017)", all_genes)
lewis_rank <- get.ranked.counts(LEWIS.FILE, "GSE135430", all_genes)

combined_rank_data <- as.data.frame(t(rbind(trizol_rank, scrna_rank, lars_rank, gasch_rank, lewis_rank)))

# GGally plot wrapper for geom_point_rast
lower.plotter <- function(data, mapping, ...) {
  mapping[["shape"]] <- factor(16)
  mapping[["alpha"]] <- factor(0.1)
  mapping[["size"]] <- factor(1)
  mapping[["color"]] <- "black"
  ggplot(data, mapping) +
    ggrastr::geom_point_rast(...)
}

gene.rank.plt <- GGally::ggpairs(combined_rank_data, mapping=aes(alpha=0.01), axisLabels = "none", diag='blankDiag', switch='both', 
                                 upper = "blank",
                                 lower = list(continuous = lower.plotter)) +
  theme(strip.background = element_blank(), strip.text = element_text(size=10))

# Shamelessly stolen from https://stackoverflow.com/questions/42654928/how-to-show-only-the-lower-triangle-in-ggpairs
ggpairs_nodiag <- function(g){
  g$plots <- g$plots[-(1:g$nrow)]
  g$yAxisLabels <- g$yAxisLabels[-1]
  g$nrow <- g$nrow -1
  
  g$plots <- g$plots[-(seq(g$ncol, length(g$plots), by = g$ncol))]
  g$xAxisLabels <- g$xAxisLabels[-g$ncol]
  g$ncol <- g$ncol - 1
 
  g
}

gene.rank.plt <- ggpairs_nodiag(gene.rank.plt)

gene.cor <- cor(combined_rank_data, method = "spearman", use = "pairwise.complete.obs")
gene.cor[base::lower.tri(gene.cor)] <- NA
gene.cor <- reshape2::melt(gene.cor, na.rm=TRUE, value.name = "Correlation")
gene.cor$Var2 <- factor(gene.cor$Var2, levels=rev(levels(gene.cor$Var2)))

gene.cor.plt <- ggplot(gene.cor, aes(x=Var1, y=Var2, fill=Correlation)) +
  scale_fill_gradient2(low='blue', mid="white", high='red', midpoint=0.75, limit=c(0.5,1)) + 
  geom_tile() +
  geom_text(aes(label=round(Correlation,3))) +
  theme_classic() +
  labs(fill="Spearman\nCorrelation") +
  theme(axis.title = element_blank(), axis.text.x = element_text(angle = 45, vjust=1, hjust=1))

data.frame(TRIZOL=rowSums(fix_imported_data_frame(read.table(file.path(WORKING.PATH, DATA.PATH, TRIZOL.COUNTS.FILE),sep = "\t", header=TRUE, stringsAsFactors = FALSE)))) %>%
  reshape2::melt(variable.name = "experiment", value.name = "Counts") -> umi.counts

umi.count.plt <- ggplot(umi.counts, aes(x=experiment, y=Counts)) +
  geom_point() +
  theme_classic() +
  scale_y_continuous(labels = k_labels, limits = c(0, NA)) +
  theme(axis.text.x = element_text(size = 8, angle=90, vjust=0.5), axis.title.x = element_blank(),
        axis.text.y = element_text(size = 10), axis.title.y = element_text(size = 12),
        legend.text = element_text(size = 10), legend.title = element_text(size = 12, face = 'bold'),
        plot.title = element_text(size = 12, face = "bold", hjust=0.5),
        legend.position = "none")

sfig.2B.plt <- plot_grid(GGally::ggmatrix_gtable(gene.rank.plt), 
                         plot_grid(gene.cor.plt, umi.count.plt, ncol=2, axis="tb", rel_widths = c(1, 0.4), labels=c("B)", "C)")),
                         ncol=1, axis="lr", rel_heights = c(1,0.4), labels = c("A)", ""))

ggsave(SUPPLEMENTAL.FIGURE.2B.FILE, plot=sfig.2B.plt, path=OUT.PATH, device=cairo_pdf, width=8.5, height=9, units="in", dpi = FIGURE.DPI)
