# Supplementary material for: Gene regulatory network reconstruction using single-cell RNA sequencing of barcoded genotypes in diverse environments
Source: eLife. 2020 Jan 27;9:e51254. doi: 10.7554/eLife.51254 (PMC7004572; doi:10.7554/eLife.51254)
Supplement: Source code 1. — It also contains a data folder with the raw count matrix as a TSV file (103118_SS_Data.tsv.gz), the simulated negative data count matrix as a TSV file (110518_SS_NEG_Data.tsv.gz), a gene name metadata TSV file (yeast_gene_names.tsv), supplemental tables 5 (STable5.tsv) and 6 (STable6.tsv) as TSV files, and the yeast gene ontology slim mapping as a TAB file (go_slim_mapping.tab). Source code 1 also contains a priors folder with the Gold Standard, the three sets of priors data tested in this work, and the YEASTRACT comparison data, all as TSV files. Source code 1 also contains a network folder with the network learned in this paper (signed_network.tsv) as a TSV file, and the networks for each experimental condition (COND_signed_network.tsv) as 11 separate TSV files. Source code 1 also contains an inferelator folder with the python scripts used to generate the networks for Figures 5, 6, 7. [file elife-51254-code1.tar.gz › supplemental_figure_2C.R]

if (!exists('WORKING.PATH')) {source('figure_common_settings.R')}
if (!exists('dimred_for_umap')) {source('figure_common_functions.R')}
if (!exists('count_data')) {source('figure_common_data.R')}

# Output paths
SUPPLEMENTAL.FIGURE.2C.FILE <- "supplemental_figure_2-3.pdf"

# Get UMI count
umi_count <- rowSums(dplyr::select(count_data, -META.DATA.COLUMNS))

# Sum counts for each gene group
gene_group_count <- data.frame(RP=rowSums(dplyr::select(count_data, ribo.genes)),
                               RiBi=rowSums(dplyr::select(count_data, ribi.genes)),
                               iESR=rowSums(dplyr::select(count_data, iesr.genes)),
                               Mito=rowSums(dplyr::select(count_data, mito.genes)))

# Sweep out UMI count for % counts / cell
gene_group_count <- base::sweep(gene_group_count, 1, umi_count, FUN = "/") * 100
gene_group_count$UMI <- umi_count

# Shove into sce.data
SingleCellExperiment::reducedDim(sce.data, "gene_groups") <- gene_group_count

umap.cond <- umap.plot(sce.data, color.by='Condition', alpha=0.5, size=0.05, color.title='Condition') + 
  scale_color_manual(labels = CONDITION.LABELS, breaks = CONDITION.LEVELS, values = CONDITION.COLORS) + 
  guides(color = guide_legend(override.aes = list(size=4, alpha=1), reverse = TRUE, ncol=1)) +
  labs(title = "Growth Condition") +
  theme(legend.position = "right", axis.title = element_blank(), axis.text = element_blank(),
        plot.title = element_text(size=12, face = "bold", hjust = 0.5))

umap.umi <- umap.plot(sce.data, gene = "UMI", exp.name="gene_groups", exp.type="reduceddim", alpha=0.5, size=0.05, color.title='# Counts') + 
  scale_colour_viridis(option='B', limits = as.vector(quantile(gene_group_count$UMI, probs = c(0.05, 0.95))), oob = squish) +
  theme(legend.position = "right", axis.title = element_blank(), axis.text = element_blank(),
        plot.title = element_text(size=12, face = "bold.italic", hjust = 0.5)) +
  labs(title = "Total Transcript Count")

umap.rp <- umap.plot(sce.data, gene = "RP", exp.name="gene_groups", exp.type="reduceddim", alpha=0.5, size=0.05, color.title='% Counts') + 
  scale_colour_viridis(option='B', limits = as.vector(quantile(gene_group_count$RP, probs = c(0.05, 0.95))), oob = squish) +
  theme(legend.position = "right", axis.title = element_blank(), axis.text = element_blank(),
        plot.title = element_text(size=12, face = "bold.italic", hjust = 0.5)) +
  labs(title = "Ribosomal Genes")

umap.ribi <- umap.plot(sce.data, gene = "RiBi", exp.name="gene_groups", exp.type="reduceddim", alpha=0.5, size=0.05, color.title='% Counts') + 
  scale_colour_viridis(option='B', limits = as.vector(quantile(gene_group_count$RiBi, probs = c(0.05, 0.95))), oob = squish) +
  theme(legend.position = "right", axis.title = element_blank(), axis.text = element_blank(),
        plot.title = element_text(size=12, face = "bold.italic", hjust = 0.5)) +
  labs(title = "Ribosomal Biogenesis (RiBi) Genes")

umap.iesr <- umap.plot(sce.data, gene = "iESR", exp.name="gene_groups", exp.type="reduceddim", alpha=0.5, size=0.05, color.title='% Counts') + 
  scale_colour_viridis(option='B', limits = as.vector(quantile(gene_group_count$iESR, probs = c(0.05, 0.95))), oob = squish) +
  theme(legend.position = "right", axis.title = element_blank(), axis.text = element_blank(),
        plot.title = element_text(size=12, face = "bold.italic", hjust = 0.5)) +
  labs(title = "iESR Genes")

umap.mito <- umap.plot(sce.data, gene = "Mito", exp.name="gene_groups", exp.type="reduceddim", alpha=0.5, size=0.05, color.title='% Counts') + 
  scale_colour_viridis(option='B', limits = as.vector(quantile(gene_group_count$Mito, probs = c(0.05, 0.95))), oob = squish) +
  theme(legend.position = "right", axis.title = element_blank(), axis.text = element_blank(),
        plot.title = element_text(size=12, face = "bold.italic", hjust = 0.5)) +
  labs(title = "Mitochondrial Genome Genes")

sfig.2C.plt <- plot_grid(umap.cond, umap.umi, umap.rp, umap.ribi, umap.iesr, umap.mito, align = "hv", ncol = 2, labels = c("A)", "B)", "C)", "D)", "E)", "F)"))
ggsave(SUPPLEMENTAL.FIGURE.2C.FILE, plot=sfig.2C.plt, path=OUT.PATH, device=cairo_pdf, width=8.5, height=9, units="in", dpi = FIGURE.DPI)
