# Supplementary material for: Gene regulatory network reconstruction using single-cell RNA sequencing of barcoded genotypes in diverse environments
Source: eLife. 2020 Jan 27;9:e51254. doi: 10.7554/eLife.51254 (PMC7004572; doi:10.7554/eLife.51254)
Supplement: Source code 1. — It also contains a data folder with the raw count matrix as a TSV file (103118_SS_Data.tsv.gz), the simulated negative data count matrix as a TSV file (110518_SS_NEG_Data.tsv.gz), a gene name metadata TSV file (yeast_gene_names.tsv), supplemental tables 5 (STable5.tsv) and 6 (STable6.tsv) as TSV files, and the yeast gene ontology slim mapping as a TAB file (go_slim_mapping.tab). Source code 1 also contains a priors folder with the Gold Standard, the three sets of priors data tested in this work, and the YEASTRACT comparison data, all as TSV files. Source code 1 also contains a network folder with the network learned in this paper (signed_network.tsv) as a TSV file, and the networks for each experimental condition (COND_signed_network.tsv) as 11 separate TSV files. Source code 1 also contains an inferelator folder with the python scripts used to generate the networks for Figures 5, 6, 7. [file elife-51254-code1.tar.gz › supplemental_figure_2D.R]

if (!exists('WORKING.PATH')) {source('figure_common_settings.R')}
if (!exists('dimred_for_umap')) {source('figure_common_functions.R')}
if (!exists('count_data')) {count_data <<- fix_imported_data_frame(read.table(gzfile(file.path(WORKING.PATH, DATA.PATH, COUNTS.FILE)), header=TRUE, sep="\t"))}
if (!exists('meta_data')) {meta_data <<- count_data[META.DATA.COLUMNS]}

SUPPLEMENTAL.FIGURE.2D.FILE <- "supplemental_figure_2-4.pdf"

# Set multiprocessing options for SCTransform
future::plan(strategy = "multicore", workers = 12)
options(future.globals.maxSize=5000*1024^2)

# Push data into a seurat object because the standard SCTransform package is broken
seu.counts <- dplyr::select(count_data, -META.DATA.COLUMNS)
seu.obj <- SingleCellExperiment::SingleCellExperiment(list(counts=t(seu.counts)), colData = meta_data)
seu.obj <- Seurat::as.Seurat(seu.obj, data=NULL)

# Run SCTransform and clean up the objects after recovering pearson residuals
sct.results <- Seurat::SCTransform(seu.obj, do.correct.umi = FALSE, n_genes=NULL, variable.features.n=6293)
sct.assay <- Seurat::GetAssay(sct.results, "SCT")
sct.pearsons <- as.data.frame(t(Seurat::GetAssayData(sct.assay, "scale.data")))
rm(seu.obj)
rm(seu.counts)
rm(sct.results)
rm(sct.assay)

# Calculate coefficient of variation for each gene over each condition
count_data %>%
  dplyr::select(-c(Genotype, Genotype_Group, tenXBarcode, Replicate)) %>%
  dplyr::group_by(Condition) %>%
  dplyr::summarise_all(mean) -> condition.mean

count_data %>%
  dplyr::select(-c(Genotype, Genotype_Group, tenXBarcode, Replicate)) %>%
  dplyr::group_by(Condition) %>%
  dplyr::summarise_all(sd) -> condition.sd

condition.data <- dplyr::select(condition.sd, -Condition) / dplyr::select(condition.mean, -Condition)
condition.data$Condition <- condition.sd$Condition

condition.data <- dplyr::left_join(reshape2::melt(condition.data, id.vars="Condition", variable.name="Gene", value.name="CV"), 
                                   reshape2::melt(condition.mean, id.vars="Condition", variable.name="Gene", value.name="Mean"),
                                   by=c("Condition", "Gene"))

# Calculate pearson residuals for each gene over each condition
sct.pearsons$Condition <- meta_data$Condition
sct.pearsons %>%
  dplyr::group_by(Condition) %>%
  dplyr::summarise_all(mean) %>%
  reshape2::melt(id.vars="Condition", variable.name="Gene", value.name="Pearson") %>%
  dplyr::left_join(reshape2::melt(condition.mean, id.vars="Condition", variable.name="Gene", value.name="Mean"), 
                   by=c("Condition", "Gene"))-> sct.pearsons.data

supp.2D.pearson.plt <- ggplot(sct.pearsons.data, aes(x=Mean, y=Pearson)) +
  ggrastr::geom_point_rast(size=1, shape=19, raster.width = 2, raster.height = 2) + 
  scale_x_log10() +
  theme_classic() +
  labs(x="Mean", y="Pearson Residual") +
  facet_wrap(~Condition, labeller = as_labeller(structure(CONDITION.LABELS, names=CONDITION.LEVELS)), ncol=4) +
  theme(strip.background = element_blank(), strip.text = element_text(size=10, face = "bold"))

supp.2D.cv.plt <- ggplot(condition.data, aes(x=Mean, y=CV)) +
  scale_x_log10() +
  scale_y_log10() +
  ggrastr::geom_point_rast(size=1, shape=19, raster.width = 2, raster.height = 2) + 
  theme_classic() +
  labs(x="Mean", y="Coefficient of Variation") +
  facet_wrap(~Condition, labeller = as_labeller(structure(CONDITION.LABELS, names=CONDITION.LEVELS)), ncol=4) +
  theme(strip.background = element_blank(), strip.text = element_text(size=10, face = "bold"))

supp.2D.plt <- plot_grid(supp.2D.cv.plt, supp.2D.pearson.plt, labels=c("A)", "B)"), ncol=1)
ggsave(SUPPLEMENTAL.FIGURE.2D.FILE, plot=supp.2D.plt, path=OUT.PATH, device=cairo_pdf, units='in', height=10, width=8, dpi = FIGURE.DPI)
