# Supplementary material for: Gene regulatory network reconstruction using single-cell RNA sequencing of barcoded genotypes in diverse environments
Source: eLife. 2020 Jan 27;9:e51254. doi: 10.7554/eLife.51254 (PMC7004572; doi:10.7554/eLife.51254)
Supplement: Source code 2. — This file contains 38,225 observations (cells). Doublets and low-count cells have already been removed; gene expression values are unmodified transcript counts after deartifacting using UMIs (these values are directly produced by the cellranger count pipeline) [file elife-51254-code2.tsv.gz]

Archive with 1 entries (1 files):
- 103118_SS_Data.tsv
