# Supplementary material for: Gene regulatory network reconstruction using single-cell RNA sequencing of barcoded genotypes in diverse environments
Source: eLife. 2020 Jan 27;9:e51254. doi: 10.7554/eLife.51254 (PMC7004572; doi:10.7554/eLife.51254)
Supplement: Source code 4. — It also contains a FASTA file containing the genotype-specific barcodes (bcdel_1_barcodes.fasta), a FASTA file containing the yeast S288C genome modified with markers (Saccharomyces_cerevisiae.R64-1-1.dna.toplevel.Marker.fa), and a GTF file containing the yeast gene annotations modified to include untranslated regions at the 5’ and 3’ end, and with markers (Saccharomyces_cerevisiae.R64-1-1.Marker.UTR.notRNA.gtf). [file elife-51254-code4.tar.gz]

Archive with 3 entries (3 files):
- bcdel_1_barcodes.fasta
- Saccharomyces_cerevisiae.R64-1-1.dna.toplevel.Marker.fa
- Saccharomyces_cerevisiae.R64-1-1.Marker.UTR.notRNA.gtf
