# Supplementary material for: Gene regulatory network reconstruction using single-cell RNA sequencing of barcoded genotypes in diverse environments
Source: eLife. 2020 Jan 27;9:e51254. doi: 10.7554/eLife.51254 (PMC7004572; doi:10.7554/eLife.51254)
Supplement: Source code 4. — It also contains a FASTA file containing the genotype-specific barcodes (bcdel_1_barcodes.fasta), a FASTA file containing the yeast S288C genome modified with markers (Saccharomyces_cerevisiae.R64-1-1.dna.toplevel.Marker.fa), and a GTF file containing the yeast gene annotations modified to include untranslated regions at the 5’ and 3’ end, and with markers (Saccharomyces_cerevisiae.R64-1-1.Marker.UTR.notRNA.gtf). [file elife-51254-code4.tar.gz › bcdel_1_barcodes.fasta]

>WT(ho)_A1
CAGAGGTTCGTCGTACGGC
>WT(ho)_B1
TAGGTGTTTGATGTAAGTT
>WT(ho)_C1
TAGAAGTTGGCAGTGCGTA
>WT(ho)_D1
TCGGTGTGTGTTGTGGGTC
>WT(ho)_E1
CTGTAGTGCGGAGTCCGAG
>WT(ho)_F1
TAGATGTGTGGGGTAAGCC
>rtg1_B2
CGGTCGTTGGTAGTTAGTG
>rtg1_C2
CAGGTGTATGTAGTGGGTA
>rtg1_D2
TCGATGTCCGAAGTAGGAC
>rtg1_E2
AGGGGGTTGGCGGTGGGGC
>rtg1_F2
GAGGCGTGGGGGGTTCGGC
>rtg1_G2
GAGTAGTAAGCTGTAAGCG
>rtg3_C3
CTGTAGTCGGGCGTCTGTG
>rtg3_D3
TGGTTGTGTGTAGTACGTT
>rtg3_E3
TCGCAGTGAGATGTGTGTC
>rtg3_F3
CGGGGGTGGGCCGTGGGTG
>rtg3_G3
CCGTGGTAAGTAGTAAGTG
>rtg3_H3
TCGTAGTTAGTTGTAAGAT
>gln3_A4
AAGCAGTATGTAGTGAGTC
>gln3_D4
GTGCGGTTGGGCGTGGGCG
>gln3_E4
CGGAAGTTTGCCGTTGGCC
>gln3_F4
GTGGCGTGTGCGGTGCGGG
>gln3_G4
CAGACGTGGGTAGTGAGAA
>gln3_H4
TTGACGTCAGCCGTACGGA
>gat1_A5
GCGGAGTCCGTGGTTAGGG
>gat1_B5
AAGCCGTTTGGGGTGCGCT
>gat1_E5
TCGACGTTGGAGGTTGGGG
>gat1_F5
TTGTTGTGGGTCGTCCGAA
>gat1_G5
AAGTTGTCGGCAGTGGGTT
>gat1_H5
TGGGAGTGCGCCGTCGGCG
>dal80_A6
GCGTTGTAAGGTGTCGGTC
>dal80_B6
CTGCGGTTCGGTGTGAGTG
>dal80_C6
AAGGTGTACGAAGTGTGAT
>dal80_F6
AGGAAGTCTGCTGTGCGTA
>dal80_G6
CGGCAGTTAGTAGTACGAT
>dal80_H6
ACGCAGTACGATGTTTGCA
>dal81_A7
GGGGCGTGAGGGGTGGGCT
>dal81_B7
TAGTAGTGTGTAGTCTGTA
>dal81_C7
CGGCAGTATGACGTTAGTA
>dal81_D7
TTGGCGTCGGATGTAGGTC
>dal81_G7
GGGAAGTCTGTAGTGTGCT
>dal81_H7
TAGAGGTTCGATGTATGAT
>dal82_A8
ATGCAGTACGGTGTCGGCA
>dal82_B8
TGGAGGTTTGAAGTCAGAT
>dal82_C8
GAGATGTTAGAGGTTCGGT
>dal82_D8
AAGAAGTTGGTTGTCAGGG
>dal82_E8
TCGCGGTCAGTAGTTTGAC
>dal82_H8
CAGAAGTGCGTTGTTTGAT
>gzf3_A9
GTGCGGTTTGACGTGTGCC
>gzf3_B9
CAGTCGTTAGATGTAGGGG
>gzf3_C9
ACGGAGTAAGTGGTCAGTT
>gzf3_D9
ACGCTGTTTGATGTTAGTT
>gzf3_E9
CAGTTGTGTGATGTCGGGG
>gzf3_F9
TTGAGGTCTGCAGTGTGTA
>gcn4_A10
AGGTCGTTTGTAGTAGGAC
>gcn4_C10
TGGTGGTAAGAGGTCAGTG
>gcn4_D10
TTGACGTCAGCCGTCCGTG
>gcn4_E10
GAGATGTGTGTGGTTTGAA
>gcn4_F10
ATGGCGTCAGGCGTTCGAT
>gcn4_G10
TAGTAGTAAGGCGTAAGGG
>stp1_C11
GTGGTGTTTGACGTAAGGC
>stp1_D11
TAGTTGTTGGAGGTATGAT
>stp1_E11
TTGGTGTCAGCTGTGGGAG
>stp1_F11
GGGTGGTTAGAAGTACGCC
>stp1_G11
GTGCGGTGGGCCGTGGGGG
>stp1_H11
CAGCCGTTGGTGGTTTGAT
>stp2_A12
TTGTAGTCTGTGGTAAGAA
>stp2_D12
CTGTTGTGTGAGGTTCGGT
>stp2_E12
TTGAAGTTAGAAGTAGGCA
>stp2_F12
ATGGAGTTTGTTGTACGCT
>stp2_G12
TAGATGTTGGGAGTAGGCA
>stp2_H12
CCGAGGTATGTCGTTCGGT
