# Supplementary material for: Gene regulatory network reconstruction using single-cell RNA sequencing of barcoded genotypes in diverse environments
Source: eLife. 2020 Jan 27;9:e51254. doi: 10.7554/eLife.51254 (PMC7004572; doi:10.7554/eLife.51254)
Supplement: Source code 4. — It also contains a FASTA file containing the genotype-specific barcodes (bcdel_1_barcodes.fasta), a FASTA file containing the yeast S288C genome modified with markers (Saccharomyces_cerevisiae.R64-1-1.dna.toplevel.Marker.fa), and a GTF file containing the yeast gene annotations modified to include untranslated regions at the 5’ and 3’ end, and with markers (Saccharomyces_cerevisiae.R64-1-1.Marker.UTR.notRNA.gtf). [file elife-51254-code4.tar.gz › Saccharomyces_cerevisiae.R64-1-1.Marker.UTR.notRNA.gtf]

#!genome-build R64-1-1
#!genome-version R64-1-1
#!genome-date 2011-09
#!genome-build-accession GCA_000146045.2
#!genebuild-last-updated 2011-12
IV	SGD	gene	1802	2953	.	+	.	gene_id "YDL248W"; gene_name "COS7"; gene_source "SGD"; gene_biotype "protein_coding";
IV	SGD	transcript	1802	2953	.	+	.	gene_id "YDL248W"; transcript_id "YDL248W"; gene_name "COS7"; gene_source "SGD"; gene_biotype "protein_coding"; transcript_name "COS7"; transcript_source "SGD"; transcript_biotype "protein_coding";
IV	SGD	exon	1802	2953	.	+	.	gene_id "YDL248W"; transcript_id "YDL248W"; exon_number "1"; gene_name "COS7"; gene_source "SGD"; gene_biotype "protein_coding"; transcript_name "COS7"; transcript_source "SGD"; transcript_biotype "protein_coding"; exon_id "YDL248W.1";
IV	SGD	CDS	1802	2950	.	+	0	gene_id "YDL248W"; transcript_id "YDL248W"; exon_number "1"; gene_name "COS7"; gene_source "SGD"; gene_biotype "protein_coding"; transcript_name "COS7"; transcript_source "SGD"; transcript_biotype "protein_coding"; protein_id "YDL248W"; protein_version "1";
IV	SGD	start_codon	1802	1804	.	+	0	gene_id "YDL248W"; transcript_id "YDL248W"; exon_number "1"; gene_name "COS7"; gene_source "SGD"; gene_biotype "protein_coding"; transcript_name "COS7"; transcript_source "SGD"; transcript_biotype "protein_coding";
IV	SGD	stop_codon	2951	2953	.	+	0	gene_id "YDL248W"; transcript_id "YDL248W"; exon_number "1"; gene_name "COS7"; gene_source "SGD"; gene_biotype "protein_coding"; transcript_name "COS7"; transcript_source "SGD"; transcript_biotype "protein_coding";
IV	SGD	gene	3762	3836	.	+	.	gene_id "YDL247W-A"; gene_source "SGD"; gene_biotype "protein_coding";
IV	SGD	transcript	3762	3836	.	+	.	gene_id "YDL247W-A"; transcript_id "YDL247W-A"; gene_source "SGD"; gene_biotype "protein_coding"; transcript_source "SGD"; transcript_biotype "protein_coding";
IV	SGD	exon	3762	3836	.	+	.	gene_id "YDL247W-A"; transcript_id "YDL247W-A"; exon_number "1"; gene_source "SGD"; gene_biotype "protein_coding"; transcript_source "SGD"; transcript_biotype "protein_coding"; exon_id "YDL247W-A.1";
IV	SGD	CDS	3762	3833	.	+	0	gene_id "YDL247W-A"; transcript_id "YDL247W-A"; exon_number "1"; gene_source "SGD"; gene_biotype "protein_coding"; transcript_source "SGD"; transcript_biotype "protein_coding"; protein_id "YDL247W-A"; protein_version "1";
IV	SGD	start_codon	3762	3764	.	+	0	gene_id "YDL247W-A"; transcript_id "YDL247W-A"; exon_number "1"; gene_source "SGD"; gene_biotype "protein_coding"; transcript_source "SGD"; transcript_biotype "protein_coding";
IV	SGD	stop_codon	3834	3836	.	+	0	gene_id "YDL247W-A"; transcript_id "YDL247W-A"; exon_number "1"; gene_source "SGD"; gene_biotype "protein_coding"; transcript_source "SGD"; transcript_biotype "protein_coding";
IV	SGD	gene	5985	7814	.	+	.	gene_id "YDL247W"; gene_name "MPH2"; gene_source "SGD"; gene_biotype "protein_coding";
IV	SGD	transcript	5985	7814	.	+	.	gene_id "YDL247W"; transcript_id "YDL247W"; gene_name "MPH2"; gene_source "SGD"; gene_biotype "protein_coding"; transcript_name "MPH2"; transcript_source "SGD"; transcript_biotype "protein_coding";
IV	SGD	exon	5985	7814	.	+	.	gene_id "YDL247W"; transcript_id "YDL247W"; exon_number "1"; gene_name "MPH2"; gene_source "SGD"; gene_biotype "protein_coding"; transcript_name "MPH2"; transcript_source "SGD"; transcript_biotype "protein_coding"; exon_id "YDL247W.1";
IV	SGD	CDS	5985	7811	.	+	0	gene_id "YDL247W"; transcript_id "YDL247W"; exon_number "1"; gene_name "MPH2"; gene_source "SGD"; gene_biotype "protein_coding"; transcript_name "MPH2"; transcript_source "SGD"; transcript_biotype "protein_coding"; protein_id "YDL247W"; protein_version "1";
IV	SGD	start_codon	5985	5987	.	+	0	gene_id "YDL247W"; transcript_id "YDL247W"; exon_number "1"; gene_name "MPH2"; gene_source "SGD"; gene_biotype "protein_coding"; transcript_name "MPH2"; transcript_source "SGD"; transcript_biotype "protein_coding";
IV	SGD	stop_codon	7812	7814	.	+	0	gene_id "YDL247W"; transcript_id "YDL247W"; exon_number "1"; gene_name "MPH2"; gene_source "SGD"; gene_biotype "protein_coding"; transcript_name "MPH2"; transcript_source "SGD"; transcript_biotype "protein_coding";
IV	SGD	gene	8683	9756	.	-	.	gene_id "YDL246C"; gene_name "SOR2"; gene_source "SGD"; gene_biotype "protein_coding";
IV	SGD	transcript	8683	9756	.	-	.	gene_id "YDL246C"; transcript_id "YDL246C"; gene_name "SOR2"; gene_source "SGD"; gene_biotype "protein_coding"; transcript_name "SOR2"; transcript_source "SGD"; transcript_biotype "protein_coding";
IV	SGD	exon	8683	9756	.	-	.	gene_id "YDL246C"; transcript_id "YDL246C"; exon_number "1"; gene_name "SOR2"; gene_source "SGD"; gene_biotype "protein_coding"; transcript_name "SOR2"; transcript_source "SGD"; transcript_biotype "protein_coding"; exon_id "YDL246C.1";
IV	SGD	CDS	8686	9756	.	-	0	gene_id "YDL246C"; transcript_id "YDL246C"; exon_number "1"; gene_name "SOR2"; gene_source "SGD"; gene_biotype "protein_coding"; transcript_name "SOR2"; transcript_source "SGD"; transcript_biotype "protein_coding"; protein_id "YDL246C"; protein_version "1";
IV	SGD	start_codon	9754	9756	.	-	0	gene_id "YDL246C"; transcript_id "YDL246C"; exon_number "1"; gene_name "SOR2"; gene_source "SGD"; gene_biotype "protein_coding"; transcript_name "SOR2"; transcript_source "SGD"; transcript_biotype "protein_coding";
IV	SGD	stop_codon	8683	8685	.	-	0	gene_id "YDL246C"; transcript_id "YDL246C"; exon_number "1"; gene_name "SOR2"; gene_source "SGD"; gene_biotype "protein_coding"; transcript_name "SOR2"; transcript_source "SGD"; transcript_biotype "protein_coding";
IV	SGD	gene	11657	13360	.	-	.	gene_id "YDL245C"; gene_name "HXT15"; gene_source "SGD"; gene_biotype "protein_coding";
IV	SGD	transcript	11657	13360	.	-	.	gene_id "YDL245C"; transcript_id "YDL245C"; gene_name "HXT15"; gene_source "SGD"; gene_biotype "protein_coding"; transcript_name "HXT15"; transcript_source "SGD"; transcript_biotype "protein_coding";
IV	SGD	exon	11657	13360	.	-	.	gene_id "YDL245C"; transcript_id "YDL245C"; exon_number "1"; gene_name "HXT15"; gene_source "SGD"; gene_biotype "protein_coding"; transcript_name "HXT15"; transcript_source "SGD"; transcript_biotype "protein_coding"; exon_id "YDL245C.1";
IV	SGD	CDS	11660	13360	.	-	0	gene_id "YDL245C"; transcript_id "YDL245C"; exon_number "1"; gene_name "HXT15"; gene_source "SGD"; gene_biotype "protein_coding"; transcript_name "HXT15"; transcript_source "SGD"; transcript_biotype "protein_coding"; protein_id "YDL245C"; protein_version "1";
IV	SGD	start_codon	13358	13360	.	-	0	gene_id "YDL245C"; transcript_id "YDL245C"; exon_number "1"; gene_name "HXT15"; gene_source "SGD"; gene_biotype "protein_coding"; transcript_name "HXT15"; transcript_source "SGD"; transcript_biotype "protein_coding";
IV	SGD	stop_codon	11657	11659	.	-	0	gene_id "YDL245C"; transcript_id "YDL245C"; exon_number "1"; gene_name "HXT15"; gene_source "SGD"; gene_biotype "protein_coding"; transcript_name "HXT15"; transcript_source "SGD"; transcript_biotype "protein_coding";
IV	SGD	gene	16204	17226	.	+	.	gene_id "YDL244W"; gene_name "THI13"; gene_source "SGD"; gene_biotype "protein_coding";
IV	SGD	transcript	16204	17226	.	+	.	gene_id "YDL244W"; transcript_id "YDL244W"; gene_name "THI13"; gene_source "SGD"; gene_biotype "protein_coding"; transcript_name "THI13"; transcript_source "SGD"; transcript_biotype "protein_coding";
IV	SGD	exon	16204	17226	.	+	.	gene_id "YDL244W"; transcript_id "YDL244W"; exon_number "1"; gene_name "THI13"; gene_source "SGD"; gene_biotype "protein_coding"; transcript_name "THI13"; transcript_source "SGD"; transcript_biotype "protein_coding"; exon_id "YDL244W.1";
IV	SGD	CDS	16204	17223	.	+	0	gene_id "YDL244W"; transcript_id "YDL244W"; exon_number "1"; gene_name "THI13"; gene_source "SGD"; gene_biotype "protein_coding"; transcript_name "THI13"; transcript_source "SGD"; transcript_biotype "protein_coding"; protein_id "YDL244W"; protein_version "1";
IV	SGD	start_codon	16204	16206	.	+	0	gene_id "YDL244W"; transcript_id "YDL244W"; exon_number "1"; gene_name "THI13"; gene_source "SGD"; gene_biotype "protein_coding"; transcript_name "THI13"; transcript_source "SGD"; transcript_biotype "protein_coding";
IV	SGD	stop_codon	17224	17226	.	+	0	gene_id "YDL244W"; transcript_id "YDL244W"; exon_number "1"; gene_name "THI13"; gene_source "SGD"; gene_biotype "protein_coding"; transcript_name "THI13"; transcript_source "SGD"; transcript_biotype "protein_coding";
IV	SGD	gene	17467	19288	.	-	.	gene_id "YDL243C"; gene_name "AAD4"; gene_source "SGD"; gene_biotype "protein_coding";
IV	SGD	transcript	17467	19288	.	-	.	gene_id "YDL243C"; transcript_id "YDL243C"; gene_name "AAD4"; gene_source "SGD"; gene_biotype "protein_coding"; transcript_name "AAD4"; transcript_source "SGD"; transcript_biotype "protein_coding";
IV	SGD	exon	17467	19288	.	-	.	gene_id "YDL243C"; transcript_id "YDL243C"; exon_number "1"; gene_name "AAD4"; gene_source "SGD"; gene_biotype "protein_coding"; transcript_name "AAD4"; transcript_source "SGD"; transcript_biotype "protein_coding"; exon_id "YDL243C.1";
IV	SGD	CDS	17580	18566	.	-	0	gene_id "YDL243C"; transcript_id "YDL243C"; exon_number "1"; gene_name "AAD4"; gene_source "SGD"; gene_biotype "protein_coding"; transcript_name "AAD4"; transcript_source "SGD"; transcript_biotype "protein_coding"; protein_id "YDL243C"; protein_version "1";
IV	SGD	start_codon	18564	18566	.	-	0	gene_id "YDL243C"; transcript_id "YDL243C"; exon_number "1"; gene_name "AAD4"; gene_source "SGD"; gene_biotype "protein_coding"; transcript_name "AAD4"; transcript_source "SGD"; transcript_biotype "protein_coding";
IV	SGD	stop_codon	17577	17579	.	-	0	gene_id "YDL243C"; transcript_id "YDL243C"; exon_number "1"; gene_name "AAD4"; gene_source "SGD"; gene_biotype "protein_coding"; transcript_name "AAD4"; transcript_source "SGD"; transcript_biotype "protein_coding";
IV	SGD	gene	18959	19312	.	+	.	gene_id "YDL242W"; gene_source "SGD"; gene_biotype "protein_coding";
IV	SGD	transcript	18959	19312	.	+	.	gene_id "YDL242W"; transcript_id "YDL242W"; gene_source "SGD"; gene_biotype "protein_coding"; transcript_source "SGD"; transcript_biotype "protein_coding";
IV	SGD	exon	18959	19312	.	+	.	gene_id "YDL242W"; transcript_id "YDL242W"; exon_number "1"; gene_source "SGD"; gene_biotype "protein_coding"; transcript_source "SGD"; transcript_biotype "protein_coding"; exon_id "YDL242W.1";
IV	SGD	CDS	18959	19309	.	+	0	gene_id "YDL242W"; transcript_id "YDL242W"; exon_number "1"; gene_source "SGD"; gene_biotype "protein_coding"; transcript_source "SGD"; transcript_biotype "protein_coding"; protein_id "YDL242W"; protein_version "1";
IV	SGD	start_codon	18959	18961	.	+	0	gene_id "YDL242W"; transcript_id "YDL242W"; exon_number "1"; gene_source "SGD"; gene_biotype "protein_coding"; transcript_source "SGD"; transcript_biotype "protein_coding";
IV	SGD	stop_codon	19310	19312	.	+	0	gene_id "YDL242W"; transcript_id "YDL242W"; exon_number "1"; gene_source "SGD"; gene_biotype "protein_coding"; transcript_source "SGD"; transcript_biotype "protein_coding";
IV	SGD	gene	20635	21006	.	+	.	gene_id "YDL241W"; gene_source "SGD"; gene_biotype "protein_coding";
IV	SGD	transcript	20635	21006	.	+	.	gene_id "YDL241W"; transcript_id "YDL241W"; gene_source "SGD"; gene_biotype "protein_coding"; transcript_source "SGD"; transcript_biotype "protein_coding";
IV	SGD	exon	20635	21006	.	+	.	gene_id "YDL241W"; transcript_id "YDL241W"; exon_number "1"; gene_source "SGD"; gene_biotype "protein_coding"; transcript_source "SGD"; transcript_biotype "protein_coding"; exon_id "YDL241W.1";
IV	SGD	CDS	20635	21003	.	+	0	gene_id "YDL241W"; transcript_id "YDL241W"; exon_number "1"; gene_source "SGD"; gene_biotype "protein_coding"; transcript_source "SGD"; transcript_biotype "protein_coding"; protein_id "YDL241W"; protein_version "1";
IV	SGD	start_codon	20635	20637	.	+	0	gene_id "YDL241W"; transcript_id "YDL241W"; exon_number "1"; gene_source "SGD"; gene_biotype "protein_coding"; transcript_source "SGD"; transcript_biotype "protein_coding";
IV	SGD	stop_codon	21004	21006	.	+	0	gene_id "YDL241W"; transcript_id "YDL241W"; exon_number "1"; gene_source "SGD"; gene_biotype "protein_coding"; transcript_source "SGD"; transcript_biotype "protein_coding";
IV	SGD	gene	22471	22608	.	-	.	gene_id "YDL240C-A"; gene_source "SGD"; gene_biotype "protein_coding";
IV	SGD	transcript	22471	22608	.	-	.	gene_id "YDL240C-A"; transcript_id "YDL240C-A"; gene_source "SGD"; gene_biotype "protein_coding"; transcript_source "SGD"; transcript_biotype "protein_coding";
IV	SGD	exon	22471	22608	.	-	.	gene_id "YDL240C-A"; transcript_id "YDL240C-A"; exon_number "1"; gene_source "SGD"; gene_biotype "protein_coding"; transcript_source "SGD"; transcript_biotype "protein_coding"; exon_id "YDL240C-A.1";
IV	SGD	CDS	22474	22608	.	-	0	gene_id "YDL240C-A"; transcript_id "YDL240C-A"; exon_number "1"; gene_source "SGD"; gene_biotype "protein_coding"; transcript_source "SGD"; transcript_biotype "protein_coding"; protein_id "YDL240C-A"; protein_version "1";
IV	SGD	start_codon	22606	22608	.	-	0	gene_id "YDL240C-A"; transcript_id "YDL240C-A"; exon_number "1"; gene_source "SGD"; gene_biotype "protein_coding"; transcript_source "SGD"; transcript_biotype "protein_coding";
IV	SGD	stop_codon	22471	22473	.	-	0	gene_id "YDL240C-A"; transcript_id "YDL240C-A"; exon_number "1"; gene_source "SGD"; gene_biotype "protein_coding"; transcript_source "SGD"; transcript_biotype "protein_coding";
IV	SGD	gene	22823	25876	.	+	.	gene_id "YDL240W"; gene_name "LRG1"; gene_source "SGD"; gene_biotype "protein_coding";
IV	SGD	transcript	22823	25876	.	+	.	gene_id "YDL240W"; transcript_id "YDL240W"; gene_name "LRG1"; gene_source "SGD"; gene_biotype "protein_coding"; transcript_name "LRG1"; transcript_source "SGD"; transcript_biotype "protein_coding";
IV	SGD	exon	22823	25876	.	+	.	gene_id "YDL240W"; transcript_id "YDL240W"; exon_number "1"; gene_name "LRG1"; gene_source "SGD"; gene_biotype "protein_coding"; transcript_name "LRG1"; transcript_source "SGD"; transcript_biotype "protein_coding"; exon_id "YDL240W.1";
IV	SGD	CDS	22823	25873	.	+	0	gene_id "YDL240W"; transcript_id "YDL240W"; exon_number "1"; gene_name "LRG1"; gene_source "SGD"; gene_biotype "protein_coding"; transcript_name "LRG1"; transcript_source "SGD"; transcript_biotype "protein_coding"; protein_id "YDL240W"; protein_version "1";
IV	SGD	start_codon	22823	22825	.	+	0	gene_id "YDL240W"; transcript_id "YDL240W"; exon_number "1"; gene_name "LRG1"; gene_source "SGD"; gene_biotype "protein_coding"; transcript_name "LRG1"; transcript_source "SGD"; transcript_biotype "protein_coding";
IV	SGD	stop_codon	25874	25876	.	+	0	gene_id "YDL240W"; transcript_id "YDL240W"; exon_number "1"; gene_name "LRG1"; gene_source "SGD"; gene_biotype "protein_coding"; transcript_name "LRG1"; transcript_source "SGD"; transcript_biotype "protein_coding";
IV	SGD	gene	26403	28775	.	-	.	gene_id "YDL239C"; gene_name "ADY3"; gene_source "SGD"; gene_biotype "protein_coding";
IV	SGD	transcript	26403	28775	.	-	.	gene_id "YDL239C"; transcript_id "YDL239C"; gene_name "ADY3"; gene_source "SGD"; gene_biotype "protein_coding"; transcript_name "ADY3"; transcript_source "SGD"; transcript_biotype "protein_coding";
IV	SGD	exon	26403	28775	.	-	.	gene_id "YDL239C"; transcript_id "YDL239C"; exon_number "1"; gene_name "ADY3"; gene_source "SGD"; gene_biotype "protein_coding"; transcript_name "ADY3"; transcript_source "SGD"; transcript_biotype "protein_coding"; exon_id "YDL239C.1";
IV	SGD	CDS	26406	28775	.	-	0	gene_id "YDL239C"; transcript_id "YDL239C"; exon_number "1"; gene_name "ADY3"; gene_source "SGD"; gene_biotype "protein_coding"; transcript_name "ADY3"; transcript_source "SGD"; transcript_biotype "protein_coding"; protein_id "YDL239C"; protein_version "1";
IV	SGD	start_codon	28773	28775	.	-	0	gene_id "YDL239C"; transcript_id "YDL239C"; exon_number "1"; gene_name "ADY3"; gene_source "SGD"; gene_biotype "protein_coding"; transcript_name "ADY3"; transcript_source "SGD"; transcript_biotype "protein_coding";
IV	SGD	stop_codon	26403	26405	.	-	0	gene_id "YDL239C"; transcript_id "YDL239C"; exon_number "1"; gene_name "ADY3"; gene_source "SGD"; gene_biotype "protein_coding"; transcript_name "ADY3"; transcript_source "SGD"; transcript_biotype "protein_coding";
IV	SGD	gene	28919	30482	.	-	.	gene_id "YDL238C"; gene_name "GUD1"; gene_source "SGD"; gene_biotype "protein_coding";
IV	SGD	transcript	28919	30482	.	-	.	gene_id "YDL238C"; transcript_id "YDL238C"; gene_name "GUD1"; gene_source "SGD"; gene_biotype "protein_coding"; transcript_name "GUD1"; transcript_source "SGD"; transcript_biotype "protein_coding";
IV	SGD	exon	28919	30482	.	-	.	gene_id "YDL238C"; transcript_id "YDL238C"; exon_number "1"; gene_name "GUD1"; gene_source "SGD"; gene_biotype "protein_coding"; transcript_name "GUD1"; transcript_source "SGD"; transcript_biotype "protein_coding"; exon_id "YDL238C.1";
IV	SGD	CDS	28988	30454	.	-	0	gene_id "YDL238C"; transcript_id "YDL238C"; exon_number "1"; gene_name "GUD1"; gene_source "SGD"; gene_biotype "protein_coding"; transcript_name "GUD1"; transcript_source "SGD"; transcript_biotype "protein_coding"; protein_id "YDL238C"; protein_version "1";
IV	SGD	start_codon	30452	30454	.	-	0	gene_id "YDL238C"; transcript_id "YDL238C"; exon_number "1"; gene_name "GUD1"; gene_source "SGD"; gene_biotype "protein_coding"; transcript_name "GUD1"; transcript_source "SGD"; transcript_biotype "protein_coding";
IV	SGD	stop_codon	28985	28987	.	-	0	gene_id "YDL238C"; transcript_id "YDL238C"; exon_number "1"; gene_name "GUD1"; gene_source "SGD"; gene_biotype "protein_coding"; transcript_name "GUD1"; transcript_source "SGD"; transcript_biotype "protein_coding";
IV	SGD	gene	30609	32115	.	+	.	gene_id "YDL237W"; gene_name "AIM6"; gene_source "SGD"; gene_biotype "protein_coding";
IV	SGD	transcript	30609	32115	.	+	.	gene_id "YDL237W"; transcript_id "YDL237W"; gene_name "AIM6"; gene_source "SGD"; gene_biotype "protein_coding"; transcript_name "AIM6"; transcript_source "SGD"; transcript_biotype "protein_coding";
IV	SGD	exon	30609	32115	.	+	.	gene_id "YDL237W"; transcript_id "YDL237W"; exon_number "1"; gene_name "AIM6"; gene_source "SGD"; gene_biotype "protein_coding"; transcript_name "AIM6"; transcript_source "SGD"; transcript_biotype "protein_coding"; exon_id "YDL237W.1";
IV	SGD	CDS	30657	31826	.	+	0	gene_id "YDL237W"; transcript_id "YDL237W"; exon_number "1"; gene_name "AIM6"; gene_source "SGD"; gene_biotype "protein_coding"; transcript_name "AIM6"; transcript_source "SGD"; transcript_biotype "protein_coding"; protein_id "YDL237W"; protein_version "1";
IV	SGD	start_codon	30657	30659	.	+	0	gene_id "YDL237W"; transcript_id "YDL237W"; exon_number "1"; gene_name "AIM6"; gene_source "SGD"; gene_biotype "protein_coding"; transcript_name "AIM6"; transcript_source "SGD"; transcript_biotype "protein_coding";
IV	SGD	stop_codon	31827	31829	.	+	0	gene_id "YDL237W"; transcript_id "YDL237W"; exon_number "1"; gene_name "AIM6"; gene_source "SGD"; gene_biotype "protein_coding"; transcript_name "AIM6"; transcript_source "SGD"; transcript_biotype "protein_coding";
IV	SGD	gene	32245	33374	.	+	.	gene_id "YDL236W"; gene_name "PHO13"; gene_source "SGD"; gene_biotype "protein_coding";
IV	SGD	transcript	32245	33374	.	+	.	gene_id "YDL236W"; transcript_id "YDL236W"; gene_name "PHO13"; gene_source "SGD"; gene_biotype "protein_coding"; transcript_name "PHO13"; transcript_source "SGD"; transcript_biotype "protein_coding";
IV	SGD	exon	32245	33374	.	+	.	gene_id "YDL236W"; transcript_id "YDL236W"; exon_number "1"; gene_name "PHO13"; gene_source "SGD"; gene_biotype "protein_coding"; transcript_name "PHO13"; transcript_source "SGD"; transcript_biotype "protein_coding"; exon_id "YDL236W.1";
IV	SGD	CDS	32296	33231	.	+	0	gene_id "YDL236W"; transcript_id "YDL236W"; exon_number "1"; gene_name "PHO13"; gene_source "SGD"; gene_biotype "protein_coding"; transcript_name "PHO13"; transcript_source "SGD"; transcript_biotype "protein_coding"; protein_id "YDL236W"; protein_version "1";
IV	SGD	start_codon	32296	32298	.	+	0	gene_id "YDL236W"; transcript_id "YDL236W"; exon_number "1"; gene_name "PHO13"; gene_source "SGD"; gene_biotype "protein_coding"; transcript_name "PHO13"; transcript_source "SGD"; transcript_biotype "protein_coding";
IV	SGD	stop_codon	33232	33234	.	+	0	gene_id "YDL236W"; transcript_id "YDL236W"; exon_number "1"; gene_name "PHO13"; gene_source "SGD"; gene_biotype "protein_coding"; transcript_name "PHO13"; transcript_source "SGD"; transcript_biotype "protein_coding";
IV	SGD	gene	33272	34032	.	-	.	gene_id "YDL235C"; gene_name "YPD1"; gene_source "SGD"; gene_biotype "protein_coding";
IV	SGD	transcript	33272	34032	.	-	.	gene_id "YDL235C"; transcript_id "YDL235C"; gene_name "YPD1"; gene_source "SGD"; gene_biotype "protein_coding"; transcript_name "YPD1"; transcript_source "SGD"; transcript_biotype "protein_coding";
IV	SGD	exon	33272	34032	.	-	.	gene_id "YDL235C"; transcript_id "YDL235C"; exon_number "1"; gene_name "YPD1"; gene_source "SGD"; gene_biotype "protein_coding"; transcript_name "YPD1"; transcript_source "SGD"; transcript_biotype "protein_coding"; exon_id "YDL235C.1";
IV	SGD	CDS	33418	33918	.	-	0	gene_id "YDL235C"; transcript_id "YDL235C"; exon_number "1"; gene_name "YPD1"; gene_source "SGD"; gene_biotype "protein_coding"; transcript_name "YPD1"; transcript_source "SGD"; transcript_biotype "protein_coding"; protein_id "YDL235C"; protein_version "1";
IV	SGD	start_codon	33916	33918	.	-	0	gene_id "YDL235C"; transcript_id "YDL235C"; exon_number "1"; gene_name "YPD1"; gene_source "SGD"; gene_biotype "protein_coding"; transcript_name "YPD1"; transcript_source "SGD"; transcript_biotype "protein_coding";
IV	SGD	stop_codon	33415	33417	.	-	0	gene_id "YDL235C"; transcript_id "YDL235C"; exon_number "1"; gene_name "YPD1"; gene_source "SGD"; gene_biotype "protein_coding"; transcript_name "YPD1"; transcript_source "SGD"; transcript_biotype "protein_coding";
IV	SGD	gene	34179	36620	.	-	.	gene_id "YDL234C"; gene_name "GYP7"; gene_source "SGD"; gene_biotype "protein_coding";
IV	SGD	transcript	34179	36620	.	-	.	gene_id "YDL234C"; transcript_id "YDL234C"; gene_name "GYP7"; gene_source "SGD"; gene_biotype "protein_coding"; transcript_name "GYP7"; transcript_source "SGD"; transcript_biotype "protein_coding";
IV	SGD	exon	34179	36620	.	-	.	gene_id "YDL234C"; transcript_id "YDL234C"; exon_number "1"; gene_name "GYP7"; gene_source "SGD"; gene_biotype "protein_coding"; transcript_name "GYP7"; transcript_source "SGD"; transcript_biotype "protein_coding"; exon_id "YDL234C.1";
IV	SGD	CDS	34240	36477	.	-	0	gene_id "YDL234C"; transcript_id "YDL234C"; exon_number "1"; gene_name "GYP7"; gene_source "SGD"; gene_biotype "protein_coding"; transcript_name "GYP7"; transcript_source "SGD"; transcript_biotype "protein_coding"; protein_id "YDL234C"; protein_version "1";
IV	SGD	start_codon	36475	36477	.	-	0	gene_id "YDL234C"; transcript_id "YDL234C"; exon_number "1"; gene_name "GYP7"; gene_source "SGD"; gene_biotype "protein_coding"; transcript_name "GYP7"; transcript_source "SGD"; transcript_biotype "protein_coding";
IV	SGD	stop_codon	34237	34239	.	-	0	gene_id "YDL234C"; transcript_id "YDL234C"; exon_number "1"; gene_name "GYP7"; gene_source "SGD"; gene_biotype "protein_coding"; transcript_name "GYP7"; transcript_source "SGD"; transcript_biotype "protein_coding";
IV	SGD	gene	36775	38340	.	+	.	gene_id "YDL233W"; gene_name "MFG1"; gene_source "SGD"; gene_biotype "protein_coding";
IV	SGD	transcript	36775	38340	.	+	.	gene_id "YDL233W"; transcript_id "YDL233W"; gene_name "MFG1"; gene_source "SGD"; gene_biotype "protein_coding"; transcript_source "SGD"; transcript_biotype "protein_coding";
IV	SGD	exon	36775	38340	.	+	.	gene_id "YDL233W"; transcript_id "YDL233W"; exon_number "1"; gene_name "MFG1"; gene_source "SGD"; gene_biotype "protein_coding"; transcript_source "SGD"; transcript_biotype "protein_coding"; exon_id "YDL233W.1";
IV	SGD	CDS	36797	38170	.	+	0	gene_id "YDL233W"; transcript_id "YDL233W"; exon_number "1"; gene_name "MFG1"; gene_source "SGD"; gene_biotype "protein_coding"; transcript_source "SGD"; transcript_biotype "protein_coding"; protein_id "YDL233W"; protein_version "1";
IV	SGD	start_codon	36797	36799	.	+	0	gene_id "YDL233W"; transcript_id "YDL233W"; exon_number "1"; gene_name "MFG1"; gene_source "SGD"; gene_biotype "protein_coding"; transcript_source "SGD"; transcript_biotype "protein_coding";
IV	SGD	stop_codon	38171	38173	.	+	0	gene_id "YDL233W"; transcript_id "YDL233W"; exon_number "1"; gene_name "MFG1"; gene_source "SGD"; gene_biotype "protein_coding"; transcript_source "SGD"; transcript_biotype "protein_coding";
IV	SGD	gene	38450	38885	.	+	.	gene_id "YDL232W"; gene_name "OST4"; gene_source "SGD"; gene_biotype "protein_coding";
IV	SGD	transcript	38450	38885	.	+	.	gene_id "YDL232W"; transcript_id "YDL232W"; gene_name "OST4"; gene_source "SGD"; gene_biotype "protein_coding"; transcript_name "OST4"; transcript_source "SGD"; transcript_biotype "protein_coding";
IV	SGD	exon	38450	38885	.	+	.	gene_id "YDL232W"; transcript_id "YDL232W"; exon_number "1"; gene_name "OST4"; gene_source "SGD"; gene_biotype "protein_coding"; transcript_name "OST4"; transcript_source "SGD"; transcript_biotype "protein_coding"; exon_id "YDL232W.1";
IV	SGD	CDS	38487	38594	.	+	0	gene_id "YDL232W"; transcript_id "YDL232W"; exon_number "1"; gene_name "OST4"; gene_source "SGD"; gene_biotype "protein_coding"; transcript_name "OST4"; transcript_source "SGD"; transcript_biotype "protein_coding"; protein_id "YDL232W"; protein_version "1";
IV	SGD	start_codon	38487	38489	.	+	0	gene_id "YDL232W"; transcript_id "YDL232W"; exon_number "1"; gene_name "OST4"; gene_source "SGD"; gene_biotype "protein_coding"; transcript_name "OST4"; transcript_source "SGD"; transcript_biotype "protein_coding";
IV	SGD	stop_codon	38595	38597	.	+	0	gene_id "YDL232W"; transcript_id "YDL232W"; exon_number "1"; gene_name "OST4"; gene_source "SGD"; gene_biotype "protein_coding"; transcript_name "OST4"; transcript_source "SGD"; transcript_biotype "protein_coding";
IV	SGD	gene	38867	42244	.	-	.	gene_id "YDL231C"; gene_name "BRE4"; gene_source "SGD"; gene_biotype "protein_coding";
IV	SGD	transcript	38867	42244	.	-	.	gene_id "YDL231C"; transcript_id "YDL231C"; gene_name "BRE4"; gene_source "SGD"; gene_biotype "protein_coding"; transcript_name "BRE4"; transcript_source "SGD"; transcript_biotype "protein_coding";
IV	SGD	exon	38867	42244	.	-	.	gene_id "YDL231C"; transcript_id "YDL231C"; exon_number "1"; gene_name "BRE4"; gene_source "SGD"; gene_biotype "protein_coding"; transcript_name "BRE4"; transcript_source "SGD"; transcript_biotype "protein_coding"; exon_id "YDL231C.1";
IV	SGD	CDS	38870	42244	.	-	0	gene_id "YDL231C"; transcript_id "YDL231C"; exon_number "1"; gene_name "BRE4"; gene_source "SGD"; gene_biotype "protein_coding"; transcript_name "BRE4"; transcript_source "SGD"; transcript_biotype "protein_coding"; protein_id "YDL231C"; protein_version "1";
IV	SGD	start_codon	42242	42244	.	-	0	gene_id "YDL231C"; transcript_id "YDL231C"; exon_number "1"; gene_name "BRE4"; gene_source "SGD"; gene_biotype "protein_coding"; transcript_name "BRE4"; transcript_source "SGD"; transcript_biotype "protein_coding";
IV	SGD	stop_codon	38867	38869	.	-	0	gene_id "YDL231C"; transcript_id "YDL231C"; exon_number "1"; gene_name "BRE4"; gene_source "SGD"; gene_biotype "protein_coding"; transcript_name "BRE4"; transcript_source "SGD"; transcript_biotype "protein_coding";
IV	SGD	gene	42700	43707	.	+	.	gene_id "YDL230W"; gene_name "PTP1"; gene_source "SGD"; gene_biotype "protein_coding";
IV	SGD	transcript	42700	43707	.	+	.	gene_id "YDL230W"; transcript_id "YDL230W"; gene_name "PTP1"; gene_source "SGD"; gene_biotype "protein_coding"; transcript_name "PTP1"; transcript_source "SGD"; transcript_biotype "protein_coding";
IV	SGD	exon	42700	43707	.	+	.	gene_id "YDL230W"; transcript_id "YDL230W"; exon_number "1"; gene_name "PTP1"; gene_source "SGD"; gene_biotype "protein_coding"; transcript_name "PTP1"; transcript_source "SGD"; transcript_biotype "protein_coding"; exon_id "YDL230W.1";
IV	SGD	CDS	42700	43704	.	+	0	gene_id "YDL230W"; transcript_id "YDL230W"; exon_number "1"; gene_name "PTP1"; gene_source "SGD"; gene_biotype "protein_coding"; transcript_name "PTP1"; transcript_source "SGD"; transcript_biotype "protein_coding"; protein_id "YDL230W"; protein_version "1";
IV	SGD	start_codon	42700	42702	.	+	0	gene_id "YDL230W"; transcript_id "YDL230W"; exon_number "1"; gene_name "PTP1"; gene_source "SGD"; gene_biotype "protein_coding"; transcript_name "PTP1"; transcript_source "SGD"; transcript_biotype "protein_coding";
IV	SGD	stop_codon	43705	43707	.	+	0	gene_id "YDL230W"; transcript_id "YDL230W"; exon_number "1"; gene_name "PTP1"; gene_source "SGD"; gene_biotype "protein_coding"; transcript_name "PTP1"; transcript_source "SGD"; transcript_biotype "protein_coding";
IV	SGD	gene	43965	46036	.	+	.	gene_id "YDL229W"; gene_name "SSB1"; gene_source "SGD"; gene_biotype "protein_coding";
IV	SGD	transcript	43965	46036	.	+	.	gene_id "YDL229W"; transcript_id "YDL229W"; gene_name "SSB1"; gene_source "SGD"; gene_biotype "protein_coding"; transcript_name "SSB1"; transcript_source "SGD"; transcript_biotype "protein_coding";
IV	SGD	exon	43965	46036	.	+	.	gene_id "YDL229W"; transcript_id "YDL229W"; exon_number "1"; gene_name "SSB1"; gene_source "SGD"; gene_biotype "protein_coding"; transcript_name "SSB1"; transcript_source "SGD"; transcript_biotype "protein_coding"; exon_id "YDL229W.1";
IV	SGD	CDS	44065	45903	.	+	0	gene_id "YDL229W"; transcript_id "YDL229W"; exon_number "1"; gene_name "SSB1"; gene_source "SGD"; gene_biotype "protein_coding"; transcript_name "SSB1"; transcript_source "SGD"; transcript_biotype "protein_coding"; protein_id "YDL229W"; protein_version "1";
IV	SGD	start_codon	44065	44067	.	+	0	gene_id "YDL229W"; transcript_id "YDL229W"; exon_number "1"; gene_name "SSB1"; gene_source "SGD"; gene_biotype "protein_coding"; transcript_name "SSB1"; transcript_source "SGD"; transcript_biotype "protein_coding";
IV	SGD	stop_codon	45904	45906	.	+	0	gene_id "YDL229W"; transcript_id "YDL229W"; exon_number "1"; gene_name "SSB1"; gene_source "SGD"; gene_biotype "protein_coding"; transcript_name "SSB1"; transcript_source "SGD"; transcript_biotype "protein_coding";
IV	SGD	gene	45277	45918	.	-	.	gene_id "YDL228C"; gene_source "SGD"; gene_biotype "protein_coding";
IV	SGD	transcript	45277	45918	.	-	.	gene_id "YDL228C"; transcript_id "YDL228C"; gene_source "SGD"; gene_biotype "protein_coding"; transcript_source "SGD"; transcript_biotype "protein_coding";
IV	SGD	exon	45277	45918	.	-	.	gene_id "YDL228C"; transcript_id "YDL228C"; exon_number "1"; gene_source "SGD"; gene_biotype "protein_coding"; transcript_source "SGD"; transcript_biotype "protein_coding"; exon_id "YDL228C.1";
IV	SGD	CDS	45280	45918	.	-	0	gene_id "YDL228C"; transcript_id "YDL228C"; exon_number "1"; gene_source "SGD"; gene_biotype "protein_coding"; transcript_source "SGD"; transcript_biotype "protein_coding"; protein_id "YDL228C"; protein_version "1";
IV	SGD	start_codon	45916	45918	.	-	0	gene_id "YDL228C"; transcript_id "YDL228C"; exon_number "1"; gene_source "SGD"; gene_biotype "protein_coding"; transcript_source "SGD"; transcript_biotype "protein_coding";
IV	SGD	stop_codon	45277	45279	.	-	0	gene_id "YDL228C"; transcript_id "YDL228C"; exon_number "1"; gene_source "SGD"; gene_biotype "protein_coding"; transcript_source "SGD"; transcript_biotype "protein_coding";
IV	SGD	gene	46271	48031	.	-	.	gene_id "YDL227C"; gene_name "HO"; gene_source "SGD"; gene_biotype "protein_coding";
IV	SGD	transcript	46271	48031	.	-	.	gene_id "YDL227C"; transcript_id "YDL227C"; gene_name "HO"; gene_source "SGD"; gene_biotype "protein_coding"; transcript_name "HO"; transcript_source "SGD"; transcript_biotype "protein_coding";
IV	SGD	exon	46271	48031	.	-	.	gene_id "YDL227C"; transcript_id "YDL227C"; exon_number "1"; gene_name "HO"; gene_source "SGD"; gene_biotype "protein_coding"; transcript_name "HO"; transcript_source "SGD"; transcript_biotype "protein_coding"; exon_id "YDL227C.1";
IV	SGD	CDS	46274	48031	.	-	0	gene_id "YDL227C"; transcript_id "YDL227C"; exon_number "1"; gene_name "HO"; gene_source "SGD"; gene_biotype "protein_coding"; transcript_name "HO"; transcript_source "SGD"; transcript_biotype "protein_coding"; protein_id "YDL227C"; protein_version "1";
IV	SGD	start_codon	48029	48031	.	-	0	gene_id "YDL227C"; transcript_id "YDL227C"; exon_number "1"; gene_name "HO"; gene_source "SGD"; gene_biotype "protein_coding"; transcript_name "HO"; transcript_source "SGD"; transcript_biotype "protein_coding";
IV	SGD	stop_codon	46271	46273	.	-	0	gene_id "YDL227C"; transcript_id "YDL227C"; exon_number "1"; gene_name "HO"; gene_source "SGD"; gene_biotype "protein_coding"; transcript_name "HO"; transcript_source "SGD"; transcript_biotype "protein_coding";
IV	SGD	gene	50862	52204	.	-	.	gene_id "YDL226C"; gene_name "GCS1"; gene_source "SGD"; gene_biotype "protein_coding";
IV	SGD	transcript	50862	52204	.	-	.	gene_id "YDL226C"; transcript_id "YDL226C"; gene_name "GCS1"; gene_source "SGD"; gene_biotype "protein_coding"; transcript_name "GCS1"; transcript_source "SGD"; transcript_biotype "protein_coding";
IV	SGD	exon	50862	52204	.	-	.	gene_id "YDL226C"; transcript_id "YDL226C"; exon_number "1"; gene_name "GCS1"; gene_source "SGD"; gene_biotype "protein_coding"; transcript_name "GCS1"; transcript_source "SGD"; transcript_biotype "protein_coding"; exon_id "YDL226C.1";
IV	SGD	CDS	51118	52173	.	-	0	gene_id "YDL226C"; transcript_id "YDL226C"; exon_number "1"; gene_name "GCS1"; gene_source "SGD"; gene_biotype "protein_coding"; transcript_name "GCS1"; transcript_source "SGD"; transcript_biotype "protein_coding"; protein_id "YDL226C"; protein_version "1";
IV	SGD	start_codon	52171	52173	.	-	0	gene_id "YDL226C"; transcript_id "YDL226C"; exon_number "1"; gene_name "GCS1"; gene_source "SGD"; gene_biotype "protein_coding"; transcript_name "GCS1"; transcript_source "SGD"; transcript_biotype "protein_coding";
IV	SGD	stop_codon	51115	51117	.	-	0	gene_id "YDL226C"; transcript_id "YDL226C"; exon_number "1"; gene_name "GCS1"; gene_source "SGD"; gene_biotype "protein_coding"; transcript_name "GCS1"; transcript_source "SGD"; transcript_biotype "protein_coding";
IV	SGD	gene	52375	54209	.	+	.	gene_id "YDL225W"; gene_name "SHS1"; gene_source "SGD"; gene_biotype "protein_coding";
IV	SGD	transcript	52375	54209	.	+	.	gene_id "YDL225W"; transcript_id "YDL225W"; gene_name "SHS1"; gene_source "SGD"; gene_biotype "protein_coding"; transcript_name "SHS1"; transcript_source "SGD"; transcript_biotype "protein_coding";
IV	SGD	exon	52375	54209	.	+	.	gene_id "YDL225W"; transcript_id "YDL225W"; exon_number "1"; gene_name "SHS1"; gene_source "SGD"; gene_biotype "protein_coding"; transcript_name "SHS1"; transcript_source "SGD"; transcript_biotype "protein_coding"; exon_id "YDL225W.1";
IV	SGD	CDS	52445	54097	.	+	0	gene_id "YDL225W"; transcript_id "YDL225W"; exon_number "1"; gene_name "SHS1"; gene_source "SGD"; gene_biotype "protein_coding"; transcript_name "SHS1"; transcript_source "SGD"; transcript_biotype "protein_coding"; protein_id "YDL225W"; protein_version "1";
IV	SGD	start_codon	52445	52447	.	+	0	gene_id "YDL225W"; transcript_id "YDL225W"; exon_number "1"; gene_name "SHS1"; gene_source "SGD"; gene_biotype "protein_coding"; transcript_name "SHS1"; transcript_source "SGD"; transcript_biotype "protein_coding";
IV	SGD	stop_codon	54098	54100	.	+	0	gene_id "YDL225W"; transcript_id "YDL225W"; exon_number "1"; gene_name "SHS1"; gene_source "SGD"; gene_biotype "protein_coding"; transcript_name "SHS1"; transcript_source "SGD"; transcript_biotype "protein_coding";
IV	SGD	gene	54251	56710	.	-	.	gene_id "YDL224C"; gene_name "WHI4"; gene_source "SGD"; gene_biotype "protein_coding";
IV	SGD	transcript	54251	56710	.	-	.	gene_id "YDL224C"; transcript_id "YDL224C"; gene_name "WHI4"; gene_source "SGD"; gene_biotype "protein_coding"; transcript_name "WHI4"; transcript_source "SGD"; transcript_biotype "protein_coding";
IV	SGD	exon	54251	56710	.	-	.	gene_id "YDL224C"; transcript_id "YDL224C"; exon_number "1"; gene_name "WHI4"; gene_source "SGD"; gene_biotype "protein_coding"; transcript_name "WHI4"; transcript_source "SGD"; transcript_biotype "protein_coding"; exon_id "YDL224C.1";
IV	SGD	CDS	54400	56346	.	-	0	gene_id "YDL224C"; transcript_id "YDL224C"; exon_number "1"; gene_name "WHI4"; gene_source "SGD"; gene_biotype "protein_coding"; transcript_name "WHI4"; transcript_source "SGD"; transcript_biotype "protein_coding"; protein_id "YDL224C"; protein_version "1";
IV	SGD	start_codon	56344	56346	.	-	0	gene_id "YDL224C"; transcript_id "YDL224C"; exon_number "1"; gene_name "WHI4"; gene_source "SGD"; gene_biotype "protein_coding"; transcript_name "WHI4"; transcript_source "SGD"; transcript_biotype "protein_coding";
IV	SGD	stop_codon	54397	54399	.	-	0	gene_id "YDL224C"; transcript_id "YDL224C"; exon_number "1"; gene_name "WHI4"; gene_source "SGD"; gene_biotype "protein_coding"; transcript_name "WHI4"; transcript_source "SGD"; transcript_biotype "protein_coding";
IV	SGD	gene	57265	60405	.	-	.	gene_id "YDL223C"; gene_name "HBT1"; gene_source "SGD"; gene_biotype "protein_coding";
IV	SGD	transcript	57265	60405	.	-	.	gene_id "YDL223C"; transcript_id "YDL223C"; gene_name "HBT1"; gene_source "SGD"; gene_biotype "protein_coding"; transcript_name "HBT1"; transcript_source "SGD"; transcript_biotype "protein_coding";
IV	SGD	exon	57265	60405	.	-	.	gene_id "YDL223C"; transcript_id "YDL223C"; exon_number "1"; gene_name "HBT1"; gene_source "SGD"; gene_biotype "protein_coding"; transcript_name "HBT1"; transcript_source "SGD"; transcript_biotype "protein_coding"; exon_id "YDL223C.1";
IV	SGD	CDS	57268	60405	.	-	0	gene_id "YDL223C"; transcript_id "YDL223C"; exon_number "1"; gene_name "HBT1"; gene_source "SGD"; gene_biotype "protein_coding"; transcript_name "HBT1"; transcript_source "SGD"; transcript_biotype "protein_coding"; protein_id "YDL223C"; protein_version "1";
IV	SGD	start_codon	60403	60405	.	-	0	gene_id "YDL223C"; transcript_id "YDL223C"; exon_number "1"; gene_name "HBT1"; gene_source "SGD"; gene_biotype "protein_coding"; transcript_name "HBT1"; transcript_source "SGD"; transcript_biotype "protein_coding";
IV	SGD	stop_codon	57265	57267	.	-	0	gene_id "YDL223C"; transcript_id "YDL223C"; exon_number "1"; gene_name "HBT1"; gene_source "SGD"; gene_biotype "protein_coding"; transcript_name "HBT1"; transcript_source "SGD"; transcript_biotype "protein_coding";
IV	SGD	gene	60872	61801	.	-	.	gene_id "YDL222C"; gene_name "FMP45"; gene_source "SGD"; gene_biotype "protein_coding";
IV	SGD	transcript	60872	61801	.	-	.	gene_id "YDL222C"; transcript_id "YDL222C"; gene_name "FMP45"; gene_source "SGD"; gene_biotype "protein_coding"; transcript_name "FMP45"; transcript_source "SGD"; transcript_biotype "protein_coding";
IV	SGD	exon	60872	61801	.	-	.	gene_id "YDL222C"; transcript_id "YDL222C"; exon_number "1"; gene_name "FMP45"; gene_source "SGD"; gene_biotype "protein_coding"; transcript_name "FMP45"; transcript_source "SGD"; transcript_biotype "protein_coding"; exon_id "YDL222C.1";
IV	SGD	CDS	60875	61801	.	-	0	gene_id "YDL222C"; transcript_id "YDL222C"; exon_number "1"; gene_name "FMP45"; gene_source "SGD"; gene_biotype "protein_coding"; transcript_name "FMP45"; transcript_source "SGD"; transcript_biotype "protein_coding"; protein_id "YDL222C"; protein_version "1";
IV	SGD	start_codon	61799	61801	.	-	0	gene_id "YDL222C"; transcript_id "YDL222C"; exon_number "1"; gene_name "FMP45"; gene_source "SGD"; gene_biotype "protein_coding"; transcript_name "FMP45"; transcript_source "SGD"; transcript_biotype "protein_coding";
IV	SGD	stop_codon	60872	60874	.	-	0	gene_id "YDL222C"; transcript_id "YDL222C"; exon_number "1"; gene_name "FMP45"; gene_source "SGD"; gene_biotype "protein_coding"; transcript_name "FMP45"; transcript_source "SGD"; transcript_biotype "protein_coding";
IV	SGD	gene	62011	62562	.	+	.	gene_id "YDL221W"; gene_source "SGD"; gene_biotype "protein_coding";
IV	SGD	transcript	62011	62562	.	+	.	gene_id "YDL221W"; transcript_id "YDL221W"; gene_source "SGD"; gene_biotype "protein_coding"; transcript_source "SGD"; transcript_biotype "protein_coding";
IV	SGD	exon	62011	62562	.	+	.	gene_id "YDL221W"; transcript_id "YDL221W"; exon_number "1"; gene_source "SGD"; gene_biotype "protein_coding"; transcript_source "SGD"; transcript_biotype "protein_coding"; exon_id "YDL221W.1";
IV	SGD	CDS	62011	62559	.	+	0	gene_id "YDL221W"; transcript_id "YDL221W"; exon_number "1"; gene_source "SGD"; gene_biotype "protein_coding"; transcript_source "SGD"; transcript_biotype "protein_coding"; protein_id "YDL221W"; protein_version "1";
IV	SGD	start_codon	62011	62013	.	+	0	gene_id "YDL221W"; transcript_id "YDL221W"; exon_number "1"; gene_source "SGD"; gene_biotype "protein_coding"; transcript_source "SGD"; transcript_biotype "protein_coding";
IV	SGD	stop_codon	62560	62562	.	+	0	gene_id "YDL221W"; transcript_id "YDL221W"; exon_number "1"; gene_source "SGD"; gene_biotype "protein_coding"; transcript_source "SGD"; transcript_biotype "protein_coding";
IV	SGD	gene	62244	65018	.	-	.	gene_id "YDL220C"; gene_name "CDC13"; gene_source "SGD"; gene_biotype "protein_coding";
IV	SGD	transcript	62244	65018	.	-	.	gene_id "YDL220C"; transcript_id "YDL220C"; gene_name "CDC13"; gene_source "SGD"; gene_biotype "protein_coding"; transcript_name "CDC13"; transcript_source "SGD"; transcript_biotype "protein_coding";
IV	SGD	exon	62244	65018	.	-	.	gene_id "YDL220C"; transcript_id "YDL220C"; exon_number "1"; gene_name "CDC13"; gene_source "SGD"; gene_biotype "protein_coding"; transcript_name "CDC13"; transcript_source "SGD"; transcript_biotype "protein_coding"; exon_id "YDL220C.1";
IV	SGD	CDS	62247	65018	.	-	0	gene_id "YDL220C"; transcript_id "YDL220C"; exon_number "1"; gene_name "CDC13"; gene_source "SGD"; gene_biotype "protein_coding"; transcript_name "CDC13"; transcript_source "SGD"; transcript_biotype "protein_coding"; protein_id "YDL220C"; protein_version "1";
IV	SGD	start_codon	65016	65018	.	-	0	gene_id "YDL220C"; transcript_id "YDL220C"; exon_number "1"; gene_name "CDC13"; gene_source "SGD"; gene_biotype "protein_coding"; transcript_name "CDC13"; transcript_source "SGD"; transcript_biotype "protein_coding";
IV	SGD	stop_codon	62244	62246	.	-	0	gene_id "YDL220C"; transcript_id "YDL220C"; exon_number "1"; gene_name "CDC13"; gene_source "SGD"; gene_biotype "protein_coding"; transcript_name "CDC13"; transcript_source "SGD"; transcript_biotype "protein_coding";
IV	SGD	gene	65188	66048	.	+	.	gene_id "YDL219W"; gene_name "DTD1"; gene_source "SGD"; gene_biotype "protein_coding";
IV	SGD	transcript	65188	66048	.	+	.	gene_id "YDL219W"; transcript_id "YDL219W"; gene_name "DTD1"; gene_source "SGD"; gene_biotype "protein_coding"; transcript_name "DTD1"; transcript_source "SGD"; transcript_biotype "protein_coding";
IV	SGD	exon	65188	65306	.	+	.	gene_id "YDL219W"; transcript_id "YDL219W"; exon_number "1"; gene_name "DTD1"; gene_source "SGD"; gene_biotype "protein_coding"; transcript_name "DTD1"; transcript_source "SGD"; transcript_biotype "protein_coding"; exon_id "YDL219W.1";
IV	SGD	CDS	65242	65306	.	+	0	gene_id "YDL219W"; transcript_id "YDL219W"; exon_number "1"; gene_name "DTD1"; gene_source "SGD"; gene_biotype "protein_coding"; transcript_name "DTD1"; transcript_source "SGD"; transcript_biotype "protein_coding"; protein_id "YDL219W"; protein_version "1";
IV	SGD	start_codon	65242	65244	.	+	0	gene_id "YDL219W"; transcript_id "YDL219W"; exon_number "1"; gene_name "DTD1"; gene_source "SGD"; gene_biotype "protein_coding"; transcript_name "DTD1"; transcript_source "SGD"; transcript_biotype "protein_coding";
IV	SGD	exon	65378	66048	.	+	.	gene_id "YDL219W"; transcript_id "YDL219W"; exon_number "2"; gene_name "DTD1"; gene_source "SGD"; gene_biotype "protein_coding"; transcript_name "DTD1"; transcript_source "SGD"; transcript_biotype "protein_coding"; exon_id "YDL219W.2";
IV	SGD	CDS	65378	65765	.	+	2	gene_id "YDL219W"; transcript_id "YDL219W"; exon_number "2"; gene_name "DTD1"; gene_source "SGD"; gene_biotype "protein_coding"; transcript_name "DTD1"; transcript_source "SGD"; transcript_biotype "protein_coding"; protein_id "YDL219W"; protein_version "1";
IV	SGD	gene	66493	67446	.	+	.	gene_id "YDL218W"; gene_source "SGD"; gene_biotype "protein_coding";
IV	SGD	transcript	66493	67446	.	+	.	gene_id "YDL218W"; transcript_id "YDL218W"; gene_source "SGD"; gene_biotype "protein_coding"; transcript_source "SGD"; transcript_biotype "protein_coding";
IV	SGD	exon	66493	67446	.	+	.	gene_id "YDL218W"; transcript_id "YDL218W"; exon_number "1"; gene_source "SGD"; gene_biotype "protein_coding"; transcript_source "SGD"; transcript_biotype "protein_coding"; exon_id "YDL218W.1";
IV	SGD	CDS	66493	67443	.	+	0	gene_id "YDL218W"; transcript_id "YDL218W"; exon_number "1"; gene_source "SGD"; gene_biotype "protein_coding"; transcript_source "SGD"; transcript_biotype "protein_coding"; protein_id "YDL218W"; protein_version "1";
IV	SGD	start_codon	66493	66495	.	+	0	gene_id "YDL218W"; transcript_id "YDL218W"; exon_number "1"; gene_source "SGD"; gene_biotype "protein_coding"; transcript_source "SGD"; transcript_biotype "protein_coding";
IV	SGD	stop_codon	67444	67446	.	+	0	gene_id "YDL218W"; transcript_id "YDL218W"; exon_number "1"; gene_source "SGD"; gene_biotype "protein_coding"; transcript_source "SGD"; transcript_biotype "protein_coding";
IV	SGD	gene	67575	68778	.	-	.	gene_id "YDL217C"; gene_name "TIM22"; gene_source "SGD"; gene_biotype "protein_coding";
IV	SGD	transcript	67575	68778	.	-	.	gene_id "YDL217C"; transcript_id "YDL217C"; gene_name "TIM22"; gene_source "SGD"; gene_biotype "protein_coding"; transcript_name "TIM22"; transcript_source "SGD"; transcript_biotype "protein_coding";
IV	SGD	exon	67575	68778	.	-	.	gene_id "YDL217C"; transcript_id "YDL217C"; exon_number "1"; gene_name "TIM22"; gene_source "SGD"; gene_biotype "protein_coding"; transcript_name "TIM22"; transcript_source "SGD"; transcript_biotype "protein_coding"; exon_id "YDL217C.1";
IV	SGD	CDS	67986	68606	.	-	0	gene_id "YDL217C"; transcript_id "YDL217C"; exon_number "1"; gene_name "TIM22"; gene_source "SGD"; gene_biotype "protein_coding"; transcript_name "TIM22"; transcript_source "SGD"; transcript_biotype "protein_coding"; protein_id "YDL217C"; protein_version "1";
IV	SGD	start_codon	68604	68606	.	-	0	gene_id "YDL217C"; transcript_id "YDL217C"; exon_number "1"; gene_name "TIM22"; gene_source "SGD"; gene_biotype "protein_coding"; transcript_name "TIM22"; transcript_source "SGD"; transcript_biotype "protein_coding";
IV	SGD	stop_codon	67983	67985	.	-	0	gene_id "YDL217C"; transcript_id "YDL217C"; exon_number "1"; gene_name "TIM22"; gene_source "SGD"; gene_biotype "protein_coding"; transcript_name "TIM22"; transcript_source "SGD"; transcript_biotype "protein_coding";
IV	SGD	gene	68997	70319	.	-	.	gene_id "YDL216C"; gene_name "RRI1"; gene_source "SGD"; gene_biotype "protein_coding";
IV	SGD	transcript	68997	70319	.	-	.	gene_id "YDL216C"; transcript_id "YDL216C"; gene_name "RRI1"; gene_source "SGD"; gene_biotype "protein_coding"; transcript_name "RRI1"; transcript_source "SGD"; transcript_biotype "protein_coding";
IV	SGD	exon	68997	70319	.	-	.	gene_id "YDL216C"; transcript_id "YDL216C"; exon_number "1"; gene_name "RRI1"; gene_source "SGD"; gene_biotype "protein_coding"; transcript_name "RRI1"; transcript_source "SGD"; transcript_biotype "protein_coding"; exon_id "YDL216C.1";
IV	SGD	CDS	69000	70319	.	-	0	gene_id "YDL216C"; transcript_id "YDL216C"; exon_number "1"; gene_name "RRI1"; gene_source "SGD"; gene_biotype "protein_coding"; transcript_name "RRI1"; transcript_source "SGD"; transcript_biotype "protein_coding"; protein_id "YDL216C"; protein_version "1";
IV	SGD	start_codon	70317	70319	.	-	0	gene_id "YDL216C"; transcript_id "YDL216C"; exon_number "1"; gene_name "RRI1"; gene_source "SGD"; gene_biotype "protein_coding"; transcript_name "RRI1"; transcript_source "SGD"; transcript_biotype "protein_coding";
IV	SGD	stop_codon	68997	68999	.	-	0	gene_id "YDL216C"; transcript_id "YDL216C"; exon_number "1"; gene_name "RRI1"; gene_source "SGD"; gene_biotype "protein_coding"; transcript_name "RRI1"; transcript_source "SGD"; transcript_biotype "protein_coding";
IV	SGD	gene	70640	73918	.	-	.	gene_id "YDL215C"; gene_name "GDH2"; gene_source "SGD"; gene_biotype "protein_coding";
IV	SGD	transcript	70640	73918	.	-	.	gene_id "YDL215C"; transcript_id "YDL215C"; gene_name "GDH2"; gene_source "SGD"; gene_biotype "protein_coding"; transcript_name "GDH2"; transcript_source "SGD"; transcript_biotype "protein_coding";
IV	SGD	exon	70640	73918	.	-	.	gene_id "YDL215C"; transcript_id "YDL215C"; exon_number "1"; gene_name "GDH2"; gene_source "SGD"; gene_biotype "protein_coding"; transcript_name "GDH2"; transcript_source "SGD"; transcript_biotype "protein_coding"; exon_id "YDL215C.1";
IV	SGD	CDS	70643	73918	.	-	0	gene_id "YDL215C"; transcript_id "YDL215C"; exon_number "1"; gene_name "GDH2"; gene_source "SGD"; gene_biotype "protein_coding"; transcript_name "GDH2"; transcript_source "SGD"; transcript_biotype "protein_coding"; protein_id "YDL215C"; protein_version "1";
IV	SGD	start_codon	73916	73918	.	-	0	gene_id "YDL215C"; transcript_id "YDL215C"; exon_number "1"; gene_name "GDH2"; gene_source "SGD"; gene_biotype "protein_coding"; transcript_name "GDH2"; transcript_source "SGD"; transcript_biotype "protein_coding";
IV	SGD	stop_codon	70640	70642	.	-	0	gene_id "YDL215C"; transcript_id "YDL215C"; exon_number "1"; gene_name "GDH2"; gene_source "SGD"; gene_biotype "protein_coding"; transcript_name "GDH2"; transcript_source "SGD"; transcript_biotype "protein_coding";
IV	SGD	gene	74446	76545	.	-	.	gene_id "YDL214C"; gene_name "PRR2"; gene_source "SGD"; gene_biotype "protein_coding";
IV	SGD	transcript	74446	76545	.	-	.	gene_id "YDL214C"; transcript_id "YDL214C"; gene_name "PRR2"; gene_source "SGD"; gene_biotype "protein_coding"; transcript_name "PRR2"; transcript_source "SGD"; transcript_biotype "protein_coding";
IV	SGD	exon	74446	76545	.	-	.	gene_id "YDL214C"; transcript_id "YDL214C"; exon_number "1"; gene_name "PRR2"; gene_source "SGD"; gene_biotype "protein_coding"; transcript_name "PRR2"; transcript_source "SGD"; transcript_biotype "protein_coding"; exon_id "YDL214C.1";
IV	SGD	CDS	74449	76545	.	-	0	gene_id "YDL214C"; transcript_id "YDL214C"; exon_number "1"; gene_name "PRR2"; gene_source "SGD"; gene_biotype "protein_coding"; transcript_name "PRR2"; transcript_source "SGD"; transcript_biotype "protein_coding"; protein_id "YDL214C"; protein_version "1";
IV	SGD	start_codon	76543	76545	.	-	0	gene_id "YDL214C"; transcript_id "YDL214C"; exon_number "1"; gene_name "PRR2"; gene_source "SGD"; gene_biotype "protein_coding"; transcript_name "PRR2"; transcript_source "SGD"; transcript_biotype "protein_coding";
IV	SGD	stop_codon	74446	74448	.	-	0	gene_id "YDL214C"; transcript_id "YDL214C"; exon_number "1"; gene_name "PRR2"; gene_source "SGD"; gene_biotype "protein_coding"; transcript_name "PRR2"; transcript_source "SGD"; transcript_biotype "protein_coding";
IV	SGD	gene	77151	78004	.	-	.	gene_id "YDL213C"; gene_name "NOP6"; gene_source "SGD"; gene_biotype "protein_coding";
IV	SGD	transcript	77151	78004	.	-	.	gene_id "YDL213C"; transcript_id "YDL213C"; gene_name "NOP6"; gene_source "SGD"; gene_biotype "protein_coding"; transcript_name "NOP6"; transcript_source "SGD"; transcript_biotype "protein_coding";
IV	SGD	exon	77151	78004	.	-	.	gene_id "YDL213C"; transcript_id "YDL213C"; exon_number "1"; gene_name "NOP6"; gene_source "SGD"; gene_biotype "protein_coding"; transcript_name "NOP6"; transcript_source "SGD"; transcript_biotype "protein_coding"; exon_id "YDL213C.1";
IV	SGD	CDS	77292	77966	.	-	0	gene_id "YDL213C"; transcript_id "YDL213C"; exon_number "1"; gene_name "NOP6"; gene_source "SGD"; gene_biotype "protein_coding"; transcript_name "NOP6"; transcript_source "SGD"; transcript_biotype "protein_coding"; protein_id "YDL213C"; protein_version "1";
IV	SGD	start_codon	77964	77966	.	-	0	gene_id "YDL213C"; transcript_id "YDL213C"; exon_number "1"; gene_name "NOP6"; gene_source "SGD"; gene_biotype "protein_coding"; transcript_name "NOP6"; transcript_source "SGD"; transcript_biotype "protein_coding";
IV	SGD	stop_codon	77289	77291	.	-	0	gene_id "YDL213C"; transcript_id "YDL213C"; exon_number "1"; gene_name "NOP6"; gene_source "SGD"; gene_biotype "protein_coding"; transcript_name "NOP6"; transcript_source "SGD"; transcript_biotype "protein_coding";
IV	SGD	gene	78371	79264	.	+	.	gene_id "YDL212W"; gene_name "SHR3"; gene_source "SGD"; gene_biotype "protein_coding";
IV	SGD	transcript	78371	79264	.	+	.	gene_id "YDL212W"; transcript_id "YDL212W"; gene_name "SHR3"; gene_source "SGD"; gene_biotype "protein_coding"; transcript_name "SHR3"; transcript_source "SGD"; transcript_biotype "protein_coding";
IV	SGD	exon	78371	79264	.	+	.	gene_id "YDL212W"; transcript_id "YDL212W"; exon_number "1"; gene_name "SHR3"; gene_source "SGD"; gene_biotype "protein_coding"; transcript_name "SHR3"; transcript_source "SGD"; transcript_biotype "protein_coding"; exon_id "YDL212W.1";
IV	SGD	CDS	78426	79055	.	+	0	gene_id "YDL212W"; transcript_id "YDL212W"; exon_number "1"; gene_name "SHR3"; gene_source "SGD"; gene_biotype "protein_coding"; transcript_name "SHR3"; transcript_source "SGD"; transcript_biotype "protein_coding"; protein_id "YDL212W"; protein_version "1";
IV	SGD	start_codon	78426	78428	.	+	0	gene_id "YDL212W"; transcript_id "YDL212W"; exon_number "1"; gene_name "SHR3"; gene_source "SGD"; gene_biotype "protein_coding"; transcript_name "SHR3"; transcript_source "SGD"; transcript_biotype "protein_coding";
IV	SGD	stop_codon	79056	79058	.	+	0	gene_id "YDL212W"; transcript_id "YDL212W"; exon_number "1"; gene_name "SHR3"; gene_source "SGD"; gene_biotype "protein_coding"; transcript_name "SHR3"; transcript_source "SGD"; transcript_biotype "protein_coding";
IV	SGD	gene	79294	80412	.	-	.	gene_id "YDL211C"; gene_source "SGD"; gene_biotype "protein_coding";
IV	SGD	transcript	79294	80412	.	-	.	gene_id "YDL211C"; transcript_id "YDL211C"; gene_source "SGD"; gene_biotype "protein_coding"; transcript_source "SGD"; transcript_biotype "protein_coding";
IV	SGD	exon	79294	80412	.	-	.	gene_id "YDL211C"; transcript_id "YDL211C"; exon_number "1"; gene_source "SGD"; gene_biotype "protein_coding"; transcript_source "SGD"; transcript_biotype "protein_coding"; exon_id "YDL211C.1";
IV	SGD	CDS	79297	80412	.	-	0	gene_id "YDL211C"; transcript_id "YDL211C"; exon_number "1"; gene_source "SGD"; gene_biotype "protein_coding"; transcript_source "SGD"; transcript_biotype "protein_coding"; protein_id "YDL211C"; protein_version "1";
IV	SGD	start_codon	80410	80412	.	-	0	gene_id "YDL211C"; transcript_id "YDL211C"; exon_number "1"; gene_source "SGD"; gene_biotype "protein_coding"; transcript_source "SGD"; transcript_biotype "protein_coding";
IV	SGD	stop_codon	79294	79296	.	-	0	gene_id "YDL211C"; transcript_id "YDL211C"; exon_number "1"; gene_source "SGD"; gene_biotype "protein_coding"; transcript_source "SGD"; transcript_biotype "protein_coding";
IV	SGD	gene	84270	85985	.	+	.	gene_id "YDL210W"; gene_name "UGA4"; gene_source "SGD"; gene_biotype "protein_coding";
IV	SGD	transcript	84270	85985	.	+	.	gene_id "YDL210W"; transcript_id "YDL210W"; gene_name "UGA4"; gene_source "SGD"; gene_biotype "protein_coding"; transcript_name "UGA4"; transcript_source "SGD"; transcript_biotype "protein_coding";
IV	SGD	exon	84270	85985	.	+	.	gene_id "YDL210W"; transcript_id "YDL210W"; exon_number "1"; gene_name "UGA4"; gene_source "SGD"; gene_biotype "protein_coding"; transcript_name "UGA4"; transcript_source "SGD"; transcript_biotype "protein_coding"; exon_id "YDL210W.1";
IV	SGD	CDS	84270	85982	.	+	0	gene_id "YDL210W"; transcript_id "YDL210W"; exon_number "1"; gene_name "UGA4"; gene_source "SGD"; gene_biotype "protein_coding"; transcript_name "UGA4"; transcript_source "SGD"; transcript_biotype "protein_coding"; protein_id "YDL210W"; protein_version "1";
IV	SGD	start_codon	84270	84272	.	+	0	gene_id "YDL210W"; transcript_id "YDL210W"; exon_number "1"; gene_name "UGA4"; gene_source "SGD"; gene_biotype "protein_coding"; transcript_name "UGA4"; transcript_source "SGD"; transcript_biotype "protein_coding";
IV	SGD	stop_codon	85983	85985	.	+	0	gene_id "YDL210W"; transcript_id "YDL210W"; exon_number "1"; gene_name "UGA4"; gene_source "SGD"; gene_biotype "protein_coding"; transcript_name "UGA4"; transcript_source "SGD"; transcript_biotype "protein_coding";
IV	SGD	gene	86011	87248	.	-	.	gene_id "YDL209C"; gene_name "CWC2"; gene_source "SGD"; gene_biotype "protein_coding";
IV	SGD	transcript	86011	87248	.	-	.	gene_id "YDL209C"; transcript_id "YDL209C"; gene_name "CWC2"; gene_source "SGD"; gene_biotype "protein_coding"; transcript_name "CWC2"; transcript_source "SGD"; transcript_biotype "protein_coding";
IV	SGD	exon	86011	87248	.	-	.	gene_id "YDL209C"; transcript_id "YDL209C"; exon_number "1"; gene_name "CWC2"; gene_source "SGD"; gene_biotype "protein_coding"; transcript_name "CWC2"; transcript_source "SGD"; transcript_biotype "protein_coding"; exon_id "YDL209C.1";
IV	SGD	CDS	86210	87226	.	-	0	gene_id "YDL209C"; transcript_id "YDL209C"; exon_number "1"; gene_name "CWC2"; gene_source "SGD"; gene_biotype "protein_coding"; transcript_name "CWC2"; transcript_source "SGD"; transcript_biotype "protein_coding"; protein_id "YDL209C"; protein_version "1";
IV	SGD	start_codon	87224	87226	.	-	0	gene_id "YDL209C"; transcript_id "YDL209C"; exon_number "1"; gene_name "CWC2"; gene_source "SGD"; gene_biotype "protein_coding"; transcript_name "CWC2"; transcript_source "SGD"; transcript_biotype "protein_coding";
IV	SGD	stop_codon	86207	86209	.	-	0	gene_id "YDL209C"; transcript_id "YDL209C"; exon_number "1"; gene_name "CWC2"; gene_source "SGD"; gene_biotype "protein_coding"; transcript_name "CWC2"; transcript_source "SGD"; transcript_biotype "protein_coding";
IV	SGD	gene	87441	88135	.	+	.	gene_id "YDL208W"; gene_name "NHP2"; gene_source "SGD"; gene_biotype "protein_coding";
IV	SGD	transcript	87441	88135	.	+	.	gene_id "YDL208W"; transcript_id "YDL208W"; gene_name "NHP2"; gene_source "SGD"; gene_biotype "protein_coding"; transcript_name "NHP2"; transcript_source "SGD"; transcript_biotype "protein_coding";
IV	SGD	exon	87441	88135	.	+	.	gene_id "YDL208W"; transcript_id "YDL208W"; exon_number "1"; gene_name "NHP2"; gene_source "SGD"; gene_biotype "protein_coding"; transcript_name "NHP2"; transcript_source "SGD"; transcript_biotype "protein_coding"; exon_id "YDL208W.1";
IV	SGD	CDS	87512	87979	.	+	0	gene_id "YDL208W"; transcript_id "YDL208W"; exon_number "1"; gene_name "NHP2"; gene_source "SGD"; gene_biotype "protein_coding"; transcript_name "NHP2"; transcript_source "SGD"; transcript_biotype "protein_coding"; protein_id "YDL208W"; protein_version "1";
IV	SGD	start_codon	87512	87514	.	+	0	gene_id "YDL208W"; transcript_id "YDL208W"; exon_number "1"; gene_name "NHP2"; gene_source "SGD"; gene_biotype "protein_coding"; transcript_name "NHP2"; transcript_source "SGD"; transcript_biotype "protein_coding";
IV	SGD	stop_codon	87980	87982	.	+	0	gene_id "YDL208W"; transcript_id "YDL208W"; exon_number "1"; gene_name "NHP2"; gene_source "SGD"; gene_biotype "protein_coding"; transcript_name "NHP2"; transcript_source "SGD"; transcript_biotype "protein_coding";
IV	SGD	gene	88248	89864	.	+	.	gene_id "YDL207W"; gene_name "GLE1"; gene_source "SGD"; gene_biotype "protein_coding";
IV	SGD	transcript	88248	89864	.	+	.	gene_id "YDL207W"; transcript_id "YDL207W"; gene_name "GLE1"; gene_source "SGD"; gene_biotype "protein_coding"; transcript_name "GLE1"; transcript_source "SGD"; transcript_biotype "protein_coding";
IV	SGD	exon	88248	89864	.	+	.	gene_id "YDL207W"; transcript_id "YDL207W"; exon_number "1"; gene_name "GLE1"; gene_source "SGD"; gene_biotype "protein_coding"; transcript_name "GLE1"; transcript_source "SGD"; transcript_biotype "protein_coding"; exon_id "YDL207W.1";
IV	SGD	CDS	88248	89861	.	+	0	gene_id "YDL207W"; transcript_id "YDL207W"; exon_number "1"; gene_name "GLE1"; gene_source "SGD"; gene_biotype "protein_coding"; transcript_name "GLE1"; transcript_source "SGD"; transcript_biotype "protein_coding"; protein_id "YDL207W"; protein_version "1";
IV	SGD	start_codon	88248	88250	.	+	0	gene_id "YDL207W"; transcript_id "YDL207W"; exon_number "1"; gene_name "GLE1"; gene_source "SGD"; gene_biotype "protein_coding"; transcript_name "GLE1"; transcript_source "SGD"; transcript_biotype "protein_coding";
IV	SGD	stop_codon	89862	89864	.	+	0	gene_id "YDL207W"; transcript_id "YDL207W"; exon_number "1"; gene_name "GLE1"; gene_source "SGD"; gene_biotype "protein_coding"; transcript_name "GLE1"; transcript_source "SGD"; transcript_biotype "protein_coding";
IV	SGD	gene	90176	92464	.	+	.	gene_id "YDL206W"; gene_source "SGD"; gene_biotype "protein_coding";
IV	SGD	transcript	90176	92464	.	+	.	gene_id "YDL206W"; transcript_id "YDL206W"; gene_source "SGD"; gene_biotype "protein_coding"; transcript_source "SGD"; transcript_biotype "protein_coding";
IV	SGD	exon	90176	92464	.	+	.	gene_id "YDL206W"; transcript_id "YDL206W"; exon_number "1"; gene_source "SGD"; gene_biotype "protein_coding"; transcript_source "SGD"; transcript_biotype "protein_coding"; exon_id "YDL206W.1";
IV	SGD	CDS	90176	92461	.	+	0	gene_id "YDL206W"; transcript_id "YDL206W"; exon_number "1"; gene_source "SGD"; gene_biotype "protein_coding"; transcript_source "SGD"; transcript_biotype "protein_coding"; protein_id "YDL206W"; protein_version "1";
IV	SGD	start_codon	90176	90178	.	+	0	gene_id "YDL206W"; transcript_id "YDL206W"; exon_number "1"; gene_source "SGD"; gene_biotype "protein_coding"; transcript_source "SGD"; transcript_biotype "protein_coding";
IV	SGD	stop_codon	92462	92464	.	+	0	gene_id "YDL206W"; transcript_id "YDL206W"; exon_number "1"; gene_source "SGD"; gene_biotype "protein_coding"; transcript_source "SGD"; transcript_biotype "protein_coding";
IV	SGD	gene	92596	93929	.	-	.	gene_id "YDL205C"; gene_name "HEM3"; gene_source "SGD"; gene_biotype "protein_coding";
IV	SGD	transcript	92596	93929	.	-	.	gene_id "YDL205C"; transcript_id "YDL205C"; gene_name "HEM3"; gene_source "SGD"; gene_biotype "protein_coding"; transcript_name "HEM3"; transcript_source "SGD"; transcript_biotype "protein_coding";
IV	SGD	exon	92596	93929	.	-	.	gene_id "YDL205C"; transcript_id "YDL205C"; exon_number "1"; gene_name "HEM3"; gene_source "SGD"; gene_biotype "protein_coding"; transcript_name "HEM3"; transcript_source "SGD"; transcript_biotype "protein_coding"; exon_id "YDL205C.1";
IV	SGD	CDS	92765	93745	.	-	0	gene_id "YDL205C"; transcript_id "YDL205C"; exon_number "1"; gene_name "HEM3"; gene_source "SGD"; gene_biotype "protein_coding"; transcript_name "HEM3"; transcript_source "SGD"; transcript_biotype "protein_coding"; protein_id "YDL205C"; protein_version "1";
IV	SGD	start_codon	93743	93745	.	-	0	gene_id "YDL205C"; transcript_id "YDL205C"; exon_number "1"; gene_name "HEM3"; gene_source "SGD"; gene_biotype "protein_coding"; transcript_name "HEM3"; transcript_source "SGD"; transcript_biotype "protein_coding";
IV	SGD	stop_codon	92762	92764	.	-	0	gene_id "YDL205C"; transcript_id "YDL205C"; exon_number "1"; gene_name "HEM3"; gene_source "SGD"; gene_biotype "protein_coding"; transcript_name "HEM3"; transcript_source "SGD"; transcript_biotype "protein_coding";
IV	SGD	gene	94107	95965	.	+	.	gene_id "YDL204W"; gene_name "RTN2"; gene_source "SGD"; gene_biotype "protein_coding";
IV	SGD	transcript	94107	95965	.	+	.	gene_id "YDL204W"; transcript_id "YDL204W"; gene_name "RTN2"; gene_source "SGD"; gene_biotype "protein_coding"; transcript_name "RTN2"; transcript_source "SGD"; transcript_biotype "protein_coding";
IV	SGD	exon	94107	95965	.	+	.	gene_id "YDL204W"; transcript_id "YDL204W"; exon_number "1"; gene_name "RTN2"; gene_source "SGD"; gene_biotype "protein_coding"; transcript_name "RTN2"; transcript_source "SGD"; transcript_biotype "protein_coding"; exon_id "YDL204W.1";
IV	SGD	CDS	94605	95783	.	+	0	gene_id "YDL204W"; transcript_id "YDL204W"; exon_number "1"; gene_name "RTN2"; gene_source "SGD"; gene_biotype "protein_coding"; transcript_name "RTN2"; transcript_source "SGD"; transcript_biotype "protein_coding"; protein_id "YDL204W"; protein_version "1";
IV	SGD	start_codon	94605	94607	.	+	0	gene_id "YDL204W"; transcript_id "YDL204W"; exon_number "1"; gene_name "RTN2"; gene_source "SGD"; gene_biotype "protein_coding"; transcript_name "RTN2"; transcript_source "SGD"; transcript_biotype "protein_coding";
IV	SGD	stop_codon	95784	95786	.	+	0	gene_id "YDL204W"; transcript_id "YDL204W"; exon_number "1"; gene_name "RTN2"; gene_source "SGD"; gene_biotype "protein_coding"; transcript_name "RTN2"; transcript_source "SGD"; transcript_biotype "protein_coding";
IV	SGD	gene	96082	97953	.	-	.	gene_id "YDL203C"; gene_name "ACK1"; gene_source "SGD"; gene_biotype "protein_coding";
IV	SGD	transcript	96082	97953	.	-	.	gene_id "YDL203C"; transcript_id "YDL203C"; gene_name "ACK1"; gene_source "SGD"; gene_biotype "protein_coding"; transcript_name "ACK1"; transcript_source "SGD"; transcript_biotype "protein_coding";
IV	SGD	exon	96082	97953	.	-	.	gene_id "YDL203C"; transcript_id "YDL203C"; exon_number "1"; gene_name "ACK1"; gene_source "SGD"; gene_biotype "protein_coding"; transcript_name "ACK1"; transcript_source "SGD"; transcript_biotype "protein_coding"; exon_id "YDL203C.1";
IV	SGD	CDS	96085	97953	.	-	0	gene_id "YDL203C"; transcript_id "YDL203C"; exon_number "1"; gene_name "ACK1"; gene_source "SGD"; gene_biotype "protein_coding"; transcript_name "ACK1"; transcript_source "SGD"; transcript_biotype "protein_coding"; protein_id "YDL203C"; protein_version "1";
IV	SGD	start_codon	97951	97953	.	-	0	gene_id "YDL203C"; transcript_id "YDL203C"; exon_number "1"; gene_name "ACK1"; gene_source "SGD"; gene_biotype "protein_coding"; transcript_name "ACK1"; transcript_source "SGD"; transcript_biotype "protein_coding";
IV	SGD	stop_codon	96082	96084	.	-	0	gene_id "YDL203C"; transcript_id "YDL203C"; exon_number "1"; gene_name "ACK1"; gene_source "SGD"; gene_biotype "protein_coding"; transcript_name "ACK1"; transcript_source "SGD"; transcript_biotype "protein_coding";
IV	SGD	gene	98417	99379	.	+	.	gene_id "YDL202W"; gene_name "MRPL11"; gene_source "SGD"; gene_biotype "protein_coding";
IV	SGD	transcript	98417	99379	.	+	.	gene_id "YDL202W"; transcript_id "YDL202W"; gene_name "MRPL11"; gene_source "SGD"; gene_biotype "protein_coding"; transcript_name "MRPL11"; transcript_source "SGD"; transcript_biotype "protein_coding";
IV	SGD	exon	98417	99379	.	+	.	gene_id "YDL202W"; transcript_id "YDL202W"; exon_number "1"; gene_name "MRPL11"; gene_source "SGD"; gene_biotype "protein_coding"; transcript_name "MRPL11"; transcript_source "SGD"; transcript_biotype "protein_coding"; exon_id "YDL202W.1";
IV	SGD	CDS	98475	99221	.	+	0	gene_id "YDL202W"; transcript_id "YDL202W"; exon_number "1"; gene_name "MRPL11"; gene_source "SGD"; gene_biotype "protein_coding"; transcript_name "MRPL11"; transcript_source "SGD"; transcript_biotype "protein_coding"; protein_id "YDL202W"; protein_version "1";
IV	SGD	start_codon	98475	98477	.	+	0	gene_id "YDL202W"; transcript_id "YDL202W"; exon_number "1"; gene_name "MRPL11"; gene_source "SGD"; gene_biotype "protein_coding"; transcript_name "MRPL11"; transcript_source "SGD"; transcript_biotype "protein_coding";
IV	SGD	stop_codon	99222	99224	.	+	0	gene_id "YDL202W"; transcript_id "YDL202W"; exon_number "1"; gene_name "MRPL11"; gene_source "SGD"; gene_biotype "protein_coding"; transcript_name "MRPL11"; transcript_source "SGD"; transcript_biotype "protein_coding";
IV	SGD	gene	99445	100504	.	+	.	gene_id "YDL201W"; gene_name "TRM8"; gene_source "SGD"; gene_biotype "protein_coding";
IV	SGD	transcript	99445	100504	.	+	.	gene_id "YDL201W"; transcript_id "YDL201W"; gene_name "TRM8"; gene_source "SGD"; gene_biotype "protein_coding"; transcript_name "TRM8"; transcript_source "SGD"; transcript_biotype "protein_coding";
IV	SGD	exon	99445	100504	.	+	.	gene_id "YDL201W"; transcript_id "YDL201W"; exon_number "1"; gene_name "TRM8"; gene_source "SGD"; gene_biotype "protein_coding"; transcript_name "TRM8"; transcript_source "SGD"; transcript_biotype "protein_coding"; exon_id "YDL201W.1";
IV	SGD	CDS	99561	100418	.	+	0	gene_id "YDL201W"; transcript_id "YDL201W"; exon_number "1"; gene_name "TRM8"; gene_source "SGD"; gene_biotype "protein_coding"; transcript_name "TRM8"; transcript_source "SGD"; transcript_biotype "protein_coding"; protein_id "YDL201W"; protein_version "1";
IV	SGD	start_codon	99561	99563	.	+	0	gene_id "YDL201W"; transcript_id "YDL201W"; exon_number "1"; gene_name "TRM8"; gene_source "SGD"; gene_biotype "protein_coding"; transcript_name "TRM8"; transcript_source "SGD"; transcript_biotype "protein_coding";
IV	SGD	stop_codon	100419	100421	.	+	0	gene_id "YDL201W"; transcript_id "YDL201W"; exon_number "1"; gene_name "TRM8"; gene_source "SGD"; gene_biotype "protein_coding"; transcript_name "TRM8"; transcript_source "SGD"; transcript_biotype "protein_coding";
IV	SGD	gene	100418	101108	.	-	.	gene_id "YDL200C"; gene_name "MGT1"; gene_source "SGD"; gene_biotype "protein_coding";
IV	SGD	transcript	100418	101108	.	-	.	gene_id "YDL200C"; transcript_id "YDL200C"; gene_name "MGT1"; gene_source "SGD"; gene_biotype "protein_coding"; transcript_name "MGT1"; transcript_source "SGD"; transcript_biotype "protein_coding";
IV	SGD	exon	100418	101108	.	-	.	gene_id "YDL200C"; transcript_id "YDL200C"; exon_number "1"; gene_name "MGT1"; gene_source "SGD"; gene_biotype "protein_coding"; transcript_name "MGT1"; transcript_source "SGD"; transcript_biotype "protein_coding"; exon_id "YDL200C.1";
IV	SGD	CDS	100504	101067	.	-	0	gene_id "YDL200C"; transcript_id "YDL200C"; exon_number "1"; gene_name "MGT1"; gene_source "SGD"; gene_biotype "protein_coding"; transcript_name "MGT1"; transcript_source "SGD"; transcript_biotype "protein_coding"; protein_id "YDL200C"; protein_version "1";
IV	SGD	start_codon	101065	101067	.	-	0	gene_id "YDL200C"; transcript_id "YDL200C"; exon_number "1"; gene_name "MGT1"; gene_source "SGD"; gene_biotype "protein_coding"; transcript_name "MGT1"; transcript_source "SGD"; transcript_biotype "protein_coding";
IV	SGD	stop_codon	100501	100503	.	-	0	gene_id "YDL200C"; transcript_id "YDL200C"; exon_number "1"; gene_name "MGT1"; gene_source "SGD"; gene_biotype "protein_coding"; transcript_name "MGT1"; transcript_source "SGD"; transcript_biotype "protein_coding";
IV	SGD	gene	101290	103353	.	-	.	gene_id "YDL199C"; gene_source "SGD"; gene_biotype "protein_coding";
IV	SGD	transcript	101290	103353	.	-	.	gene_id "YDL199C"; transcript_id "YDL199C"; gene_source "SGD"; gene_biotype "protein_coding"; transcript_source "SGD"; transcript_biotype "protein_coding";
IV	SGD	exon	101290	103353	.	-	.	gene_id "YDL199C"; transcript_id "YDL199C"; exon_number "1"; gene_source "SGD"; gene_biotype "protein_coding"; transcript_source "SGD"; transcript_biotype "protein_coding"; exon_id "YDL199C.1";
IV	SGD	CDS	101293	103353	.	-	0	gene_id "YDL199C"; transcript_id "YDL199C"; exon_number "1"; gene_source "SGD"; gene_biotype "protein_coding"; transcript_source "SGD"; transcript_biotype "protein_coding"; protein_id "YDL199C"; protein_version "1";
IV	SGD	start_codon	103351	103353	.	-	0	gene_id "YDL199C"; transcript_id "YDL199C"; exon_number "1"; gene_source "SGD"; gene_biotype "protein_coding"; transcript_source "SGD"; transcript_biotype "protein_coding";
IV	SGD	stop_codon	101290	101292	.	-	0	gene_id "YDL199C"; transcript_id "YDL199C"; exon_number "1"; gene_source "SGD"; gene_biotype "protein_coding"; transcript_source "SGD"; transcript_biotype "protein_coding";
IV	SGD	gene	103508	104668	.	-	.	gene_id "YDL198C"; gene_name "GGC1"; gene_source "SGD"; gene_biotype "protein_coding";
IV	SGD	transcript	103508	104668	.	-	.	gene_id "YDL198C"; transcript_id "YDL198C"; gene_name "GGC1"; gene_source "SGD"; gene_biotype "protein_coding"; transcript_name "GGC1"; transcript_source "SGD"; transcript_biotype "protein_coding";
IV	SGD	exon	103508	104668	.	-	.	gene_id "YDL198C"; transcript_id "YDL198C"; exon_number "1"; gene_name "GGC1"; gene_source "SGD"; gene_biotype "protein_coding"; transcript_name "GGC1"; transcript_source "SGD"; transcript_biotype "protein_coding"; exon_id "YDL198C.1";
IV	SGD	CDS	103652	104551	.	-	0	gene_id "YDL198C"; transcript_id "YDL198C"; exon_number "1"; gene_name "GGC1"; gene_source "SGD"; gene_biotype "protein_coding"; transcript_name "GGC1"; transcript_source "SGD"; transcript_biotype "protein_coding"; protein_id "YDL198C"; protein_version "1";
IV	SGD	start_codon	104549	104551	.	-	0	gene_id "YDL198C"; transcript_id "YDL198C"; exon_number "1"; gene_name "GGC1"; gene_source "SGD"; gene_biotype "protein_coding"; transcript_name "GGC1"; transcript_source "SGD"; transcript_biotype "protein_coding";
IV	SGD	stop_codon	103649	103651	.	-	0	gene_id "YDL198C"; transcript_id "YDL198C"; exon_number "1"; gene_name "GGC1"; gene_source "SGD"; gene_biotype "protein_coding"; transcript_name "GGC1"; transcript_source "SGD"; transcript_biotype "protein_coding";
IV	SGD	gene	104589	106517	.	-	.	gene_id "YDL197C"; gene_name "ASF2"; gene_source "SGD"; gene_biotype "protein_coding";
IV	SGD	transcript	104589	106517	.	-	.	gene_id "YDL197C"; transcript_id "YDL197C"; gene_name "ASF2"; gene_source "SGD"; gene_biotype "protein_coding"; transcript_name "ASF2"; transcript_source "SGD"; transcript_biotype "protein_coding";
IV	SGD	exon	104589	106517	.	-	.	gene_id "YDL197C"; transcript_id "YDL197C"; exon_number "1"; gene_name "ASF2"; gene_source "SGD"; gene_biotype "protein_coding"; transcript_name "ASF2"; transcript_source "SGD"; transcript_biotype "protein_coding"; exon_id "YDL197C.1";
IV	SGD	CDS	104920	106494	.	-	0	gene_id "YDL197C"; transcript_id "YDL197C"; exon_number "1"; gene_name "ASF2"; gene_source "SGD"; gene_biotype "protein_coding"; transcript_name "ASF2"; transcript_source "SGD"; transcript_biotype "protein_coding"; protein_id "YDL197C"; protein_version "1";
IV	SGD	start_codon	106492	106494	.	-	0	gene_id "YDL197C"; transcript_id "YDL197C"; exon_number "1"; gene_name "ASF2"; gene_source "SGD"; gene_biotype "protein_coding"; transcript_name "ASF2"; transcript_source "SGD"; transcript_biotype "protein_coding";
IV	SGD	stop_codon	104917	104919	.	-	0	gene_id "YDL197C"; transcript_id "YDL197C"; exon_number "1"; gene_name "ASF2"; gene_source "SGD"; gene_biotype "protein_coding"; transcript_name "ASF2"; transcript_source "SGD"; transcript_biotype "protein_coding";
IV	SGD	gene	106741	107070	.	+	.	gene_id "YDL196W"; gene_source "SGD"; gene_biotype "protein_coding";
IV	SGD	transcript	106741	107070	.	+	.	gene_id "YDL196W"; transcript_id "YDL196W"; gene_source "SGD"; gene_biotype "protein_coding"; transcript_source "SGD"; transcript_biotype "protein_coding";
IV	SGD	exon	106741	107070	.	+	.	gene_id "YDL196W"; transcript_id "YDL196W"; exon_number "1"; gene_source "SGD"; gene_biotype "protein_coding"; transcript_source "SGD"; transcript_biotype "protein_coding"; exon_id "YDL196W.1";
IV	SGD	CDS	106741	107067	.	+	0	gene_id "YDL196W"; transcript_id "YDL196W"; exon_number "1"; gene_source "SGD"; gene_biotype "protein_coding"; transcript_source "SGD"; transcript_biotype "protein_coding"; protein_id "YDL196W"; protein_version "1";
IV	SGD	start_codon	106741	106743	.	+	0	gene_id "YDL196W"; transcript_id "YDL196W"; exon_number "1"; gene_source "SGD"; gene_biotype "protein_coding"; transcript_source "SGD"; transcript_biotype "protein_coding";
IV	SGD	stop_codon	107068	107070	.	+	0	gene_id "YDL196W"; transcript_id "YDL196W"; exon_number "1"; gene_source "SGD"; gene_biotype "protein_coding"; transcript_source "SGD"; transcript_biotype "protein_coding";
IV	SGD	gene	107208	111029	.	+	.	gene_id "YDL195W"; gene_name "SEC31"; gene_source "SGD"; gene_biotype "protein_coding";
IV	SGD	transcript	107208	111029	.	+	.	gene_id "YDL195W"; transcript_id "YDL195W"; gene_name "SEC31"; gene_source "SGD"; gene_biotype "protein_coding"; transcript_name "SEC31"; transcript_source "SGD"; transcript_biotype "protein_coding";
IV	SGD	exon	107208	111029	.	+	.	gene_id "YDL195W"; transcript_id "YDL195W"; exon_number "1"; gene_name "SEC31"; gene_source "SGD"; gene_biotype "protein_coding"; transcript_name "SEC31"; transcript_source "SGD"; transcript_biotype "protein_coding"; exon_id "YDL195W.1";
IV	SGD	CDS	107208	111026	.	+	0	gene_id "YDL195W"; transcript_id "YDL195W"; exon_number "1"; gene_name "SEC31"; gene_source "SGD"; gene_biotype "protein_coding"; transcript_name "SEC31"; transcript_source "SGD"; transcript_biotype "protein_coding"; protein_id "YDL195W"; protein_version "1";
IV	SGD	start_codon	107208	107210	.	+	0	gene_id "YDL195W"; transcript_id "YDL195W"; exon_number "1"; gene_name "SEC31"; gene_source "SGD"; gene_biotype "protein_coding"; transcript_name "SEC31"; transcript_source "SGD"; transcript_biotype "protein_coding";
IV	SGD	stop_codon	111027	111029	.	+	0	gene_id "YDL195W"; transcript_id "YDL195W"; exon_number "1"; gene_name "SEC31"; gene_source "SGD"; gene_biotype "protein_coding"; transcript_name "SEC31"; transcript_source "SGD"; transcript_biotype "protein_coding";
IV	SGD	gene	111580	114234	.	+	.	gene_id "YDL194W"; gene_name "SNF3"; gene_source "SGD"; gene_biotype "protein_coding";
IV	SGD	transcript	111580	114234	.	+	.	gene_id "YDL194W"; transcript_id "YDL194W"; gene_name "SNF3"; gene_source "SGD"; gene_biotype "protein_coding"; transcript_name "SNF3"; transcript_source "SGD"; transcript_biotype "protein_coding";
IV	SGD	exon	111580	114234	.	+	.	gene_id "YDL194W"; transcript_id "YDL194W"; exon_number "1"; gene_name "SNF3"; gene_source "SGD"; gene_biotype "protein_coding"; transcript_name "SNF3"; transcript_source "SGD"; transcript_biotype "protein_coding"; exon_id "YDL194W.1";
IV	SGD	CDS	111580	114231	.	+	0	gene_id "YDL194W"; transcript_id "YDL194W"; exon_number "1"; gene_name "SNF3"; gene_source "SGD"; gene_biotype "protein_coding"; transcript_name "SNF3"; transcript_source "SGD"; transcript_biotype "protein_coding"; protein_id "YDL194W"; protein_version "1";
IV	SGD	start_codon	111580	111582	.	+	0	gene_id "YDL194W"; transcript_id "YDL194W"; exon_number "1"; gene_name "SNF3"; gene_source "SGD"; gene_biotype "protein_coding"; transcript_name "SNF3"; transcript_source "SGD"; transcript_biotype "protein_coding";
IV	SGD	stop_codon	114232	114234	.	+	0	gene_id "YDL194W"; transcript_id "YDL194W"; exon_number "1"; gene_name "SNF3"; gene_source "SGD"; gene_biotype "protein_coding"; transcript_name "SNF3"; transcript_source "SGD"; transcript_biotype "protein_coding";
IV	SGD	gene	114672	115799	.	+	.	gene_id "YDL193W"; gene_name "NUS1"; gene_source "SGD"; gene_biotype "protein_coding";
IV	SGD	transcript	114672	115799	.	+	.	gene_id "YDL193W"; transcript_id "YDL193W"; gene_name "NUS1"; gene_source "SGD"; gene_biotype "protein_coding"; transcript_name "NUS1"; transcript_source "SGD"; transcript_biotype "protein_coding";
IV	SGD	exon	114672	115799	.	+	.	gene_id "YDL193W"; transcript_id "YDL193W"; exon_number "1"; gene_name "NUS1"; gene_source "SGD"; gene_biotype "protein_coding"; transcript_name "NUS1"; transcript_source "SGD"; transcript_biotype "protein_coding"; exon_id "YDL193W.1";
IV	SGD	CDS	114672	115796	.	+	0	gene_id "YDL193W"; transcript_id "YDL193W"; exon_number "1"; gene_name "NUS1"; gene_source "SGD"; gene_biotype "protein_coding"; transcript_name "NUS1"; transcript_source "SGD"; transcript_biotype "protein_coding"; protein_id "YDL193W"; protein_version "1";
IV	SGD	start_codon	114672	114674	.	+	0	gene_id "YDL193W"; transcript_id "YDL193W"; exon_number "1"; gene_name "NUS1"; gene_source "SGD"; gene_biotype "protein_coding"; transcript_name "NUS1"; transcript_source "SGD"; transcript_biotype "protein_coding";
IV	SGD	stop_codon	115797	115799	.	+	0	gene_id "YDL193W"; transcript_id "YDL193W"; exon_number "1"; gene_name "NUS1"; gene_source "SGD"; gene_biotype "protein_coding"; transcript_name "NUS1"; transcript_source "SGD"; transcript_biotype "protein_coding";
IV	SGD	gene	116203	117449	.	+	.	gene_id "YDL192W"; gene_name "ARF1"; gene_source "SGD"; gene_biotype "protein_coding";
IV	SGD	transcript	116203	117449	.	+	.	gene_id "YDL192W"; transcript_id "YDL192W"; gene_name "ARF1"; gene_source "SGD"; gene_biotype "protein_coding"; transcript_name "ARF1"; transcript_source "SGD"; transcript_biotype "protein_coding";
IV	SGD	exon	116203	117449	.	+	.	gene_id "YDL192W"; transcript_id "YDL192W"; exon_number "1"; gene_name "ARF1"; gene_source "SGD"; gene_biotype "protein_coding"; transcript_name "ARF1"; transcript_source "SGD"; transcript_biotype "protein_coding"; exon_id "YDL192W.1";
IV	SGD	CDS	116321	116863	.	+	0	gene_id "YDL192W"; transcript_id "YDL192W"; exon_number "1"; gene_name "ARF1"; gene_source "SGD"; gene_biotype "protein_coding"; transcript_name "ARF1"; transcript_source "SGD"; transcript_biotype "protein_coding"; protein_id "YDL192W"; protein_version "1";
IV	SGD	start_codon	116321	116323	.	+	0	gene_id "YDL192W"; transcript_id "YDL192W"; exon_number "1"; gene_name "ARF1"; gene_source "SGD"; gene_biotype "protein_coding"; transcript_name "ARF1"; transcript_source "SGD"; transcript_biotype "protein_coding";
IV	SGD	stop_codon	116864	116866	.	+	0	gene_id "YDL192W"; transcript_id "YDL192W"; exon_number "1"; gene_name "ARF1"; gene_source "SGD"; gene_biotype "protein_coding"; transcript_name "ARF1"; transcript_source "SGD"; transcript_biotype "protein_coding";
IV	SGD	gene	117597	118692	.	+	.	gene_id "YDL191W"; gene_name "RPL35A"; gene_source "SGD"; gene_biotype "protein_coding";
IV	SGD	transcript	117597	118692	.	+	.	gene_id "YDL191W"; transcript_id "YDL191W"; gene_name "RPL35A"; gene_source "SGD"; gene_biotype "protein_coding"; transcript_name "RPL35A"; transcript_source "SGD"; transcript_biotype "protein_coding";
IV	SGD	exon	117597	117666	.	+	.	gene_id "YDL191W"; transcript_id "YDL191W"; exon_number "1"; gene_name "RPL35A"; gene_source "SGD"; gene_biotype "protein_coding"; transcript_name "RPL35A"; transcript_source "SGD"; transcript_biotype "protein_coding"; exon_id "YDL191W.1";
IV	SGD	CDS	117664	117666	.	+	0	gene_id "YDL191W"; transcript_id "YDL191W"; exon_number "1"; gene_name "RPL35A"; gene_source "SGD"; gene_biotype "protein_coding"; transcript_name "RPL35A"; transcript_source "SGD"; transcript_biotype "protein_coding"; protein_id "YDL191W"; protein_version "1";
IV	SGD	start_codon	117664	117666	.	+	0	gene_id "YDL191W"; transcript_id "YDL191W"; exon_number "1"; gene_name "RPL35A"; gene_source "SGD"; gene_biotype "protein_coding"; transcript_name "RPL35A"; transcript_source "SGD"; transcript_biotype "protein_coding";
IV	SGD	exon	118158	118692	.	+	.	gene_id "YDL191W"; transcript_id "YDL191W"; exon_number "2"; gene_name "RPL35A"; gene_source "SGD"; gene_biotype "protein_coding"; transcript_name "RPL35A"; transcript_source "SGD"; transcript_biotype "protein_coding"; exon_id "YDL191W.2";
IV	SGD	CDS	118158	118514	.	+	0	gene_id "YDL191W"; transcript_id "YDL191W"; exon_number "2"; gene_name "RPL35A"; gene_source "SGD"; gene_biotype "protein_coding"; transcript_name "RPL35A"; transcript_source "SGD"; transcript_biotype "protein_coding"; protein_id "YDL191W"; protein_version "1";
IV	SGD	stop_codon	118515	118517	.	+	0	gene_id "YDL191W"; transcript_id "YDL191W"; exon_number "2"; gene_name "RPL35A"; gene_source "SGD"; gene_biotype "protein_coding"; transcript_name "RPL35A"; transcript_source "SGD"; transcript_biotype "protein_coding";
IV	SGD	gene	118499	121785	.	-	.	gene_id "YDL190C"; gene_name "UFD2"; gene_source "SGD"; gene_biotype "protein_coding";
IV	SGD	transcript	118499	121785	.	-	.	gene_id "YDL190C"; transcript_id "YDL190C"; gene_name "UFD2"; gene_source "SGD"; gene_biotype "protein_coding"; transcript_name "UFD2"; transcript_source "SGD"; transcript_biotype "protein_coding";
IV	SGD	exon	118499	121785	.	-	.	gene_id "YDL190C"; transcript_id "YDL190C"; exon_number "1"; gene_name "UFD2"; gene_source "SGD"; gene_biotype "protein_coding"; transcript_name "UFD2"; transcript_source "SGD"; transcript_biotype "protein_coding"; exon_id "YDL190C.1";
IV	SGD	CDS	118710	121592	.	-	0	gene_id "YDL190C"; transcript_id "YDL190C"; exon_number "1"; gene_name "UFD2"; gene_source "SGD"; gene_biotype "protein_coding"; transcript_name "UFD2"; transcript_source "SGD"; transcript_biotype "protein_coding"; protein_id "YDL190C"; protein_version "1";
IV	SGD	start_codon	121590	121592	.	-	0	gene_id "YDL190C"; transcript_id "YDL190C"; exon_number "1"; gene_name "UFD2"; gene_source "SGD"; gene_biotype "protein_coding"; transcript_name "UFD2"; transcript_source "SGD"; transcript_biotype "protein_coding";
IV	SGD	stop_codon	118707	118709	.	-	0	gene_id "YDL190C"; transcript_id "YDL190C"; exon_number "1"; gene_name "UFD2"; gene_source "SGD"; gene_biotype "protein_coding"; transcript_name "UFD2"; transcript_source "SGD"; transcript_biotype "protein_coding";
IV	SGD	gene	121949	123695	.	+	.	gene_id "YDL189W"; gene_name "RBS1"; gene_source "SGD"; gene_biotype "protein_coding";
IV	SGD	transcript	121949	123695	.	+	.	gene_id "YDL189W"; transcript_id "YDL189W"; gene_name "RBS1"; gene_source "SGD"; gene_biotype "protein_coding"; transcript_name "RBS1"; transcript_source "SGD"; transcript_biotype "protein_coding";
IV	SGD	exon	121949	123695	.	+	.	gene_id "YDL189W"; transcript_id "YDL189W"; exon_number "1"; gene_name "RBS1"; gene_source "SGD"; gene_biotype "protein_coding"; transcript_name "RBS1"; transcript_source "SGD"; transcript_biotype "protein_coding"; exon_id "YDL189W.1";
IV	SGD	CDS	122216	123586	.	+	0	gene_id "YDL189W"; transcript_id "YDL189W"; exon_number "1"; gene_name "RBS1"; gene_source "SGD"; gene_biotype "protein_coding"; transcript_name "RBS1"; transcript_source "SGD"; transcript_biotype "protein_coding"; protein_id "YDL189W"; protein_version "1";
IV	SGD	start_codon	122216	122218	.	+	0	gene_id "YDL189W"; transcript_id "YDL189W"; exon_number "1"; gene_name "RBS1"; gene_source "SGD"; gene_biotype "protein_coding"; transcript_name "RBS1"; transcript_source "SGD"; transcript_biotype "protein_coding";
IV	SGD	stop_codon	123587	123589	.	+	0	gene_id "YDL189W"; transcript_id "YDL189W"; exon_number "1"; gene_name "RBS1"; gene_source "SGD"; gene_biotype "protein_coding"; transcript_name "RBS1"; transcript_source "SGD"; transcript_biotype "protein_coding";
IV	SGD	gene	123711	125180	.	-	.	gene_id "YDL188C"; gene_name "PPH22"; gene_source "SGD"; gene_biotype "protein_coding";
IV	SGD	transcript	123711	125180	.	-	.	gene_id "YDL188C"; transcript_id "YDL188C"; gene_name "PPH22"; gene_source "SGD"; gene_biotype "protein_coding"; transcript_name "PPH22"; transcript_source "SGD"; transcript_biotype "protein_coding";
IV	SGD	exon	123711	125180	.	-	.	gene_id "YDL188C"; transcript_id "YDL188C"; exon_number "1"; gene_name "PPH22"; gene_source "SGD"; gene_biotype "protein_coding"; transcript_name "PPH22"; transcript_source "SGD"; transcript_biotype "protein_coding"; exon_id "YDL188C.1";
IV	SGD	CDS	123868	124998	.	-	0	gene_id "YDL188C"; transcript_id "YDL188C"; exon_number "1"; gene_name "PPH22"; gene_source "SGD"; gene_biotype "protein_coding"; transcript_name "PPH22"; transcript_source "SGD"; transcript_biotype "protein_coding"; protein_id "YDL188C"; protein_version "1";
IV	SGD	start_codon	124996	124998	.	-	0	gene_id "YDL188C"; transcript_id "YDL188C"; exon_number "1"; gene_name "PPH22"; gene_source "SGD"; gene_biotype "protein_coding"; transcript_name "PPH22"; transcript_source "SGD"; transcript_biotype "protein_coding";
IV	SGD	stop_codon	123865	123867	.	-	0	gene_id "YDL188C"; transcript_id "YDL188C"; exon_number "1"; gene_name "PPH22"; gene_source "SGD"; gene_biotype "protein_coding"; transcript_name "PPH22"; transcript_source "SGD"; transcript_biotype "protein_coding";
IV	SGD	gene	125509	126465	.	-	.	gene_id "YDL187C"; gene_source "SGD"; gene_biotype "protein_coding";
IV	SGD	transcript	125509	126465	.	-	.	gene_id "YDL187C"; transcript_id "YDL187C"; gene_source "SGD"; gene_biotype "protein_coding"; transcript_source "SGD"; transcript_biotype "protein_coding";
IV	SGD	exon	125509	126465	.	-	.	gene_id "YDL187C"; transcript_id "YDL187C"; exon_number "1"; gene_source "SGD"; gene_biotype "protein_coding"; transcript_source "SGD"; transcript_biotype "protein_coding"; exon_id "YDL187C.1";
IV	SGD	CDS	125512	125838	.	-	0	gene_id "YDL187C"; transcript_id "YDL187C"; exon_number "1"; gene_source "SGD"; gene_biotype "protein_coding"; transcript_source "SGD"; transcript_biotype "protein_coding"; protein_id "YDL187C"; protein_version "1";
IV	SGD	start_codon	125836	125838	.	-	0	gene_id "YDL187C"; transcript_id "YDL187C"; exon_number "1"; gene_source "SGD"; gene_biotype "protein_coding"; transcript_source "SGD"; transcript_biotype "protein_coding";
IV	SGD	stop_codon	125509	125511	.	-	0	gene_id "YDL187C"; transcript_id "YDL187C"; exon_number "1"; gene_source "SGD"; gene_biotype "protein_coding"; transcript_source "SGD"; transcript_biotype "protein_coding";
IV	SGD	gene	125616	126449	.	+	.	gene_id "YDL186W"; gene_source "SGD"; gene_biotype "protein_coding";
IV	SGD	transcript	125616	126449	.	+	.	gene_id "YDL186W"; transcript_id "YDL186W"; gene_source "SGD"; gene_biotype "protein_coding"; transcript_source "SGD"; transcript_biotype "protein_coding";
IV	SGD	exon	125616	126449	.	+	.	gene_id "YDL186W"; transcript_id "YDL186W"; exon_number "1"; gene_source "SGD"; gene_biotype "protein_coding"; transcript_source "SGD"; transcript_biotype "protein_coding"; exon_id "YDL186W.1";
IV	SGD	CDS	125616	126446	.	+	0	gene_id "YDL186W"; transcript_id "YDL186W"; exon_number "1"; gene_source "SGD"; gene_biotype "protein_coding"; transcript_source "SGD"; transcript_biotype "protein_coding"; protein_id "YDL186W"; protein_version "1";
IV	SGD	start_codon	125616	125618	.	+	0	gene_id "YDL186W"; transcript_id "YDL186W"; exon_number "1"; gene_source "SGD"; gene_biotype "protein_coding"; transcript_source "SGD"; transcript_biotype "protein_coding";
IV	SGD	stop_codon	126447	126449	.	+	0	gene_id "YDL186W"; transcript_id "YDL186W"; exon_number "1"; gene_source "SGD"; gene_biotype "protein_coding"; transcript_source "SGD"; transcript_biotype "protein_coding";
IV	SGD	gene	126608	126835	.	-	.	gene_id "YDL185C-A"; gene_source "SGD"; gene_biotype "protein_coding";
IV	SGD	transcript	126608	126835	.	-	.	gene_id "YDL185C-A"; transcript_id "YDL185C-A"; gene_source "SGD"; gene_biotype "protein_coding"; transcript_source "SGD"; transcript_biotype "protein_coding";
IV	SGD	exon	126608	126835	.	-	.	gene_id "YDL185C-A"; transcript_id "YDL185C-A"; exon_number "1"; gene_source "SGD"; gene_biotype "protein_coding"; transcript_source "SGD"; transcript_biotype "protein_coding"; exon_id "YDL185C-A.1";
IV	SGD	CDS	126611	126835	.	-	0	gene_id "YDL185C-A"; transcript_id "YDL185C-A"; exon_number "1"; gene_source "SGD"; gene_biotype "protein_coding"; transcript_source "SGD"; transcript_biotype "protein_coding"; protein_id "YDL185C-A"; protein_version "1";
IV	SGD	start_codon	126833	126835	.	-	0	gene_id "YDL185C-A"; transcript_id "YDL185C-A"; exon_number "1"; gene_source "SGD"; gene_biotype "protein_coding"; transcript_source "SGD"; transcript_biotype "protein_coding";
IV	SGD	stop_codon	126608	126610	.	-	0	gene_id "YDL185C-A"; transcript_id "YDL185C-A"; exon_number "1"; gene_source "SGD"; gene_biotype "protein_coding"; transcript_source "SGD"; transcript_biotype "protein_coding";
IV	SGD	gene	126670	130152	.	+	.	gene_id "YDL185W"; gene_name "VMA1"; gene_source "SGD"; gene_biotype "protein_coding";
IV	SGD	transcript	126670	130152	.	+	.	gene_id "YDL185W"; transcript_id "YDL185W"; gene_name "VMA1"; gene_source "SGD"; gene_biotype "protein_coding"; transcript_name "VMA1"; transcript_source "SGD"; transcript_biotype "protein_coding";
IV	SGD	exon	126670	130152	.	+	.	gene_id "YDL185W"; transcript_id "YDL185W"; exon_number "1"; gene_name "VMA1"; gene_source "SGD"; gene_biotype "protein_coding"; transcript_name "VMA1"; transcript_source "SGD"; transcript_biotype "protein_coding"; exon_id "YDL185W.1";
IV	SGD	CDS	126787	129999	.	+	0	gene_id "YDL185W"; transcript_id "YDL185W"; exon_number "1"; gene_name "VMA1"; gene_source "SGD"; gene_biotype "protein_coding"; transcript_name "VMA1"; transcript_source "SGD"; transcript_biotype "protein_coding"; protein_id "YDL185W"; protein_version "1";
IV	SGD	start_codon	126787	126789	.	+	0	gene_id "YDL185W"; transcript_id "YDL185W"; exon_number "1"; gene_name "VMA1"; gene_source "SGD"; gene_biotype "protein_coding"; transcript_name "VMA1"; transcript_source "SGD"; transcript_biotype "protein_coding";
IV	SGD	stop_codon	130000	130002	.	+	0	gene_id "YDL185W"; transcript_id "YDL185W"; exon_number "1"; gene_name "VMA1"; gene_source "SGD"; gene_biotype "protein_coding"; transcript_name "VMA1"; transcript_source "SGD"; transcript_biotype "protein_coding";
IV	SGD	gene	130151	130548	.	-	.	gene_id "YDL184C"; gene_name "RPL41A"; gene_source "SGD"; gene_biotype "protein_coding";
IV	SGD	transcript	130151	130548	.	-	.	gene_id "YDL184C"; transcript_id "YDL184C"; gene_name "RPL41A"; gene_source "SGD"; gene_biotype "protein_coding"; transcript_name "RPL41A"; transcript_source "SGD"; transcript_biotype "protein_coding";
IV	SGD	exon	130151	130548	.	-	.	gene_id "YDL184C"; transcript_id "YDL184C"; exon_number "1"; gene_name "RPL41A"; gene_source "SGD"; gene_biotype "protein_coding"; transcript_name "RPL41A"; transcript_source "SGD"; transcript_biotype "protein_coding"; exon_id "YDL184C.1";
IV	SGD	CDS	130410	130484	.	-	0	gene_id "YDL184C"; transcript_id "YDL184C"; exon_number "1"; gene_name "RPL41A"; gene_source "SGD"; gene_biotype "protein_coding"; transcript_name "RPL41A"; transcript_source "SGD"; transcript_biotype "protein_coding"; protein_id "YDL184C"; protein_version "1";
IV	SGD	start_codon	130482	130484	.	-	0	gene_id "YDL184C"; transcript_id "YDL184C"; exon_number "1"; gene_name "RPL41A"; gene_source "SGD"; gene_biotype "protein_coding"; transcript_name "RPL41A"; transcript_source "SGD"; transcript_biotype "protein_coding";
IV	SGD	stop_codon	130407	130409	.	-	0	gene_id "YDL184C"; transcript_id "YDL184C"; exon_number "1"; gene_name "RPL41A"; gene_source "SGD"; gene_biotype "protein_coding"; transcript_name "RPL41A"; transcript_source "SGD"; transcript_biotype "protein_coding";
IV	SGD	gene	130815	131907	.	-	.	gene_id "YDL183C"; gene_source "SGD"; gene_biotype "protein_coding";
IV	SGD	transcript	130815	131907	.	-	.	gene_id "YDL183C"; transcript_id "YDL183C"; gene_source "SGD"; gene_biotype "protein_coding"; transcript_source "SGD"; transcript_biotype "protein_coding";
IV	SGD	exon	130815	131907	.	-	.	gene_id "YDL183C"; transcript_id "YDL183C"; exon_number "1"; gene_source "SGD"; gene_biotype "protein_coding"; transcript_source "SGD"; transcript_biotype "protein_coding"; exon_id "YDL183C.1";
IV	SGD	CDS	130874	131833	.	-	0	gene_id "YDL183C"; transcript_id "YDL183C"; exon_number "1"; gene_source "SGD"; gene_biotype "protein_coding"; transcript_source "SGD"; transcript_biotype "protein_coding"; protein_id "YDL183C"; protein_version "1";
IV	SGD	start_codon	131831	131833	.	-	0	gene_id "YDL183C"; transcript_id "YDL183C"; exon_number "1"; gene_source "SGD"; gene_biotype "protein_coding"; transcript_source "SGD"; transcript_biotype "protein_coding";
IV	SGD	stop_codon	130871	130873	.	-	0	gene_id "YDL183C"; transcript_id "YDL183C"; exon_number "1"; gene_source "SGD"; gene_biotype "protein_coding"; transcript_source "SGD"; transcript_biotype "protein_coding";
IV	SGD	gene	133391	134825	.	+	.	gene_id "YDL182W"; gene_name "LYS20"; gene_source "SGD"; gene_biotype "protein_coding";
IV	SGD	transcript	133391	134825	.	+	.	gene_id "YDL182W"; transcript_id "YDL182W"; gene_name "LYS20"; gene_source "SGD"; gene_biotype "protein_coding"; transcript_name "LYS20"; transcript_source "SGD"; transcript_biotype "protein_coding";
IV	SGD	exon	133391	134825	.	+	.	gene_id "YDL182W"; transcript_id "YDL182W"; exon_number "1"; gene_name "LYS20"; gene_source "SGD"; gene_biotype "protein_coding"; transcript_name "LYS20"; transcript_source "SGD"; transcript_biotype "protein_coding"; exon_id "YDL182W.1";
IV	SGD	CDS	133437	134720	.	+	0	gene_id "YDL182W"; transcript_id "YDL182W"; exon_number "1"; gene_name "LYS20"; gene_source "SGD"; gene_biotype "protein_coding"; transcript_name "LYS20"; transcript_source "SGD"; transcript_biotype "protein_coding"; protein_id "YDL182W"; protein_version "1";
IV	SGD	start_codon	133437	133439	.	+	0	gene_id "YDL182W"; transcript_id "YDL182W"; exon_number "1"; gene_name "LYS20"; gene_source "SGD"; gene_biotype "protein_coding"; transcript_name "LYS20"; transcript_source "SGD"; transcript_biotype "protein_coding";
IV	SGD	stop_codon	134721	134723	.	+	0	gene_id "YDL182W"; transcript_id "YDL182W"; exon_number "1"; gene_name "LYS20"; gene_source "SGD"; gene_biotype "protein_coding"; transcript_name "LYS20"; transcript_source "SGD"; transcript_biotype "protein_coding";
IV	SGD	gene	134975	135558	.	+	.	gene_id "YDL181W"; gene_name "INH1"; gene_source "SGD"; gene_biotype "protein_coding";
IV	SGD	transcript	134975	135558	.	+	.	gene_id "YDL181W"; transcript_id "YDL181W"; gene_name "INH1"; gene_source "SGD"; gene_biotype "protein_coding"; transcript_name "INH1"; transcript_source "SGD"; transcript_biotype "protein_coding";
IV	SGD	exon	134975	135558	.	+	.	gene_id "YDL181W"; transcript_id "YDL181W"; exon_number "1"; gene_name "INH1"; gene_source "SGD"; gene_biotype "protein_coding"; transcript_name "INH1"; transcript_source "SGD"; transcript_biotype "protein_coding"; exon_id "YDL181W.1";
IV	SGD	CDS	135179	135433	.	+	0	gene_id "YDL181W"; transcript_id "YDL181W"; exon_number "1"; gene_name "INH1"; gene_source "SGD"; gene_biotype "protein_coding"; transcript_name "INH1"; transcript_source "SGD"; transcript_biotype "protein_coding"; protein_id "YDL181W"; protein_version "1";
IV	SGD	start_codon	135179	135181	.	+	0	gene_id "YDL181W"; transcript_id "YDL181W"; exon_number "1"; gene_name "INH1"; gene_source "SGD"; gene_biotype "protein_coding"; transcript_name "INH1"; transcript_source "SGD"; transcript_biotype "protein_coding";
IV	SGD	stop_codon	135434	135436	.	+	0	gene_id "YDL181W"; transcript_id "YDL181W"; exon_number "1"; gene_name "INH1"; gene_source "SGD"; gene_biotype "protein_coding"; transcript_name "INH1"; transcript_source "SGD"; transcript_biotype "protein_coding";
IV	SGD	gene	135764	137602	.	+	.	gene_id "YDL180W"; gene_source "SGD"; gene_biotype "protein_coding";
IV	SGD	transcript	135764	137602	.	+	.	gene_id "YDL180W"; transcript_id "YDL180W"; gene_source "SGD"; gene_biotype "protein_coding"; transcript_source "SGD"; transcript_biotype "protein_coding";
IV	SGD	exon	135764	137602	.	+	.	gene_id "YDL180W"; transcript_id "YDL180W"; exon_number "1"; gene_source "SGD"; gene_biotype "protein_coding"; transcript_source "SGD"; transcript_biotype "protein_coding"; exon_id "YDL180W.1";
IV	SGD	CDS	135896	137536	.	+	0	gene_id "YDL180W"; transcript_id "YDL180W"; exon_number "1"; gene_source "SGD"; gene_biotype "protein_coding"; transcript_source "SGD"; transcript_biotype "protein_coding"; protein_id "YDL180W"; protein_version "1";
IV	SGD	start_codon	135896	135898	.	+	0	gene_id "YDL180W"; transcript_id "YDL180W"; exon_number "1"; gene_source "SGD"; gene_biotype "protein_coding"; transcript_source "SGD"; transcript_biotype "protein_coding";
IV	SGD	stop_codon	137537	137539	.	+	0	gene_id "YDL180W"; transcript_id "YDL180W"; exon_number "1"; gene_source "SGD"; gene_biotype "protein_coding"; transcript_source "SGD"; transcript_biotype "protein_coding";
IV	SGD	gene	138196	139371	.	+	.	gene_id "YDL179W"; gene_name "PCL9"; gene_source "SGD"; gene_biotype "protein_coding";
IV	SGD	transcript	138196	139371	.	+	.	gene_id "YDL179W"; transcript_id "YDL179W"; gene_name "PCL9"; gene_source "SGD"; gene_biotype "protein_coding"; transcript_name "PCL9"; transcript_source "SGD"; transcript_biotype "protein_coding";
IV	SGD	exon	138196	139371	.	+	.	gene_id "YDL179W"; transcript_id "YDL179W"; exon_number "1"; gene_name "PCL9"; gene_source "SGD"; gene_biotype "protein_coding"; transcript_name "PCL9"; transcript_source "SGD"; transcript_biotype "protein_coding"; exon_id "YDL179W.1";
IV	SGD	CDS	138291	139202	.	+	0	gene_id "YDL179W"; transcript_id "YDL179W"; exon_number "1"; gene_name "PCL9"; gene_source "SGD"; gene_biotype "protein_coding"; transcript_name "PCL9"; transcript_source "SGD"; transcript_biotype "protein_coding"; protein_id "YDL179W"; protein_version "1";
IV	SGD	start_codon	138291	138293	.	+	0	gene_id "YDL179W"; transcript_id "YDL179W"; exon_number "1"; gene_name "PCL9"; gene_source "SGD"; gene_biotype "protein_coding"; transcript_name "PCL9"; transcript_source "SGD"; transcript_biotype "protein_coding";
IV	SGD	stop_codon	139203	139205	.	+	0	gene_id "YDL179W"; transcript_id "YDL179W"; exon_number "1"; gene_name "PCL9"; gene_source "SGD"; gene_biotype "protein_coding"; transcript_name "PCL9"; transcript_source "SGD"; transcript_biotype "protein_coding";
IV	SGD	gene	139497	141247	.	+	.	gene_id "YDL178W"; gene_name "DLD2"; gene_source "SGD"; gene_biotype "protein_coding";
IV	SGD	transcript	139497	141247	.	+	.	gene_id "YDL178W"; transcript_id "YDL178W"; gene_name "DLD2"; gene_source "SGD"; gene_biotype "protein_coding"; transcript_name "DLD2"; transcript_source "SGD"; transcript_biotype "protein_coding";
IV	SGD	exon	139497	141247	.	+	.	gene_id "YDL178W"; transcript_id "YDL178W"; exon_number "1"; gene_name "DLD2"; gene_source "SGD"; gene_biotype "protein_coding"; transcript_name "DLD2"; transcript_source "SGD"; transcript_biotype "protein_coding"; exon_id "YDL178W.1";
IV	SGD	CDS	139522	141111	.	+	0	gene_id "YDL178W"; transcript_id "YDL178W"; exon_number "1"; gene_name "DLD2"; gene_source "SGD"; gene_biotype "protein_coding"; transcript_name "DLD2"; transcript_source "SGD"; transcript_biotype "protein_coding"; protein_id "YDL178W"; protein_version "1";
IV	SGD	start_codon	139522	139524	.	+	0	gene_id "YDL178W"; transcript_id "YDL178W"; exon_number "1"; gene_name "DLD2"; gene_source "SGD"; gene_biotype "protein_coding"; transcript_name "DLD2"; transcript_source "SGD"; transcript_biotype "protein_coding";
IV	SGD	stop_codon	141112	141114	.	+	0	gene_id "YDL178W"; transcript_id "YDL178W"; exon_number "1"; gene_name "DLD2"; gene_source "SGD"; gene_biotype "protein_coding"; transcript_name "DLD2"; transcript_source "SGD"; transcript_biotype "protein_coding";
IV	SGD	gene	141113	141816	.	-	.	gene_id "YDL177C"; gene_source "SGD"; gene_biotype "protein_coding";
IV	SGD	transcript	141113	141816	.	-	.	gene_id "YDL177C"; transcript_id "YDL177C"; gene_source "SGD"; gene_biotype "protein_coding"; transcript_source "SGD"; transcript_biotype "protein_coding";
IV	SGD	exon	141113	141816	.	-	.	gene_id "YDL177C"; transcript_id "YDL177C"; exon_number "1"; gene_source "SGD"; gene_biotype "protein_coding"; transcript_source "SGD"; transcript_biotype "protein_coding"; exon_id "YDL177C.1";
IV	SGD	CDS	141212	141721	.	-	0	gene_id "YDL177C"; transcript_id "YDL177C"; exon_number "1"; gene_source "SGD"; gene_biotype "protein_coding"; transcript_source "SGD"; transcript_biotype "protein_coding"; protein_id "YDL177C"; protein_version "1";
IV	SGD	start_codon	141719	141721	.	-	0	gene_id "YDL177C"; transcript_id "YDL177C"; exon_number "1"; gene_source "SGD"; gene_biotype "protein_coding"; transcript_source "SGD"; transcript_biotype "protein_coding";
IV	SGD	stop_codon	141209	141211	.	-	0	gene_id "YDL177C"; transcript_id "YDL177C"; exon_number "1"; gene_source "SGD"; gene_biotype "protein_coding"; transcript_source "SGD"; transcript_biotype "protein_coding";
IV	SGD	gene	141960	144338	.	+	.	gene_id "YDL176W"; gene_source "SGD"; gene_biotype "protein_coding";
IV	SGD	transcript	141960	144338	.	+	.	gene_id "YDL176W"; transcript_id "YDL176W"; gene_source "SGD"; gene_biotype "protein_coding"; transcript_source "SGD"; transcript_biotype "protein_coding";
IV	SGD	exon	141960	144338	.	+	.	gene_id "YDL176W"; transcript_id "YDL176W"; exon_number "1"; gene_source "SGD"; gene_biotype "protein_coding"; transcript_source "SGD"; transcript_biotype "protein_coding"; exon_id "YDL176W.1";
IV	SGD	CDS	142097	144220	.	+	0	gene_id "YDL176W"; transcript_id "YDL176W"; exon_number "1"; gene_source "SGD"; gene_biotype "protein_coding"; transcript_source "SGD"; transcript_biotype "protein_coding"; protein_id "YDL176W"; protein_version "1";
IV	SGD	start_codon	142097	142099	.	+	0	gene_id "YDL176W"; transcript_id "YDL176W"; exon_number "1"; gene_source "SGD"; gene_biotype "protein_coding"; transcript_source "SGD"; transcript_biotype "protein_coding";
IV	SGD	stop_codon	144221	144223	.	+	0	gene_id "YDL176W"; transcript_id "YDL176W"; exon_number "1"; gene_source "SGD"; gene_biotype "protein_coding"; transcript_source "SGD"; transcript_biotype "protein_coding";
IV	SGD	gene	144266	145551	.	-	.	gene_id "YDL175C"; gene_name "AIR2"; gene_source "SGD"; gene_biotype "protein_coding";
IV	SGD	transcript	144266	145551	.	-	.	gene_id "YDL175C"; transcript_id "YDL175C"; gene_name "AIR2"; gene_source "SGD"; gene_biotype "protein_coding"; transcript_name "AIR2"; transcript_source "SGD"; transcript_biotype "protein_coding";
IV	SGD	exon	144266	145551	.	-	.	gene_id "YDL175C"; transcript_id "YDL175C"; exon_number "1"; gene_name "AIR2"; gene_source "SGD"; gene_biotype "protein_coding"; transcript_name "AIR2"; transcript_source "SGD"; transcript_biotype "protein_coding"; exon_id "YDL175C.1";
IV	SGD	CDS	144487	145518	.	-	0	gene_id "YDL175C"; transcript_id "YDL175C"; exon_number "1"; gene_name "AIR2"; gene_source "SGD"; gene_biotype "protein_coding"; transcript_name "AIR2"; transcript_source "SGD"; transcript_biotype "protein_coding"; protein_id "YDL175C"; protein_version "1";
IV	SGD	start_codon	145516	145518	.	-	0	gene_id "YDL175C"; transcript_id "YDL175C"; exon_number "1"; gene_name "AIR2"; gene_source "SGD"; gene_biotype "protein_coding"; transcript_name "AIR2"; transcript_source "SGD"; transcript_biotype "protein_coding";
IV	SGD	stop_codon	144484	144486	.	-	0	gene_id "YDL175C"; transcript_id "YDL175C"; exon_number "1"; gene_name "AIR2"; gene_source "SGD"; gene_biotype "protein_coding"; transcript_name "AIR2"; transcript_source "SGD"; transcript_biotype "protein_coding";
IV	SGD	gene	145734	147988	.	-	.	gene_id "YDL174C"; gene_name "DLD1"; gene_source "SGD"; gene_biotype "protein_coding";
IV	SGD	transcript	145734	147988	.	-	.	gene_id "YDL174C"; transcript_id "YDL174C"; gene_name "DLD1"; gene_source "SGD"; gene_biotype "protein_coding"; transcript_name "DLD1"; transcript_source "SGD"; transcript_biotype "protein_coding";
IV	SGD	exon	145734	147988	.	-	.	gene_id "YDL174C"; transcript_id "YDL174C"; exon_number "1"; gene_name "DLD1"; gene_source "SGD"; gene_biotype "protein_coding"; transcript_name "DLD1"; transcript_source "SGD"; transcript_biotype "protein_coding"; exon_id "YDL174C.1";
IV	SGD	CDS	145829	147589	.	-	0	gene_id "YDL174C"; transcript_id "YDL174C"; exon_number "1"; gene_name "DLD1"; gene_source "SGD"; gene_biotype "protein_coding"; transcript_name "DLD1"; transcript_source "SGD"; transcript_biotype "protein_coding"; protein_id "YDL174C"; protein_version "1";
IV	SGD	start_codon	147587	147589	.	-	0	gene_id "YDL174C"; transcript_id "YDL174C"; exon_number "1"; gene_name "DLD1"; gene_source "SGD"; gene_biotype "protein_coding"; transcript_name "DLD1"; transcript_source "SGD"; transcript_biotype "protein_coding";
IV	SGD	stop_codon	145826	145828	.	-	0	gene_id "YDL174C"; transcript_id "YDL174C"; exon_number "1"; gene_name "DLD1"; gene_source "SGD"; gene_biotype "protein_coding"; transcript_name "DLD1"; transcript_source "SGD"; transcript_biotype "protein_coding";
IV	SGD	gene	148191	149078	.	+	.	gene_id "YDL173W"; gene_name "PAR32"; gene_source "SGD"; gene_biotype "protein_coding";
IV	SGD	transcript	148191	149078	.	+	.	gene_id "YDL173W"; transcript_id "YDL173W"; gene_name "PAR32"; gene_source "SGD"; gene_biotype "protein_coding"; transcript_name "PAR32"; transcript_source "SGD"; transcript_biotype "protein_coding";
IV	SGD	exon	148191	149078	.	+	.	gene_id "YDL173W"; transcript_id "YDL173W"; exon_number "1"; gene_name "PAR32"; gene_source "SGD"; gene_biotype "protein_coding"; transcript_name "PAR32"; transcript_source "SGD"; transcript_biotype "protein_coding"; exon_id "YDL173W.1";
IV	SGD	CDS	148191	149075	.	+	0	gene_id "YDL173W"; transcript_id "YDL173W"; exon_number "1"; gene_name "PAR32"; gene_source "SGD"; gene_biotype "protein_coding"; transcript_name "PAR32"; transcript_source "SGD"; transcript_biotype "protein_coding"; protein_id "YDL173W"; protein_version "1";
IV	SGD	start_codon	148191	148193	.	+	0	gene_id "YDL173W"; transcript_id "YDL173W"; exon_number "1"; gene_name "PAR32"; gene_source "SGD"; gene_biotype "protein_coding"; transcript_name "PAR32"; transcript_source "SGD"; transcript_biotype "protein_coding";
IV	SGD	stop_codon	149076	149078	.	+	0	gene_id "YDL173W"; transcript_id "YDL173W"; exon_number "1"; gene_name "PAR32"; gene_source "SGD"; gene_biotype "protein_coding"; transcript_name "PAR32"; transcript_source "SGD"; transcript_biotype "protein_coding";
IV	SGD	gene	148607	149086	.	-	.	gene_id "YDL172C"; gene_source "SGD"; gene_biotype "protein_coding";
IV	SGD	transcript	148607	149086	.	-	.	gene_id "YDL172C"; transcript_id "YDL172C"; gene_source "SGD"; gene_biotype "protein_coding"; transcript_source "SGD"; transcript_biotype "protein_coding";
IV	SGD	exon	148607	149086	.	-	.	gene_id "YDL172C"; transcript_id "YDL172C"; exon_number "1"; gene_source "SGD"; gene_biotype "protein_coding"; transcript_source "SGD"; transcript_biotype "protein_coding"; exon_id "YDL172C.1";
IV	SGD	CDS	148610	149086	.	-	0	gene_id "YDL172C"; transcript_id "YDL172C"; exon_number "1"; gene_source "SGD"; gene_biotype "protein_coding"; transcript_source "SGD"; transcript_biotype "protein_coding"; protein_id "YDL172C"; protein_version "1";
IV	SGD	start_codon	149084	149086	.	-	0	gene_id "YDL172C"; transcript_id "YDL172C"; exon_number "1"; gene_source "SGD"; gene_biotype "protein_coding"; transcript_source "SGD"; transcript_biotype "protein_coding";
IV	SGD	stop_codon	148607	148609	.	-	0	gene_id "YDL172C"; transcript_id "YDL172C"; exon_number "1"; gene_source "SGD"; gene_biotype "protein_coding"; transcript_source "SGD"; transcript_biotype "protein_coding";
IV	SGD	gene	149203	155640	.	-	.	gene_id "YDL171C"; gene_name "GLT1"; gene_source "SGD"; gene_biotype "protein_coding";
IV	SGD	transcript	149203	155640	.	-	.	gene_id "YDL171C"; transcript_id "YDL171C"; gene_name "GLT1"; gene_source "SGD"; gene_biotype "protein_coding"; transcript_name "GLT1"; transcript_source "SGD"; transcript_biotype "protein_coding";
IV	SGD	exon	149203	155640	.	-	.	gene_id "YDL171C"; transcript_id "YDL171C"; exon_number "1"; gene_name "GLT1"; gene_source "SGD"; gene_biotype "protein_coding"; transcript_name "GLT1"; transcript_source "SGD"; transcript_biotype "protein_coding"; exon_id "YDL171C.1";
IV	SGD	CDS	149206	155640	.	-	0	gene_id "YDL171C"; transcript_id "YDL171C"; exon_number "1"; gene_name "GLT1"; gene_source "SGD"; gene_biotype "protein_coding"; transcript_name "GLT1"; transcript_source "SGD"; transcript_biotype "protein_coding"; protein_id "YDL171C"; protein_version "1";
IV	SGD	start_codon	155638	155640	.	-	0	gene_id "YDL171C"; transcript_id "YDL171C"; exon_number "1"; gene_name "GLT1"; gene_source "SGD"; gene_biotype "protein_coding"; transcript_name "GLT1"; transcript_source "SGD"; transcript_biotype "protein_coding";
IV	SGD	stop_codon	149203	149205	.	-	0	gene_id "YDL171C"; transcript_id "YDL171C"; exon_number "1"; gene_name "GLT1"; gene_source "SGD"; gene_biotype "protein_coding"; transcript_name "GLT1"; transcript_source "SGD"; transcript_biotype "protein_coding";
IV	SGD	gene	156318	157904	.	+	.	gene_id "YDL170W"; gene_name "UGA3"; gene_source "SGD"; gene_biotype "protein_coding";
IV	SGD	transcript	156318	157904	.	+	.	gene_id "YDL170W"; transcript_id "YDL170W"; gene_name "UGA3"; gene_source "SGD"; gene_biotype "protein_coding"; transcript_name "UGA3"; transcript_source "SGD"; transcript_biotype "protein_coding";
IV	SGD	exon	156318	157904	.	+	.	gene_id "YDL170W"; transcript_id "YDL170W"; exon_number "1"; gene_name "UGA3"; gene_source "SGD"; gene_biotype "protein_coding"; transcript_name "UGA3"; transcript_source "SGD"; transcript_biotype "protein_coding"; exon_id "YDL170W.1";
IV	SGD	CDS	156318	157901	.	+	0	gene_id "YDL170W"; transcript_id "YDL170W"; exon_number "1"; gene_name "UGA3"; gene_source "SGD"; gene_biotype "protein_coding"; transcript_name "UGA3"; transcript_source "SGD"; transcript_biotype "protein_coding"; protein_id "YDL170W"; protein_version "1";
IV	SGD	start_codon	156318	156320	.	+	0	gene_id "YDL170W"; transcript_id "YDL170W"; exon_number "1"; gene_name "UGA3"; gene_source "SGD"; gene_biotype "protein_coding"; transcript_name "UGA3"; transcript_source "SGD"; transcript_biotype "protein_coding";
IV	SGD	stop_codon	157902	157904	.	+	0	gene_id "YDL170W"; transcript_id "YDL170W"; exon_number "1"; gene_name "UGA3"; gene_source "SGD"; gene_biotype "protein_coding"; transcript_name "UGA3"; transcript_source "SGD"; transcript_biotype "protein_coding";
IV	SGD	gene	158064	158735	.	-	.	gene_id "YDL169C"; gene_name "UGX2"; gene_source "SGD"; gene_biotype "protein_coding";
IV	SGD	transcript	158064	158735	.	-	.	gene_id "YDL169C"; transcript_id "YDL169C"; gene_name "UGX2"; gene_source "SGD"; gene_biotype "protein_coding"; transcript_name "UGX2"; transcript_source "SGD"; transcript_biotype "protein_coding";
IV	SGD	exon	158064	158735	.	-	.	gene_id "YDL169C"; transcript_id "YDL169C"; exon_number "1"; gene_name "UGX2"; gene_source "SGD"; gene_biotype "protein_coding"; transcript_name "UGX2"; transcript_source "SGD"; transcript_biotype "protein_coding"; exon_id "YDL169C.1";
IV	SGD	CDS	158067	158735	.	-	0	gene_id "YDL169C"; transcript_id "YDL169C"; exon_number "1"; gene_name "UGX2"; gene_source "SGD"; gene_biotype "protein_coding"; transcript_name "UGX2"; transcript_source "SGD"; transcript_biotype "protein_coding"; protein_id "YDL169C"; protein_version "1";
IV	SGD	start_codon	158733	158735	.	-	0	gene_id "YDL169C"; transcript_id "YDL169C"; exon_number "1"; gene_name "UGX2"; gene_source "SGD"; gene_biotype "protein_coding"; transcript_name "UGX2"; transcript_source "SGD"; transcript_biotype "protein_coding";
IV	SGD	stop_codon	158064	158066	.	-	0	gene_id "YDL169C"; transcript_id "YDL169C"; exon_number "1"; gene_name "UGX2"; gene_source "SGD"; gene_biotype "protein_coding"; transcript_name "UGX2"; transcript_source "SGD"; transcript_biotype "protein_coding";
IV	SGD	gene	159533	160967	.	+	.	gene_id "YDL168W"; gene_name "SFA1"; gene_source "SGD"; gene_biotype "protein_coding";
IV	SGD	transcript	159533	160967	.	+	.	gene_id "YDL168W"; transcript_id "YDL168W"; gene_name "SFA1"; gene_source "SGD"; gene_biotype "protein_coding"; transcript_name "SFA1"; transcript_source "SGD"; transcript_biotype "protein_coding";
IV	SGD	exon	159533	160967	.	+	.	gene_id "YDL168W"; transcript_id "YDL168W"; exon_number "1"; gene_name "SFA1"; gene_source "SGD"; gene_biotype "protein_coding"; transcript_name "SFA1"; transcript_source "SGD"; transcript_biotype "protein_coding"; exon_id "YDL168W.1";
IV	SGD	CDS	159604	160761	.	+	0	gene_id "YDL168W"; transcript_id "YDL168W"; exon_number "1"; gene_name "SFA1"; gene_source "SGD"; gene_biotype "protein_coding"; transcript_name "SFA1"; transcript_source "SGD"; transcript_biotype "protein_coding"; protein_id "YDL168W"; protein_version "1";
IV	SGD	start_codon	159604	159606	.	+	0	gene_id "YDL168W"; transcript_id "YDL168W"; exon_number "1"; gene_name "SFA1"; gene_source "SGD"; gene_biotype "protein_coding"; transcript_name "SFA1"; transcript_source "SGD"; transcript_biotype "protein_coding";
IV	SGD	stop_codon	160762	160764	.	+	0	gene_id "YDL168W"; transcript_id "YDL168W"; exon_number "1"; gene_name "SFA1"; gene_source "SGD"; gene_biotype "protein_coding"; transcript_name "SFA1"; transcript_source "SGD"; transcript_biotype "protein_coding";
IV	SGD	gene	160816	163210	.	-	.	gene_id "YDL167C"; gene_name "NRP1"; gene_source "SGD"; gene_biotype "protein_coding";
IV	SGD	transcript	160816	163210	.	-	.	gene_id "YDL167C"; transcript_id "YDL167C"; gene_name "NRP1"; gene_source "SGD"; gene_biotype "protein_coding"; transcript_name "NRP1"; transcript_source "SGD"; transcript_biotype "protein_coding";
IV	SGD	exon	160816	163210	.	-	.	gene_id "YDL167C"; transcript_id "YDL167C"; exon_number "1"; gene_name "NRP1"; gene_source "SGD"; gene_biotype "protein_coding"; transcript_name "NRP1"; transcript_source "SGD"; transcript_biotype "protein_coding"; exon_id "YDL167C.1";
IV	SGD	CDS	160998	163154	.	-	0	gene_id "YDL167C"; transcript_id "YDL167C"; exon_number "1"; gene_name "NRP1"; gene_source "SGD"; gene_biotype "protein_coding"; transcript_name "NRP1"; transcript_source "SGD"; transcript_biotype "protein_coding"; protein_id "YDL167C"; protein_version "1";
IV	SGD	start_codon	163152	163154	.	-	0	gene_id "YDL167C"; transcript_id "YDL167C"; exon_number "1"; gene_name "NRP1"; gene_source "SGD"; gene_biotype "protein_coding"; transcript_name "NRP1"; transcript_source "SGD"; transcript_biotype "protein_coding";
IV	SGD	stop_codon	160995	160997	.	-	0	gene_id "YDL167C"; transcript_id "YDL167C"; exon_number "1"; gene_name "NRP1"; gene_source "SGD"; gene_biotype "protein_coding"; transcript_name "NRP1"; transcript_source "SGD"; transcript_biotype "protein_coding";
IV	SGD	gene	163374	164096	.	-	.	gene_id "YDL166C"; gene_name "FAP7"; gene_source "SGD"; gene_biotype "protein_coding";
IV	SGD	transcript	163374	164096	.	-	.	gene_id "YDL166C"; transcript_id "YDL166C"; gene_name "FAP7"; gene_source "SGD"; gene_biotype "protein_coding"; transcript_name "FAP7"; transcript_source "SGD"; transcript_biotype "protein_coding";
IV	SGD	exon	163374	164096	.	-	.	gene_id "YDL166C"; transcript_id "YDL166C"; exon_number "1"; gene_name "FAP7"; gene_source "SGD"; gene_biotype "protein_coding"; transcript_name "FAP7"; transcript_source "SGD"; transcript_biotype "protein_coding"; exon_id "YDL166C.1";
IV	SGD	CDS	163452	164042	.	-	0	gene_id "YDL166C"; transcript_id "YDL166C"; exon_number "1"; gene_name "FAP7"; gene_source "SGD"; gene_biotype "protein_coding"; transcript_name "FAP7"; transcript_source "SGD"; transcript_biotype "protein_coding"; protein_id "YDL166C"; protein_version "1";
IV	SGD	start_codon	164040	164042	.	-	0	gene_id "YDL166C"; transcript_id "YDL166C"; exon_number "1"; gene_name "FAP7"; gene_source "SGD"; gene_biotype "protein_coding"; transcript_name "FAP7"; transcript_source "SGD"; transcript_biotype "protein_coding";
IV	SGD	stop_codon	163449	163451	.	-	0	gene_id "YDL166C"; transcript_id "YDL166C"; exon_number "1"; gene_name "FAP7"; gene_source "SGD"; gene_biotype "protein_coding"; transcript_name "FAP7"; transcript_source "SGD"; transcript_biotype "protein_coding";
IV	SGD	gene	164228	164984	.	+	.	gene_id "YDL165W"; gene_name "CDC36"; gene_source "SGD"; gene_biotype "protein_coding";
IV	SGD	transcript	164228	164984	.	+	.	gene_id "YDL165W"; transcript_id "YDL165W"; gene_name "CDC36"; gene_source "SGD"; gene_biotype "protein_coding"; transcript_name "CDC36"; transcript_source "SGD"; transcript_biotype "protein_coding";
IV	SGD	exon	164228	164984	.	+	.	gene_id "YDL165W"; transcript_id "YDL165W"; exon_number "1"; gene_name "CDC36"; gene_source "SGD"; gene_biotype "protein_coding"; transcript_name "CDC36"; transcript_source "SGD"; transcript_biotype "protein_coding"; exon_id "YDL165W.1";
IV	SGD	CDS	164290	164862	.	+	0	gene_id "YDL165W"; transcript_id "YDL165W"; exon_number "1"; gene_name "CDC36"; gene_source "SGD"; gene_biotype "protein_coding"; transcript_name "CDC36"; transcript_source "SGD"; transcript_biotype "protein_coding"; protein_id "YDL165W"; protein_version "1";
IV	SGD	start_codon	164290	164292	.	+	0	gene_id "YDL165W"; transcript_id "YDL165W"; exon_number "1"; gene_name "CDC36"; gene_source "SGD"; gene_biotype "protein_coding"; transcript_name "CDC36"; transcript_source "SGD"; transcript_biotype "protein_coding";
IV	SGD	stop_codon	164863	164865	.	+	0	gene_id "YDL165W"; transcript_id "YDL165W"; exon_number "1"; gene_name "CDC36"; gene_source "SGD"; gene_biotype "protein_coding"; transcript_name "CDC36"; transcript_source "SGD"; transcript_biotype "protein_coding";
IV	SGD	gene	164825	167305	.	-	.	gene_id "YDL164C"; gene_name "CDC9"; gene_source "SGD"; gene_biotype "protein_coding";
IV	SGD	transcript	164825	167305	.	-	.	gene_id "YDL164C"; transcript_id "YDL164C"; gene_name "CDC9"; gene_source "SGD"; gene_biotype "protein_coding"; transcript_name "CDC9"; transcript_source "SGD"; transcript_biotype "protein_coding";
IV	SGD	exon	164825	167305	.	-	.	gene_id "YDL164C"; transcript_id "YDL164C"; exon_number "1"; gene_name "CDC9"; gene_source "SGD"; gene_biotype "protein_coding"; transcript_name "CDC9"; transcript_source "SGD"; transcript_biotype "protein_coding"; exon_id "YDL164C.1";
IV	SGD	CDS	164990	167254	.	-	0	gene_id "YDL164C"; transcript_id "YDL164C"; exon_number "1"; gene_name "CDC9"; gene_source "SGD"; gene_biotype "protein_coding"; transcript_name "CDC9"; transcript_source "SGD"; transcript_biotype "protein_coding"; protein_id "YDL164C"; protein_version "1";
IV	SGD	start_codon	167252	167254	.	-	0	gene_id "YDL164C"; transcript_id "YDL164C"; exon_number "1"; gene_name "CDC9"; gene_source "SGD"; gene_biotype "protein_coding"; transcript_name "CDC9"; transcript_source "SGD"; transcript_biotype "protein_coding";
IV	SGD	stop_codon	164987	164989	.	-	0	gene_id "YDL164C"; transcript_id "YDL164C"; exon_number "1"; gene_name "CDC9"; gene_source "SGD"; gene_biotype "protein_coding"; transcript_name "CDC9"; transcript_source "SGD"; transcript_biotype "protein_coding";
IV	SGD	gene	166956	167258	.	+	.	gene_id "YDL163W"; gene_source "SGD"; gene_biotype "protein_coding";
IV	SGD	transcript	166956	167258	.	+	.	gene_id "YDL163W"; transcript_id "YDL163W"; gene_source "SGD"; gene_biotype "protein_coding"; transcript_source "SGD"; transcript_biotype "protein_coding";
IV	SGD	exon	166956	167258	.	+	.	gene_id "YDL163W"; transcript_id "YDL163W"; exon_number "1"; gene_source "SGD"; gene_biotype "protein_coding"; transcript_source "SGD"; transcript_biotype "protein_coding"; exon_id "YDL163W.1";
IV	SGD	CDS	166956	167255	.	+	0	gene_id "YDL163W"; transcript_id "YDL163W"; exon_number "1"; gene_source "SGD"; gene_biotype "protein_coding"; transcript_source "SGD"; transcript_biotype "protein_coding"; protein_id "YDL163W"; protein_version "1";
IV	SGD	start_codon	166956	166958	.	+	0	gene_id "YDL163W"; transcript_id "YDL163W"; exon_number "1"; gene_source "SGD"; gene_biotype "protein_coding"; transcript_source "SGD"; transcript_biotype "protein_coding";
IV	SGD	stop_codon	167256	167258	.	+	0	gene_id "YDL163W"; transcript_id "YDL163W"; exon_number "1"; gene_source "SGD"; gene_biotype "protein_coding"; transcript_source "SGD"; transcript_biotype "protein_coding";
IV	SGD	gene	167359	167715	.	-	.	gene_id "YDL162C"; gene_source "SGD"; gene_biotype "protein_coding";
IV	SGD	transcript	167359	167715	.	-	.	gene_id "YDL162C"; transcript_id "YDL162C"; gene_source "SGD"; gene_biotype "protein_coding"; transcript_source "SGD"; transcript_biotype "protein_coding";
IV	SGD	exon	167359	167715	.	-	.	gene_id "YDL162C"; transcript_id "YDL162C"; exon_number "1"; gene_source "SGD"; gene_biotype "protein_coding"; transcript_source "SGD"; transcript_biotype "protein_coding"; exon_id "YDL162C.1";
IV	SGD	CDS	167362	167715	.	-	0	gene_id "YDL162C"; transcript_id "YDL162C"; exon_number "1"; gene_source "SGD"; gene_biotype "protein_coding"; transcript_source "SGD"; transcript_biotype "protein_coding"; protein_id "YDL162C"; protein_version "1";
IV	SGD	start_codon	167713	167715	.	-	0	gene_id "YDL162C"; transcript_id "YDL162C"; exon_number "1"; gene_source "SGD"; gene_biotype "protein_coding"; transcript_source "SGD"; transcript_biotype "protein_coding";
IV	SGD	stop_codon	167359	167361	.	-	0	gene_id "YDL162C"; transcript_id "YDL162C"; exon_number "1"; gene_source "SGD"; gene_biotype "protein_coding"; transcript_source "SGD"; transcript_biotype "protein_coding";
IV	SGD	gene	167698	169310	.	+	.	gene_id "YDL161W"; gene_name "ENT1"; gene_source "SGD"; gene_biotype "protein_coding";
IV	SGD	transcript	167698	169310	.	+	.	gene_id "YDL161W"; transcript_id "YDL161W"; gene_name "ENT1"; gene_source "SGD"; gene_biotype "protein_coding"; transcript_name "ENT1"; transcript_source "SGD"; transcript_biotype "protein_coding";
IV	SGD	exon	167698	169310	.	+	.	gene_id "YDL161W"; transcript_id "YDL161W"; exon_number "1"; gene_name "ENT1"; gene_source "SGD"; gene_biotype "protein_coding"; transcript_name "ENT1"; transcript_source "SGD"; transcript_biotype "protein_coding"; exon_id "YDL161W.1";
IV	SGD	CDS	167714	169075	.	+	0	gene_id "YDL161W"; transcript_id "YDL161W"; exon_number "1"; gene_name "ENT1"; gene_source "SGD"; gene_biotype "protein_coding"; transcript_name "ENT1"; transcript_source "SGD"; transcript_biotype "protein_coding"; protein_id "YDL161W"; protein_version "1";
IV	SGD	start_codon	167714	167716	.	+	0	gene_id "YDL161W"; transcript_id "YDL161W"; exon_number "1"; gene_name "ENT1"; gene_source "SGD"; gene_biotype "protein_coding"; transcript_name "ENT1"; transcript_source "SGD"; transcript_biotype "protein_coding";
IV	SGD	stop_codon	169076	169078	.	+	0	gene_id "YDL161W"; transcript_id "YDL161W"; exon_number "1"; gene_name "ENT1"; gene_source "SGD"; gene_biotype "protein_coding"; transcript_name "ENT1"; transcript_source "SGD"; transcript_biotype "protein_coding";
IV	SGD	gene	169147	169641	.	-	.	gene_id "YDL160C-A"; gene_name "MHF2"; gene_source "SGD"; gene_biotype "protein_coding";
IV	SGD	transcript	169147	169641	.	-	.	gene_id "YDL160C-A"; transcript_id "YDL160C-A"; gene_name "MHF2"; gene_source "SGD"; gene_biotype "protein_coding"; transcript_source "SGD"; transcript_biotype "protein_coding";
IV	SGD	exon	169147	169641	.	-	.	gene_id "YDL160C-A"; transcript_id "YDL160C-A"; exon_number "1"; gene_name "MHF2"; gene_source "SGD"; gene_biotype "protein_coding"; transcript_source "SGD"; transcript_biotype "protein_coding"; exon_id "YDL160C-A.1";
IV	SGD	CDS	169369	169608	.	-	0	gene_id "YDL160C-A"; transcript_id "YDL160C-A"; exon_number "1"; gene_name "MHF2"; gene_source "SGD"; gene_biotype "protein_coding"; transcript_source "SGD"; transcript_biotype "protein_coding"; protein_id "YDL160C-A"; protein_version "1";
IV	SGD	start_codon	169606	169608	.	-	0	gene_id "YDL160C-A"; transcript_id "YDL160C-A"; exon_number "1"; gene_name "MHF2"; gene_source "SGD"; gene_biotype "protein_coding"; transcript_source "SGD"; transcript_biotype "protein_coding";
IV	SGD	stop_codon	169366	169368	.	-	0	gene_id "YDL160C-A"; transcript_id "YDL160C-A"; exon_number "1"; gene_name "MHF2"; gene_source "SGD"; gene_biotype "protein_coding"; transcript_source "SGD"; transcript_biotype "protein_coding";
IV	SGD	gene	170410	171930	.	-	.	gene_id "YDL160C"; gene_name "DHH1"; gene_source "SGD"; gene_biotype "protein_coding";
IV	SGD	transcript	170410	171930	.	-	.	gene_id "YDL160C"; transcript_id "YDL160C"; gene_name "DHH1"; gene_source "SGD"; gene_biotype "protein_coding"; transcript_name "DHH1"; transcript_source "SGD"; transcript_biotype "protein_coding";
IV	SGD	exon	170410	171930	.	-	.	gene_id "YDL160C"; transcript_id "YDL160C"; exon_number "1"; gene_name "DHH1"; gene_source "SGD"; gene_biotype "protein_coding"; transcript_name "DHH1"; transcript_source "SGD"; transcript_biotype "protein_coding"; exon_id "YDL160C.1";
IV	SGD	CDS	170413	171930	.	-	0	gene_id "YDL160C"; transcript_id "YDL160C"; exon_number "1"; gene_name "DHH1"; gene_source "SGD"; gene_biotype "protein_coding"; transcript_name "DHH1"; transcript_source "SGD"; transcript_biotype "protein_coding"; protein_id "YDL160C"; protein_version "1";
IV	SGD	start_codon	171928	171930	.	-	0	gene_id "YDL160C"; transcript_id "YDL160C"; exon_number "1"; gene_name "DHH1"; gene_source "SGD"; gene_biotype "protein_coding"; transcript_name "DHH1"; transcript_source "SGD"; transcript_biotype "protein_coding";
IV	SGD	stop_codon	170410	170412	.	-	0	gene_id "YDL160C"; transcript_id "YDL160C"; exon_number "1"; gene_name "DHH1"; gene_source "SGD"; gene_biotype "protein_coding"; transcript_name "DHH1"; transcript_source "SGD"; transcript_biotype "protein_coding";
IV	SGD	gene	172182	172313	.	+	.	gene_id "YDL159W-A"; gene_source "SGD"; gene_biotype "protein_coding";
IV	SGD	transcript	172182	172313	.	+	.	gene_id "YDL159W-A"; transcript_id "YDL159W-A"; gene_source "SGD"; gene_biotype "protein_coding"; transcript_source "SGD"; transcript_biotype "protein_coding";
IV	SGD	exon	172182	172313	.	+	.	gene_id "YDL159W-A"; transcript_id "YDL159W-A"; exon_number "1"; gene_source "SGD"; gene_biotype "protein_coding"; transcript_source "SGD"; transcript_biotype "protein_coding"; exon_id "YDL159W-A.1";
IV	SGD	CDS	172182	172310	.	+	0	gene_id "YDL159W-A"; transcript_id "YDL159W-A"; exon_number "1"; gene_source "SGD"; gene_biotype "protein_coding"; transcript_source "SGD"; transcript_biotype "protein_coding"; protein_id "YDL159W-A"; protein_version "1";
IV	SGD	start_codon	172182	172184	.	+	0	gene_id "YDL159W-A"; transcript_id "YDL159W-A"; exon_number "1"; gene_source "SGD"; gene_biotype "protein_coding"; transcript_source "SGD"; transcript_biotype "protein_coding";
IV	SGD	stop_codon	172311	172313	.	+	0	gene_id "YDL159W-A"; transcript_id "YDL159W-A"; exon_number "1"; gene_source "SGD"; gene_biotype "protein_coding"; transcript_source "SGD"; transcript_biotype "protein_coding";
IV	SGD	gene	172435	174194	.	+	.	gene_id "YDL159W"; gene_name "STE7"; gene_source "SGD"; gene_biotype "protein_coding";
IV	SGD	transcript	172435	174194	.	+	.	gene_id "YDL159W"; transcript_id "YDL159W"; gene_name "STE7"; gene_source "SGD"; gene_biotype "protein_coding"; transcript_name "STE7"; transcript_source "SGD"; transcript_biotype "protein_coding";
IV	SGD	exon	172435	174194	.	+	.	gene_id "YDL159W"; transcript_id "YDL159W"; exon_number "1"; gene_name "STE7"; gene_source "SGD"; gene_biotype "protein_coding"; transcript_name "STE7"; transcript_source "SGD"; transcript_biotype "protein_coding"; exon_id "YDL159W.1";
IV	SGD	CDS	172481	174025	.	+	0	gene_id "YDL159W"; transcript_id "YDL159W"; exon_number "1"; gene_name "STE7"; gene_source "SGD"; gene_biotype "protein_coding"; transcript_name "STE7"; transcript_source "SGD"; transcript_biotype "protein_coding"; protein_id "YDL159W"; protein_version "1";
IV	SGD	start_codon	172481	172483	.	+	0	gene_id "YDL159W"; transcript_id "YDL159W"; exon_number "1"; gene_name "STE7"; gene_source "SGD"; gene_biotype "protein_coding"; transcript_name "STE7"; transcript_source "SGD"; transcript_biotype "protein_coding";
IV	SGD	stop_codon	174026	174028	.	+	0	gene_id "YDL159W"; transcript_id "YDL159W"; exon_number "1"; gene_name "STE7"; gene_source "SGD"; gene_biotype "protein_coding"; transcript_name "STE7"; transcript_source "SGD"; transcript_biotype "protein_coding";
IV	SGD	gene	173056	173232	.	-	.	gene_id "YDL159C-B"; gene_source "SGD"; gene_biotype "protein_coding";
IV	SGD	transcript	173056	173232	.	-	.	gene_id "YDL159C-B"; transcript_id "YDL159C-B"; gene_source "SGD"; gene_biotype "protein_coding"; transcript_source "SGD"; transcript_biotype "protein_coding";
IV	SGD	exon	173056	173232	.	-	.	gene_id "YDL159C-B"; transcript_id "YDL159C-B"; exon_number "1"; gene_source "SGD"; gene_biotype "protein_coding"; transcript_source "SGD"; transcript_biotype "protein_coding"; exon_id "YDL159C-B.1";
IV	SGD	CDS	173059	173232	.	-	0	gene_id "YDL159C-B"; transcript_id "YDL159C-B"; exon_number "1"; gene_source "SGD"; gene_biotype "protein_coding"; transcript_source "SGD"; transcript_biotype "protein_coding"; protein_id "YDL159C-B"; protein_version "1";
IV	SGD	start_codon	173230	173232	.	-	0	gene_id "YDL159C-B"; transcript_id "YDL159C-B"; exon_number "1"; gene_source "SGD"; gene_biotype "protein_coding"; transcript_source "SGD"; transcript_biotype "protein_coding";
IV	SGD	stop_codon	173056	173058	.	-	0	gene_id "YDL159C-B"; transcript_id "YDL159C-B"; exon_number "1"; gene_source "SGD"; gene_biotype "protein_coding"; transcript_source "SGD"; transcript_biotype "protein_coding";
IV	SGD	gene	173866	174174	.	-	.	gene_id "YDL158C"; gene_source "SGD"; gene_biotype "protein_coding";
IV	SGD	transcript	173866	174174	.	-	.	gene_id "YDL158C"; transcript_id "YDL158C"; gene_source "SGD"; gene_biotype "protein_coding"; transcript_source "SGD"; transcript_biotype "protein_coding";
IV	SGD	exon	173866	174174	.	-	.	gene_id "YDL158C"; transcript_id "YDL158C"; exon_number "1"; gene_source "SGD"; gene_biotype "protein_coding"; transcript_source "SGD"; transcript_biotype "protein_coding"; exon_id "YDL158C.1";
IV	SGD	CDS	173869	174174	.	-	0	gene_id "YDL158C"; transcript_id "YDL158C"; exon_number "1"; gene_source "SGD"; gene_biotype "protein_coding"; transcript_source "SGD"; transcript_biotype "protein_coding"; protein_id "YDL158C"; protein_version "1";
IV	SGD	start_codon	174172	174174	.	-	0	gene_id "YDL158C"; transcript_id "YDL158C"; exon_number "1"; gene_source "SGD"; gene_biotype "protein_coding"; transcript_source "SGD"; transcript_biotype "protein_coding";
IV	SGD	stop_codon	173866	173868	.	-	0	gene_id "YDL158C"; transcript_id "YDL158C"; exon_number "1"; gene_source "SGD"; gene_biotype "protein_coding"; transcript_source "SGD"; transcript_biotype "protein_coding";
IV	SGD	gene	174232	174588	.	-	.	gene_id "YDL157C"; gene_source "SGD"; gene_biotype "protein_coding";
IV	SGD	transcript	174232	174588	.	-	.	gene_id "YDL157C"; transcript_id "YDL157C"; gene_source "SGD"; gene_biotype "protein_coding"; transcript_source "SGD"; transcript_biotype "protein_coding";
IV	SGD	exon	174232	174588	.	-	.	gene_id "YDL157C"; transcript_id "YDL157C"; exon_number "1"; gene_source "SGD"; gene_biotype "protein_coding"; transcript_source "SGD"; transcript_biotype "protein_coding"; exon_id "YDL157C.1";
IV	SGD	CDS	174235	174588	.	-	0	gene_id "YDL157C"; transcript_id "YDL157C"; exon_number "1"; gene_source "SGD"; gene_biotype "protein_coding"; transcript_source "SGD"; transcript_biotype "protein_coding"; protein_id "YDL157C"; protein_version "1";
IV	SGD	start_codon	174586	174588	.	-	0	gene_id "YDL157C"; transcript_id "YDL157C"; exon_number "1"; gene_source "SGD"; gene_biotype "protein_coding"; transcript_source "SGD"; transcript_biotype "protein_coding";
IV	SGD	stop_codon	174232	174234	.	-	0	gene_id "YDL157C"; transcript_id "YDL157C"; exon_number "1"; gene_source "SGD"; gene_biotype "protein_coding"; transcript_source "SGD"; transcript_biotype "protein_coding";
IV	SGD	gene	174918	176486	.	+	.	gene_id "YDL156W"; gene_name "CMR1"; gene_source "SGD"; gene_biotype "protein_coding";
IV	SGD	transcript	174918	176486	.	+	.	gene_id "YDL156W"; transcript_id "YDL156W"; gene_name "CMR1"; gene_source "SGD"; gene_biotype "protein_coding"; transcript_source "SGD"; transcript_biotype "protein_coding";
IV	SGD	exon	174918	176486	.	+	.	gene_id "YDL156W"; transcript_id "YDL156W"; exon_number "1"; gene_name "CMR1"; gene_source "SGD"; gene_biotype "protein_coding"; transcript_source "SGD"; transcript_biotype "protein_coding"; exon_id "YDL156W.1";
IV	SGD	CDS	174918	176483	.	+	0	gene_id "YDL156W"; transcript_id "YDL156W"; exon_number "1"; gene_name "CMR1"; gene_source "SGD"; gene_biotype "protein_coding"; transcript_source "SGD"; transcript_biotype "protein_coding"; protein_id "YDL156W"; protein_version "1";
IV	SGD	start_codon	174918	174920	.	+	0	gene_id "YDL156W"; transcript_id "YDL156W"; exon_number "1"; gene_name "CMR1"; gene_source "SGD"; gene_biotype "protein_coding"; transcript_source "SGD"; transcript_biotype "protein_coding";
IV	SGD	stop_codon	176484	176486	.	+	0	gene_id "YDL156W"; transcript_id "YDL156W"; exon_number "1"; gene_name "CMR1"; gene_source "SGD"; gene_biotype "protein_coding"; transcript_source "SGD"; transcript_biotype "protein_coding";
IV	SGD	gene	176618	178226	.	+	.	gene_id "YDL155W"; gene_name "CLB3"; gene_source "SGD"; gene_biotype "protein_coding";
IV	SGD	transcript	176618	178226	.	+	.	gene_id "YDL155W"; transcript_id "YDL155W"; gene_name "CLB3"; gene_source "SGD"; gene_biotype "protein_coding"; transcript_name "CLB3"; transcript_source "SGD"; transcript_biotype "protein_coding";
IV	SGD	exon	176618	178226	.	+	.	gene_id "YDL155W"; transcript_id "YDL155W"; exon_number "1"; gene_name "CLB3"; gene_source "SGD"; gene_biotype "protein_coding"; transcript_name "CLB3"; transcript_source "SGD"; transcript_biotype "protein_coding"; exon_id "YDL155W.1";
IV	SGD	CDS	176773	178053	.	+	0	gene_id "YDL155W"; transcript_id "YDL155W"; exon_number "1"; gene_name "CLB3"; gene_source "SGD"; gene_biotype "protein_coding"; transcript_name "CLB3"; transcript_source "SGD"; transcript_biotype "protein_coding"; protein_id "YDL155W"; protein_version "1";
IV	SGD	start_codon	176773	176775	.	+	0	gene_id "YDL155W"; transcript_id "YDL155W"; exon_number "1"; gene_name "CLB3"; gene_source "SGD"; gene_biotype "protein_coding"; transcript_name "CLB3"; transcript_source "SGD"; transcript_biotype "protein_coding";
IV	SGD	stop_codon	178054	178056	.	+	0	gene_id "YDL155W"; transcript_id "YDL155W"; exon_number "1"; gene_name "CLB3"; gene_source "SGD"; gene_biotype "protein_coding"; transcript_name "CLB3"; transcript_source "SGD"; transcript_biotype "protein_coding";
IV	SGD	gene	178334	181039	.	+	.	gene_id "YDL154W"; gene_name "MSH5"; gene_source "SGD"; gene_biotype "protein_coding";
IV	SGD	transcript	178334	181039	.	+	.	gene_id "YDL154W"; transcript_id "YDL154W"; gene_name "MSH5"; gene_source "SGD"; gene_biotype "protein_coding"; transcript_name "MSH5"; transcript_source "SGD"; transcript_biotype "protein_coding";
IV	SGD	exon	178334	181039	.	+	.	gene_id "YDL154W"; transcript_id "YDL154W"; exon_number "1"; gene_name "MSH5"; gene_source "SGD"; gene_biotype "protein_coding"; transcript_name "MSH5"; transcript_source "SGD"; transcript_biotype "protein_coding"; exon_id "YDL154W.1";
IV	SGD	CDS	178334	181036	.	+	0	gene_id "YDL154W"; transcript_id "YDL154W"; exon_number "1"; gene_name "MSH5"; gene_source "SGD"; gene_biotype "protein_coding"; transcript_name "MSH5"; transcript_source "SGD"; transcript_biotype "protein_coding"; protein_id "YDL154W"; protein_version "1";
IV	SGD	start_codon	178334	178336	.	+	0	gene_id "YDL154W"; transcript_id "YDL154W"; exon_number "1"; gene_name "MSH5"; gene_source "SGD"; gene_biotype "protein_coding"; transcript_name "MSH5"; transcript_source "SGD"; transcript_biotype "protein_coding";
IV	SGD	stop_codon	181037	181039	.	+	0	gene_id "YDL154W"; transcript_id "YDL154W"; exon_number "1"; gene_name "MSH5"; gene_source "SGD"; gene_biotype "protein_coding"; transcript_name "MSH5"; transcript_source "SGD"; transcript_biotype "protein_coding";
IV	SGD	gene	181045	183055	.	-	.	gene_id "YDL153C"; gene_name "SAS10"; gene_source "SGD"; gene_biotype "protein_coding";
IV	SGD	transcript	181045	183055	.	-	.	gene_id "YDL153C"; transcript_id "YDL153C"; gene_name "SAS10"; gene_source "SGD"; gene_biotype "protein_coding"; transcript_name "SAS10"; transcript_source "SGD"; transcript_biotype "protein_coding";
IV	SGD	exon	181045	183055	.	-	.	gene_id "YDL153C"; transcript_id "YDL153C"; exon_number "1"; gene_name "SAS10"; gene_source "SGD"; gene_biotype "protein_coding"; transcript_name "SAS10"; transcript_source "SGD"; transcript_biotype "protein_coding"; exon_id "YDL153C.1";
IV	SGD	CDS	181189	183018	.	-	0	gene_id "YDL153C"; transcript_id "YDL153C"; exon_number "1"; gene_name "SAS10"; gene_source "SGD"; gene_biotype "protein_coding"; transcript_name "SAS10"; transcript_source "SGD"; transcript_biotype "protein_coding"; protein_id "YDL153C"; protein_version "1";
IV	SGD	start_codon	183016	183018	.	-	0	gene_id "YDL153C"; transcript_id "YDL153C"; exon_number "1"; gene_name "SAS10"; gene_source "SGD"; gene_biotype "protein_coding"; transcript_name "SAS10"; transcript_source "SGD"; transcript_biotype "protein_coding";
IV	SGD	stop_codon	181186	181188	.	-	0	gene_id "YDL153C"; transcript_id "YDL153C"; exon_number "1"; gene_name "SAS10"; gene_source "SGD"; gene_biotype "protein_coding"; transcript_name "SAS10"; transcript_source "SGD"; transcript_biotype "protein_coding";
IV	SGD	gene	182822	183187	.	+	.	gene_id "YDL152W"; gene_source "SGD"; gene_biotype "protein_coding";
IV	SGD	transcript	182822	183187	.	+	.	gene_id "YDL152W"; transcript_id "YDL152W"; gene_source "SGD"; gene_biotype "protein_coding"; transcript_source "SGD"; transcript_biotype "protein_coding";
IV	SGD	exon	182822	183187	.	+	.	gene_id "YDL152W"; transcript_id "YDL152W"; exon_number "1"; gene_source "SGD"; gene_biotype "protein_coding"; transcript_source "SGD"; transcript_biotype "protein_coding"; exon_id "YDL152W.1";
IV	SGD	CDS	182822	183184	.	+	0	gene_id "YDL152W"; transcript_id "YDL152W"; exon_number "1"; gene_source "SGD"; gene_biotype "protein_coding"; transcript_source "SGD"; transcript_biotype "protein_coding"; protein_id "YDL152W"; protein_version "1";
IV	SGD	start_codon	182822	182824	.	+	0	gene_id "YDL152W"; transcript_id "YDL152W"; exon_number "1"; gene_source "SGD"; gene_biotype "protein_coding"; transcript_source "SGD"; transcript_biotype "protein_coding";
IV	SGD	stop_codon	183185	183187	.	+	0	gene_id "YDL152W"; transcript_id "YDL152W"; exon_number "1"; gene_source "SGD"; gene_biotype "protein_coding"; transcript_source "SGD"; transcript_biotype "protein_coding";
IV	SGD	gene	183318	183899	.	-	.	gene_id "YDL151C"; gene_name "BUD30"; gene_source "SGD"; gene_biotype "protein_coding";
IV	SGD	transcript	183318	183899	.	-	.	gene_id "YDL151C"; transcript_id "YDL151C"; gene_name "BUD30"; gene_source "SGD"; gene_biotype "protein_coding"; transcript_name "BUD30"; transcript_source "SGD"; transcript_biotype "protein_coding";
IV	SGD	exon	183318	183899	.	-	.	gene_id "YDL151C"; transcript_id "YDL151C"; exon_number "1"; gene_name "BUD30"; gene_source "SGD"; gene_biotype "protein_coding"; transcript_name "BUD30"; transcript_source "SGD"; transcript_biotype "protein_coding"; exon_id "YDL151C.1";
IV	SGD	CDS	183321	183899	.	-	0	gene_id "YDL151C"; transcript_id "YDL151C"; exon_number "1"; gene_name "BUD30"; gene_source "SGD"; gene_biotype "protein_coding"; transcript_name "BUD30"; transcript_source "SGD"; transcript_biotype "protein_coding"; protein_id "YDL151C"; protein_version "1";
IV	SGD	start_codon	183897	183899	.	-	0	gene_id "YDL151C"; transcript_id "YDL151C"; exon_number "1"; gene_name "BUD30"; gene_source "SGD"; gene_biotype "protein_coding"; transcript_name "BUD30"; transcript_source "SGD"; transcript_biotype "protein_coding";
IV	SGD	stop_codon	183318	183320	.	-	0	gene_id "YDL151C"; transcript_id "YDL151C"; exon_number "1"; gene_name "BUD30"; gene_source "SGD"; gene_biotype "protein_coding"; transcript_name "BUD30"; transcript_source "SGD"; transcript_biotype "protein_coding";
IV	SGD	gene	183203	184611	.	+	.	gene_id "YDL150W"; gene_name "RPC53"; gene_source "SGD"; gene_biotype "protein_coding";
IV	SGD	transcript	183203	184611	.	+	.	gene_id "YDL150W"; transcript_id "YDL150W"; gene_name "RPC53"; gene_source "SGD"; gene_biotype "protein_coding"; transcript_name "RPC53"; transcript_source "SGD"; transcript_biotype "protein_coding";
IV	SGD	exon	183203	184611	.	+	.	gene_id "YDL150W"; transcript_id "YDL150W"; exon_number "1"; gene_name "RPC53"; gene_source "SGD"; gene_biotype "protein_coding"; transcript_name "RPC53"; transcript_source "SGD"; transcript_biotype "protein_coding"; exon_id "YDL150W.1";
IV	SGD	CDS	183343	184608	.	+	0	gene_id "YDL150W"; transcript_id "YDL150W"; exon_number "1"; gene_name "RPC53"; gene_source "SGD"; gene_biotype "protein_coding"; transcript_name "RPC53"; transcript_source "SGD"; transcript_biotype "protein_coding"; protein_id "YDL150W"; protein_version "1";
IV	SGD	start_codon	183343	183345	.	+	0	gene_id "YDL150W"; transcript_id "YDL150W"; exon_number "1"; gene_name "RPC53"; gene_source "SGD"; gene_biotype "protein_coding"; transcript_name "RPC53"; transcript_source "SGD"; transcript_biotype "protein_coding";
IV	SGD	stop_codon	184609	184611	.	+	0	gene_id "YDL150W"; transcript_id "YDL150W"; exon_number "1"; gene_name "RPC53"; gene_source "SGD"; gene_biotype "protein_coding"; transcript_name "RPC53"; transcript_source "SGD"; transcript_biotype "protein_coding";
IV	SGD	gene	184925	187918	.	+	.	gene_id "YDL149W"; gene_name "ATG9"; gene_source "SGD"; gene_biotype "protein_coding";
IV	SGD	transcript	184925	187918	.	+	.	gene_id "YDL149W"; transcript_id "YDL149W"; gene_name "ATG9"; gene_source "SGD"; gene_biotype "protein_coding"; transcript_name "ATG9"; transcript_source "SGD"; transcript_biotype "protein_coding";
IV	SGD	exon	184925	187918	.	+	.	gene_id "YDL149W"; transcript_id "YDL149W"; exon_number "1"; gene_name "ATG9"; gene_source "SGD"; gene_biotype "protein_coding"; transcript_name "ATG9"; transcript_source "SGD"; transcript_biotype "protein_coding"; exon_id "YDL149W.1";
IV	SGD	CDS	184925	187915	.	+	0	gene_id "YDL149W"; transcript_id "YDL149W"; exon_number "1"; gene_name "ATG9"; gene_source "SGD"; gene_biotype "protein_coding"; transcript_name "ATG9"; transcript_source "SGD"; transcript_biotype "protein_coding"; protein_id "YDL149W"; protein_version "1";
IV	SGD	start_codon	184925	184927	.	+	0	gene_id "YDL149W"; transcript_id "YDL149W"; exon_number "1"; gene_name "ATG9"; gene_source "SGD"; gene_biotype "protein_coding"; transcript_name "ATG9"; transcript_source "SGD"; transcript_biotype "protein_coding";
IV	SGD	stop_codon	187916	187918	.	+	0	gene_id "YDL149W"; transcript_id "YDL149W"; exon_number "1"; gene_name "ATG9"; gene_source "SGD"; gene_biotype "protein_coding"; transcript_name "ATG9"; transcript_source "SGD"; transcript_biotype "protein_coding";
IV	SGD	gene	187865	190616	.	-	.	gene_id "YDL148C"; gene_name "NOP14"; gene_source "SGD"; gene_biotype "protein_coding";
IV	SGD	transcript	187865	190616	.	-	.	gene_id "YDL148C"; transcript_id "YDL148C"; gene_name "NOP14"; gene_source "SGD"; gene_biotype "protein_coding"; transcript_name "NOP14"; transcript_source "SGD"; transcript_biotype "protein_coding";
IV	SGD	exon	187865	190616	.	-	.	gene_id "YDL148C"; transcript_id "YDL148C"; exon_number "1"; gene_name "NOP14"; gene_source "SGD"; gene_biotype "protein_coding"; transcript_name "NOP14"; transcript_source "SGD"; transcript_biotype "protein_coding"; exon_id "YDL148C.1";
IV	SGD	CDS	188157	190586	.	-	0	gene_id "YDL148C"; transcript_id "YDL148C"; exon_number "1"; gene_name "NOP14"; gene_source "SGD"; gene_biotype "protein_coding"; transcript_name "NOP14"; transcript_source "SGD"; transcript_biotype "protein_coding"; protein_id "YDL148C"; protein_version "1";
IV	SGD	start_codon	190584	190586	.	-	0	gene_id "YDL148C"; transcript_id "YDL148C"; exon_number "1"; gene_name "NOP14"; gene_source "SGD"; gene_biotype "protein_coding"; transcript_name "NOP14"; transcript_source "SGD"; transcript_biotype "protein_coding";
IV	SGD	stop_codon	188154	188156	.	-	0	gene_id "YDL148C"; transcript_id "YDL148C"; exon_number "1"; gene_name "NOP14"; gene_source "SGD"; gene_biotype "protein_coding"; transcript_name "NOP14"; transcript_source "SGD"; transcript_biotype "protein_coding";
IV	SGD	gene	190835	192413	.	+	.	gene_id "YDL147W"; gene_name "RPN5"; gene_source "SGD"; gene_biotype "protein_coding";
IV	SGD	transcript	190835	192413	.	+	.	gene_id "YDL147W"; transcript_id "YDL147W"; gene_name "RPN5"; gene_source "SGD"; gene_biotype "protein_coding"; transcript_name "RPN5"; transcript_source "SGD"; transcript_biotype "protein_coding";
IV	SGD	exon	190835	192413	.	+	.	gene_id "YDL147W"; transcript_id "YDL147W"; exon_number "1"; gene_name "RPN5"; gene_source "SGD"; gene_biotype "protein_coding"; transcript_name "RPN5"; transcript_source "SGD"; transcript_biotype "protein_coding"; exon_id "YDL147W.1";
IV	SGD	CDS	190924	192258	.	+	0	gene_id "YDL147W"; transcript_id "YDL147W"; exon_number "1"; gene_name "RPN5"; gene_source "SGD"; gene_biotype "protein_coding"; transcript_name "RPN5"; transcript_source "SGD"; transcript_biotype "protein_coding"; protein_id "YDL147W"; protein_version "1";
IV	SGD	start_codon	190924	190926	.	+	0	gene_id "YDL147W"; transcript_id "YDL147W"; exon_number "1"; gene_name "RPN5"; gene_source "SGD"; gene_biotype "protein_coding"; transcript_name "RPN5"; transcript_source "SGD"; transcript_biotype "protein_coding";
IV	SGD	stop_codon	192259	192261	.	+	0	gene_id "YDL147W"; transcript_id "YDL147W"; exon_number "1"; gene_name "RPN5"; gene_source "SGD"; gene_biotype "protein_coding"; transcript_name "RPN5"; transcript_source "SGD"; transcript_biotype "protein_coding";
IV	SGD	gene	192750	194225	.	+	.	gene_id "YDL146W"; gene_name "LDB17"; gene_source "SGD"; gene_biotype "protein_coding";
IV	SGD	transcript	192750	194225	.	+	.	gene_id "YDL146W"; transcript_id "YDL146W"; gene_name "LDB17"; gene_source "SGD"; gene_biotype "protein_coding"; transcript_name "LDB17"; transcript_source "SGD"; transcript_biotype "protein_coding";
IV	SGD	exon	192750	194225	.	+	.	gene_id "YDL146W"; transcript_id "YDL146W"; exon_number "1"; gene_name "LDB17"; gene_source "SGD"; gene_biotype "protein_coding"; transcript_name "LDB17"; transcript_source "SGD"; transcript_biotype "protein_coding"; exon_id "YDL146W.1";
IV	SGD	CDS	192750	194222	.	+	0	gene_id "YDL146W"; transcript_id "YDL146W"; exon_number "1"; gene_name "LDB17"; gene_source "SGD"; gene_biotype "protein_coding"; transcript_name "LDB17"; transcript_source "SGD"; transcript_biotype "protein_coding"; protein_id "YDL146W"; protein_version "1";
IV	SGD	start_codon	192750	192752	.	+	0	gene_id "YDL146W"; transcript_id "YDL146W"; exon_number "1"; gene_name "LDB17"; gene_source "SGD"; gene_biotype "protein_coding"; transcript_name "LDB17"; transcript_source "SGD"; transcript_biotype "protein_coding";
IV	SGD	stop_codon	194223	194225	.	+	0	gene_id "YDL146W"; transcript_id "YDL146W"; exon_number "1"; gene_name "LDB17"; gene_source "SGD"; gene_biotype "protein_coding"; transcript_name "LDB17"; transcript_source "SGD"; transcript_biotype "protein_coding";
IV	SGD	gene	194571	198176	.	-	.	gene_id "YDL145C"; gene_name "COP1"; gene_source "SGD"; gene_biotype "protein_coding";
IV	SGD	transcript	194571	198176	.	-	.	gene_id "YDL145C"; transcript_id "YDL145C"; gene_name "COP1"; gene_source "SGD"; gene_biotype "protein_coding"; transcript_name "COP1"; transcript_source "SGD"; transcript_biotype "protein_coding";
IV	SGD	exon	194571	198176	.	-	.	gene_id "YDL145C"; transcript_id "YDL145C"; exon_number "1"; gene_name "COP1"; gene_source "SGD"; gene_biotype "protein_coding"; transcript_name "COP1"; transcript_source "SGD"; transcript_biotype "protein_coding"; exon_id "YDL145C.1";
IV	SGD	CDS	194574	198176	.	-	0	gene_id "YDL145C"; transcript_id "YDL145C"; exon_number "1"; gene_name "COP1"; gene_source "SGD"; gene_biotype "protein_coding"; transcript_name "COP1"; transcript_source "SGD"; transcript_biotype "protein_coding"; protein_id "YDL145C"; protein_version "1";
IV	SGD	start_codon	198174	198176	.	-	0	gene_id "YDL145C"; transcript_id "YDL145C"; exon_number "1"; gene_name "COP1"; gene_source "SGD"; gene_biotype "protein_coding"; transcript_name "COP1"; transcript_source "SGD"; transcript_biotype "protein_coding";
IV	SGD	stop_codon	194571	194573	.	-	0	gene_id "YDL145C"; transcript_id "YDL145C"; exon_number "1"; gene_name "COP1"; gene_source "SGD"; gene_biotype "protein_coding"; transcript_name "COP1"; transcript_source "SGD"; transcript_biotype "protein_coding";
IV	SGD	gene	198570	199785	.	-	.	gene_id "YDL144C"; gene_source "SGD"; gene_biotype "protein_coding";
IV	SGD	transcript	198570	199785	.	-	.	gene_id "YDL144C"; transcript_id "YDL144C"; gene_source "SGD"; gene_biotype "protein_coding"; transcript_source "SGD"; transcript_biotype "protein_coding";
IV	SGD	exon	198570	199785	.	-	.	gene_id "YDL144C"; transcript_id "YDL144C"; exon_number "1"; gene_source "SGD"; gene_biotype "protein_coding"; transcript_source "SGD"; transcript_biotype "protein_coding"; exon_id "YDL144C.1";
IV	SGD	CDS	198665	199732	.	-	0	gene_id "YDL144C"; transcript_id "YDL144C"; exon_number "1"; gene_source "SGD"; gene_biotype "protein_coding"; transcript_source "SGD"; transcript_biotype "protein_coding"; protein_id "YDL144C"; protein_version "1";
IV	SGD	start_codon	199730	199732	.	-	0	gene_id "YDL144C"; transcript_id "YDL144C"; exon_number "1"; gene_source "SGD"; gene_biotype "protein_coding"; transcript_source "SGD"; transcript_biotype "protein_coding";
IV	SGD	stop_codon	198662	198664	.	-	0	gene_id "YDL144C"; transcript_id "YDL144C"; exon_number "1"; gene_source "SGD"; gene_biotype "protein_coding"; transcript_source "SGD"; transcript_biotype "protein_coding";
IV	SGD	gene	199939	201842	.	+	.	gene_id "YDL143W"; gene_name "CCT4"; gene_source "SGD"; gene_biotype "protein_coding";
IV	SGD	transcript	199939	201842	.	+	.	gene_id "YDL143W"; transcript_id "YDL143W"; gene_name "CCT4"; gene_source "SGD"; gene_biotype "protein_coding"; transcript_name "CCT4"; transcript_source "SGD"; transcript_biotype "protein_coding";
IV	SGD	exon	199939	201842	.	+	.	gene_id "YDL143W"; transcript_id "YDL143W"; exon_number "1"; gene_name "CCT4"; gene_source "SGD"; gene_biotype "protein_coding"; transcript_name "CCT4"; transcript_source "SGD"; transcript_biotype "protein_coding"; exon_id "YDL143W.1";
IV	SGD	CDS	199996	201579	.	+	0	gene_id "YDL143W"; transcript_id "YDL143W"; exon_number "1"; gene_name "CCT4"; gene_source "SGD"; gene_biotype "protein_coding"; transcript_name "CCT4"; transcript_source "SGD"; transcript_biotype "protein_coding"; protein_id "YDL143W"; protein_version "1";
IV	SGD	start_codon	199996	199998	.	+	0	gene_id "YDL143W"; transcript_id "YDL143W"; exon_number "1"; gene_name "CCT4"; gene_source "SGD"; gene_biotype "protein_coding"; transcript_name "CCT4"; transcript_source "SGD"; transcript_biotype "protein_coding";
IV	SGD	stop_codon	201580	201582	.	+	0	gene_id "YDL143W"; transcript_id "YDL143W"; exon_number "1"; gene_name "CCT4"; gene_source "SGD"; gene_biotype "protein_coding"; transcript_name "CCT4"; transcript_source "SGD"; transcript_biotype "protein_coding";
IV	SGD	gene	201592	202649	.	-	.	gene_id "YDL142C"; gene_name "CRD1"; gene_source "SGD"; gene_biotype "protein_coding";
IV	SGD	transcript	201592	202649	.	-	.	gene_id "YDL142C"; transcript_id "YDL142C"; gene_name "CRD1"; gene_source "SGD"; gene_biotype "protein_coding"; transcript_name "CRD1"; transcript_source "SGD"; transcript_biotype "protein_coding";
IV	SGD	exon	201592	202649	.	-	.	gene_id "YDL142C"; transcript_id "YDL142C"; exon_number "1"; gene_name "CRD1"; gene_source "SGD"; gene_biotype "protein_coding"; transcript_name "CRD1"; transcript_source "SGD"; transcript_biotype "protein_coding"; exon_id "YDL142C.1";
IV	SGD	CDS	201722	202570	.	-	0	gene_id "YDL142C"; transcript_id "YDL142C"; exon_number "1"; gene_name "CRD1"; gene_source "SGD"; gene_biotype "protein_coding"; transcript_name "CRD1"; transcript_source "SGD"; transcript_biotype "protein_coding"; protein_id "YDL142C"; protein_version "1";
IV	SGD	start_codon	202568	202570	.	-	0	gene_id "YDL142C"; transcript_id "YDL142C"; exon_number "1"; gene_name "CRD1"; gene_source "SGD"; gene_biotype "protein_coding"; transcript_name "CRD1"; transcript_source "SGD"; transcript_biotype "protein_coding";
IV	SGD	stop_codon	201719	201721	.	-	0	gene_id "YDL142C"; transcript_id "YDL142C"; exon_number "1"; gene_name "CRD1"; gene_source "SGD"; gene_biotype "protein_coding"; transcript_name "CRD1"; transcript_source "SGD"; transcript_biotype "protein_coding";
IV	SGD	gene	202800	205380	.	+	.	gene_id "YDL141W"; gene_name "BPL1"; gene_source "SGD"; gene_biotype "protein_coding";
IV	SGD	transcript	202800	205380	.	+	.	gene_id "YDL141W"; transcript_id "YDL141W"; gene_name "BPL1"; gene_source "SGD"; gene_biotype "protein_coding"; transcript_name "BPL1"; transcript_source "SGD"; transcript_biotype "protein_coding";
IV	SGD	exon	202800	205380	.	+	.	gene_id "YDL141W"; transcript_id "YDL141W"; exon_number "1"; gene_name "BPL1"; gene_source "SGD"; gene_biotype "protein_coding"; transcript_name "BPL1"; transcript_source "SGD"; transcript_biotype "protein_coding"; exon_id "YDL141W.1";
IV	SGD	CDS	203039	205108	.	+	0	gene_id "YDL141W"; transcript_id "YDL141W"; exon_number "1"; gene_name "BPL1"; gene_source "SGD"; gene_biotype "protein_coding"; transcript_name "BPL1"; transcript_source "SGD"; transcript_biotype "protein_coding"; protein_id "YDL141W"; protein_version "1";
IV	SGD	start_codon	203039	203041	.	+	0	gene_id "YDL141W"; transcript_id "YDL141W"; exon_number "1"; gene_name "BPL1"; gene_source "SGD"; gene_biotype "protein_coding"; transcript_name "BPL1"; transcript_source "SGD"; transcript_biotype "protein_coding";
IV	SGD	stop_codon	205109	205111	.	+	0	gene_id "YDL141W"; transcript_id "YDL141W"; exon_number "1"; gene_name "BPL1"; gene_source "SGD"; gene_biotype "protein_coding"; transcript_name "BPL1"; transcript_source "SGD"; transcript_biotype "protein_coding";
IV	SGD	gene	205260	210561	.	-	.	gene_id "YDL140C"; gene_name "RPO21"; gene_source "SGD"; gene_biotype "protein_coding";
IV	SGD	transcript	205260	210561	.	-	.	gene_id "YDL140C"; transcript_id "YDL140C"; gene_name "RPO21"; gene_source "SGD"; gene_biotype "protein_coding"; transcript_name "RPO21"; transcript_source "SGD"; transcript_biotype "protein_coding";
IV	SGD	exon	205260	210561	.	-	.	gene_id "YDL140C"; transcript_id "YDL140C"; exon_number "1"; gene_name "RPO21"; gene_source "SGD"; gene_biotype "protein_coding"; transcript_name "RPO21"; transcript_source "SGD"; transcript_biotype "protein_coding"; exon_id "YDL140C.1";
IV	SGD	CDS	205363	210561	.	-	0	gene_id "YDL140C"; transcript_id "YDL140C"; exon_number "1"; gene_name "RPO21"; gene_source "SGD"; gene_biotype "protein_coding"; transcript_name "RPO21"; transcript_source "SGD"; transcript_biotype "protein_coding"; protein_id "YDL140C"; protein_version "1";
IV	SGD	start_codon	210559	210561	.	-	0	gene_id "YDL140C"; transcript_id "YDL140C"; exon_number "1"; gene_name "RPO21"; gene_source "SGD"; gene_biotype "protein_coding"; transcript_name "RPO21"; transcript_source "SGD"; transcript_biotype "protein_coding";
IV	SGD	stop_codon	205360	205362	.	-	0	gene_id "YDL140C"; transcript_id "YDL140C"; exon_number "1"; gene_name "RPO21"; gene_source "SGD"; gene_biotype "protein_coding"; transcript_name "RPO21"; transcript_source "SGD"; transcript_biotype "protein_coding";
IV	SGD	gene	211375	212046	.	-	.	gene_id "YDL139C"; gene_name "SCM3"; gene_source "SGD"; gene_biotype "protein_coding";
IV	SGD	transcript	211375	212046	.	-	.	gene_id "YDL139C"; transcript_id "YDL139C"; gene_name "SCM3"; gene_source "SGD"; gene_biotype "protein_coding"; transcript_name "SCM3"; transcript_source "SGD"; transcript_biotype "protein_coding";
IV	SGD	exon	211375	212046	.	-	.	gene_id "YDL139C"; transcript_id "YDL139C"; exon_number "1"; gene_name "SCM3"; gene_source "SGD"; gene_biotype "protein_coding"; transcript_name "SCM3"; transcript_source "SGD"; transcript_biotype "protein_coding"; exon_id "YDL139C.1";
IV	SGD	CDS	211378	212046	.	-	0	gene_id "YDL139C"; transcript_id "YDL139C"; exon_number "1"; gene_name "SCM3"; gene_source "SGD"; gene_biotype "protein_coding"; transcript_name "SCM3"; transcript_source "SGD"; transcript_biotype "protein_coding"; protein_id "YDL139C"; protein_version "1";
IV	SGD	start_codon	212044	212046	.	-	0	gene_id "YDL139C"; transcript_id "YDL139C"; exon_number "1"; gene_name "SCM3"; gene_source "SGD"; gene_biotype "protein_coding"; transcript_name "SCM3"; transcript_source "SGD"; transcript_biotype "protein_coding";
IV	SGD	stop_codon	211375	211377	.	-	0	gene_id "YDL139C"; transcript_id "YDL139C"; exon_number "1"; gene_name "SCM3"; gene_source "SGD"; gene_biotype "protein_coding"; transcript_name "SCM3"; transcript_source "SGD"; transcript_biotype "protein_coding";
IV	SGD	gene	213351	215642	.	+	.	gene_id "YDL138W"; gene_name "RGT2"; gene_source "SGD"; gene_biotype "protein_coding";
IV	SGD	transcript	213351	215642	.	+	.	gene_id "YDL138W"; transcript_id "YDL138W"; gene_name "RGT2"; gene_source "SGD"; gene_biotype "protein_coding"; transcript_name "RGT2"; transcript_source "SGD"; transcript_biotype "protein_coding";
IV	SGD	exon	213351	215642	.	+	.	gene_id "YDL138W"; transcript_id "YDL138W"; exon_number "1"; gene_name "RGT2"; gene_source "SGD"; gene_biotype "protein_coding"; transcript_name "RGT2"; transcript_source "SGD"; transcript_biotype "protein_coding"; exon_id "YDL138W.1";
IV	SGD	CDS	213351	215639	.	+	0	gene_id "YDL138W"; transcript_id "YDL138W"; exon_number "1"; gene_name "RGT2"; gene_source "SGD"; gene_biotype "protein_coding"; transcript_name "RGT2"; transcript_source "SGD"; transcript_biotype "protein_coding"; protein_id "YDL138W"; protein_version "1";
IV	SGD	start_codon	213351	213353	.	+	0	gene_id "YDL138W"; transcript_id "YDL138W"; exon_number "1"; gene_name "RGT2"; gene_source "SGD"; gene_biotype "protein_coding"; transcript_name "RGT2"; transcript_source "SGD"; transcript_biotype "protein_coding";
IV	SGD	stop_codon	215640	215642	.	+	0	gene_id "YDL138W"; transcript_id "YDL138W"; exon_number "1"; gene_name "RGT2"; gene_source "SGD"; gene_biotype "protein_coding"; transcript_name "RGT2"; transcript_source "SGD"; transcript_biotype "protein_coding";
IV	SGD	gene	216009	217288	.	+	.	gene_id "YDL137W"; gene_name "ARF2"; gene_source "SGD"; gene_biotype "protein_coding";
IV	SGD	transcript	216009	217288	.	+	.	gene_id "YDL137W"; transcript_id "YDL137W"; gene_name "ARF2"; gene_source "SGD"; gene_biotype "protein_coding"; transcript_name "ARF2"; transcript_source "SGD"; transcript_biotype "protein_coding";
IV	SGD	exon	216009	217288	.	+	.	gene_id "YDL137W"; transcript_id "YDL137W"; exon_number "1"; gene_name "ARF2"; gene_source "SGD"; gene_biotype "protein_coding"; transcript_name "ARF2"; transcript_source "SGD"; transcript_biotype "protein_coding"; exon_id "YDL137W.1";
IV	SGD	CDS	216529	217071	.	+	0	gene_id "YDL137W"; transcript_id "YDL137W"; exon_number "1"; gene_name "ARF2"; gene_source "SGD"; gene_biotype "protein_coding"; transcript_name "ARF2"; transcript_source "SGD"; transcript_biotype "protein_coding"; protein_id "YDL137W"; protein_version "1";
IV	SGD	start_codon	216529	216531	.	+	0	gene_id "YDL137W"; transcript_id "YDL137W"; exon_number "1"; gene_name "ARF2"; gene_source "SGD"; gene_biotype "protein_coding"; transcript_name "ARF2"; transcript_source "SGD"; transcript_biotype "protein_coding";
IV	SGD	stop_codon	217072	217074	.	+	0	gene_id "YDL137W"; transcript_id "YDL137W"; exon_number "1"; gene_name "ARF2"; gene_source "SGD"; gene_biotype "protein_coding"; transcript_name "ARF2"; transcript_source "SGD"; transcript_biotype "protein_coding";
IV	SGD	gene	217535	218512	.	+	.	gene_id "YDL136W"; gene_name "RPL35B"; gene_source "SGD"; gene_biotype "protein_coding";
IV	SGD	transcript	217535	218512	.	+	.	gene_id "YDL136W"; transcript_id "YDL136W"; gene_name "RPL35B"; gene_source "SGD"; gene_biotype "protein_coding"; transcript_name "RPL35B"; transcript_source "SGD"; transcript_biotype "protein_coding";
IV	SGD	exon	217535	217602	.	+	.	gene_id "YDL136W"; transcript_id "YDL136W"; exon_number "1"; gene_name "RPL35B"; gene_source "SGD"; gene_biotype "protein_coding"; transcript_name "RPL35B"; transcript_source "SGD"; transcript_biotype "protein_coding"; exon_id "YDL136W.1";
IV	SGD	CDS	217600	217602	.	+	0	gene_id "YDL136W"; transcript_id "YDL136W"; exon_number "1"; gene_name "RPL35B"; gene_source "SGD"; gene_biotype "protein_coding"; transcript_name "RPL35B"; transcript_source "SGD"; transcript_biotype "protein_coding"; protein_id "YDL136W"; protein_version "1";
IV	SGD	start_codon	217600	217602	.	+	0	gene_id "YDL136W"; transcript_id "YDL136W"; exon_number "1"; gene_name "RPL35B"; gene_source "SGD"; gene_biotype "protein_coding"; transcript_name "RPL35B"; transcript_source "SGD"; transcript_biotype "protein_coding";
IV	SGD	exon	218008	218512	.	+	.	gene_id "YDL136W"; transcript_id "YDL136W"; exon_number "2"; gene_name "RPL35B"; gene_source "SGD"; gene_biotype "protein_coding"; transcript_name "RPL35B"; transcript_source "SGD"; transcript_biotype "protein_coding"; exon_id "YDL136W.2";
IV	SGD	CDS	218008	218364	.	+	0	gene_id "YDL136W"; transcript_id "YDL136W"; exon_number "2"; gene_name "RPL35B"; gene_source "SGD"; gene_biotype "protein_coding"; transcript_name "RPL35B"; transcript_source "SGD"; transcript_biotype "protein_coding"; protein_id "YDL136W"; protein_version "1";
IV	SGD	stop_codon	218365	218367	.	+	0	gene_id "YDL136W"; transcript_id "YDL136W"; exon_number "2"; gene_name "RPL35B"; gene_source "SGD"; gene_biotype "protein_coding"; transcript_name "RPL35B"; transcript_source "SGD"; transcript_biotype "protein_coding";
IV	SGD	gene	218371	219333	.	-	.	gene_id "YDL135C"; gene_name "RDI1"; gene_source "SGD"; gene_biotype "protein_coding";
IV	SGD	transcript	218371	219333	.	-	.	gene_id "YDL135C"; transcript_id "YDL135C"; gene_name "RDI1"; gene_source "SGD"; gene_biotype "protein_coding"; transcript_name "RDI1"; transcript_source "SGD"; transcript_biotype "protein_coding";
IV	SGD	exon	218371	219333	.	-	.	gene_id "YDL135C"; transcript_id "YDL135C"; exon_number "1"; gene_name "RDI1"; gene_source "SGD"; gene_biotype "protein_coding"; transcript_name "RDI1"; transcript_source "SGD"; transcript_biotype "protein_coding"; exon_id "YDL135C.1";
IV	SGD	CDS	218683	219288	.	-	0	gene_id "YDL135C"; transcript_id "YDL135C"; exon_number "1"; gene_name "RDI1"; gene_source "SGD"; gene_biotype "protein_coding"; transcript_name "RDI1"; transcript_source "SGD"; transcript_biotype "protein_coding"; protein_id "YDL135C"; protein_version "1";
IV	SGD	start_codon	219286	219288	.	-	0	gene_id "YDL135C"; transcript_id "YDL135C"; exon_number "1"; gene_name "RDI1"; gene_source "SGD"; gene_biotype "protein_coding"; transcript_name "RDI1"; transcript_source "SGD"; transcript_biotype "protein_coding";
IV	SGD	stop_codon	218680	218682	.	-	0	gene_id "YDL135C"; transcript_id "YDL135C"; exon_number "1"; gene_name "RDI1"; gene_source "SGD"; gene_biotype "protein_coding"; transcript_name "RDI1"; transcript_source "SGD"; transcript_biotype "protein_coding";
IV	SGD	gene	219544	221305	.	-	.	gene_id "YDL134C"; gene_name "PPH21"; gene_source "SGD"; gene_biotype "protein_coding";
IV	SGD	transcript	219544	221305	.	-	.	gene_id "YDL134C"; transcript_id "YDL134C"; gene_name "PPH21"; gene_source "SGD"; gene_biotype "protein_coding"; transcript_name "PPH21"; transcript_source "SGD"; transcript_biotype "protein_coding";
IV	SGD	exon	219544	221305	.	-	.	gene_id "YDL134C"; transcript_id "YDL134C"; exon_number "1"; gene_name "PPH21"; gene_source "SGD"; gene_biotype "protein_coding"; transcript_name "PPH21"; transcript_source "SGD"; transcript_biotype "protein_coding"; exon_id "YDL134C.1";
IV	SGD	CDS	219665	220771	.	-	0	gene_id "YDL134C"; transcript_id "YDL134C"; exon_number "1"; gene_name "PPH21"; gene_source "SGD"; gene_biotype "protein_coding"; transcript_name "PPH21"; transcript_source "SGD"; transcript_biotype "protein_coding"; protein_id "YDL134C"; protein_version "1";
IV	SGD	start_codon	220769	220771	.	-	0	gene_id "YDL134C"; transcript_id "YDL134C"; exon_number "1"; gene_name "PPH21"; gene_source "SGD"; gene_biotype "protein_coding"; transcript_name "PPH21"; transcript_source "SGD"; transcript_biotype "protein_coding";
IV	SGD	stop_codon	219662	219664	.	-	0	gene_id "YDL134C"; transcript_id "YDL134C"; exon_number "1"; gene_name "PPH21"; gene_source "SGD"; gene_biotype "protein_coding"; transcript_name "PPH21"; transcript_source "SGD"; transcript_biotype "protein_coding";
IV	SGD	gene	221493	221882	.	-	.	gene_id "YDL133C-A"; gene_name "RPL41B"; gene_source "SGD"; gene_biotype "protein_coding";
IV	SGD	transcript	221493	221882	.	-	.	gene_id "YDL133C-A"; transcript_id "YDL133C-A"; gene_name "RPL41B"; gene_source "SGD"; gene_biotype "protein_coding"; transcript_name "RPL41B"; transcript_source "SGD"; transcript_biotype "protein_coding";
IV	SGD	exon	221493	221882	.	-	.	gene_id "YDL133C-A"; transcript_id "YDL133C-A"; exon_number "1"; gene_name "RPL41B"; gene_source "SGD"; gene_biotype "protein_coding"; transcript_name "RPL41B"; transcript_source "SGD"; transcript_biotype "protein_coding"; exon_id "YDL133C-A.1";
IV	SGD	CDS	221727	221801	.	-	0	gene_id "YDL133C-A"; transcript_id "YDL133C-A"; exon_number "1"; gene_name "RPL41B"; gene_source "SGD"; gene_biotype "protein_coding"; transcript_name "RPL41B"; transcript_source "SGD"; transcript_biotype "protein_coding"; protein_id "YDL133C-A"; protein_version "1";
IV	SGD	start_codon	221799	221801	.	-	0	gene_id "YDL133C-A"; transcript_id "YDL133C-A"; exon_number "1"; gene_name "RPL41B"; gene_source "SGD"; gene_biotype "protein_coding"; transcript_name "RPL41B"; transcript_source "SGD"; transcript_biotype "protein_coding";
IV	SGD	stop_codon	221724	221726	.	-	0	gene_id "YDL133C-A"; transcript_id "YDL133C-A"; exon_number "1"; gene_name "RPL41B"; gene_source "SGD"; gene_biotype "protein_coding"; transcript_name "RPL41B"; transcript_source "SGD"; transcript_biotype "protein_coding";
IV	SGD	gene	222271	223847	.	+	.	gene_id "YDL133W"; gene_name "SRF1"; gene_source "SGD"; gene_biotype "protein_coding";
IV	SGD	transcript	222271	223847	.	+	.	gene_id "YDL133W"; transcript_id "YDL133W"; gene_name "SRF1"; gene_source "SGD"; gene_biotype "protein_coding"; transcript_name "SRF1"; transcript_source "SGD"; transcript_biotype "protein_coding";
IV	SGD	exon	222271	223847	.	+	.	gene_id "YDL133W"; transcript_id "YDL133W"; exon_number "1"; gene_name "SRF1"; gene_source "SGD"; gene_biotype "protein_coding"; transcript_name "SRF1"; transcript_source "SGD"; transcript_biotype "protein_coding"; exon_id "YDL133W.1";
IV	SGD	CDS	222427	223737	.	+	0	gene_id "YDL133W"; transcript_id "YDL133W"; exon_number "1"; gene_name "SRF1"; gene_source "SGD"; gene_biotype "protein_coding"; transcript_name "SRF1"; transcript_source "SGD"; transcript_biotype "protein_coding"; protein_id "YDL133W"; protein_version "1";
IV	SGD	start_codon	222427	222429	.	+	0	gene_id "YDL133W"; transcript_id "YDL133W"; exon_number "1"; gene_name "SRF1"; gene_source "SGD"; gene_biotype "protein_coding"; transcript_name "SRF1"; transcript_source "SGD"; transcript_biotype "protein_coding";
IV	SGD	stop_codon	223738	223740	.	+	0	gene_id "YDL133W"; transcript_id "YDL133W"; exon_number "1"; gene_name "SRF1"; gene_source "SGD"; gene_biotype "protein_coding"; transcript_name "SRF1"; transcript_source "SGD"; transcript_biotype "protein_coding";
IV	SGD	gene	224304	226751	.	+	.	gene_id "YDL132W"; gene_name "CDC53"; gene_source "SGD"; gene_biotype "protein_coding";
IV	SGD	transcript	224304	226751	.	+	.	gene_id "YDL132W"; transcript_id "YDL132W"; gene_name "CDC53"; gene_source "SGD"; gene_biotype "protein_coding"; transcript_name "CDC53"; transcript_source "SGD"; transcript_biotype "protein_coding";
IV	SGD	exon	224304	226751	.	+	.	gene_id "YDL132W"; transcript_id "YDL132W"; exon_number "1"; gene_name "CDC53"; gene_source "SGD"; gene_biotype "protein_coding"; transcript_name "CDC53"; transcript_source "SGD"; transcript_biotype "protein_coding"; exon_id "YDL132W.1";
IV	SGD	CDS	224304	226748	.	+	0	gene_id "YDL132W"; transcript_id "YDL132W"; exon_number "1"; gene_name "CDC53"; gene_source "SGD"; gene_biotype "protein_coding"; transcript_name "CDC53"; transcript_source "SGD"; transcript_biotype "protein_coding"; protein_id "YDL132W"; protein_version "1";
IV	SGD	start_codon	224304	224306	.	+	0	gene_id "YDL132W"; transcript_id "YDL132W"; exon_number "1"; gene_name "CDC53"; gene_source "SGD"; gene_biotype "protein_coding"; transcript_name "CDC53"; transcript_source "SGD"; transcript_biotype "protein_coding";
IV	SGD	stop_codon	226749	226751	.	+	0	gene_id "YDL132W"; transcript_id "YDL132W"; exon_number "1"; gene_name "CDC53"; gene_source "SGD"; gene_biotype "protein_coding"; transcript_name "CDC53"; transcript_source "SGD"; transcript_biotype "protein_coding";
IV	SGD	gene	227288	228849	.	+	.	gene_id "YDL131W"; gene_name "LYS21"; gene_source "SGD"; gene_biotype "protein_coding";
IV	SGD	transcript	227288	228849	.	+	.	gene_id "YDL131W"; transcript_id "YDL131W"; gene_name "LYS21"; gene_source "SGD"; gene_biotype "protein_coding"; transcript_name "LYS21"; transcript_source "SGD"; transcript_biotype "protein_coding";
IV	SGD	exon	227288	228849	.	+	.	gene_id "YDL131W"; transcript_id "YDL131W"; exon_number "1"; gene_name "LYS21"; gene_source "SGD"; gene_biotype "protein_coding"; transcript_name "LYS21"; transcript_source "SGD"; transcript_biotype "protein_coding"; exon_id "YDL131W.1";
IV	SGD	CDS	227393	228712	.	+	0	gene_id "YDL131W"; transcript_id "YDL131W"; exon_number "1"; gene_name "LYS21"; gene_source "SGD"; gene_biotype "protein_coding"; transcript_name "LYS21"; transcript_source "SGD"; transcript_biotype "protein_coding"; protein_id "YDL131W"; protein_version "1";
IV	SGD	start_codon	227393	227395	.	+	0	gene_id "YDL131W"; transcript_id "YDL131W"; exon_number "1"; gene_name "LYS21"; gene_source "SGD"; gene_biotype "protein_coding"; transcript_name "LYS21"; transcript_source "SGD"; transcript_biotype "protein_coding";
IV	SGD	stop_codon	228713	228715	.	+	0	gene_id "YDL131W"; transcript_id "YDL131W"; exon_number "1"; gene_name "LYS21"; gene_source "SGD"; gene_biotype "protein_coding"; transcript_name "LYS21"; transcript_source "SGD"; transcript_biotype "protein_coding";
IV	SGD	gene	229095	229617	.	+	.	gene_id "YDL130W-A"; gene_name "STF1"; gene_source "SGD"; gene_biotype "protein_coding";
IV	SGD	transcript	229095	229617	.	+	.	gene_id "YDL130W-A"; transcript_id "YDL130W-A"; gene_name "STF1"; gene_source "SGD"; gene_biotype "protein_coding"; transcript_name "STF1"; transcript_source "SGD"; transcript_biotype "protein_coding";
IV	SGD	exon	229095	229617	.	+	.	gene_id "YDL130W-A"; transcript_id "YDL130W-A"; exon_number "1"; gene_name "STF1"; gene_source "SGD"; gene_biotype "protein_coding"; transcript_name "STF1"; transcript_source "SGD"; transcript_biotype "protein_coding"; exon_id "YDL130W-A.1";
IV	SGD	CDS	229171	229428	.	+	0	gene_id "YDL130W-A"; transcript_id "YDL130W-A"; exon_number "1"; gene_name "STF1"; gene_source "SGD"; gene_biotype "protein_coding"; transcript_name "STF1"; transcript_source "SGD"; transcript_biotype "protein_coding"; protein_id "YDL130W-A"; protein_version "1";
IV	SGD	start_codon	229171	229173	.	+	0	gene_id "YDL130W-A"; transcript_id "YDL130W-A"; exon_number "1"; gene_name "STF1"; gene_source "SGD"; gene_biotype "protein_coding"; transcript_name "STF1"; transcript_source "SGD"; transcript_biotype "protein_coding";
IV	SGD	stop_codon	229429	229431	.	+	0	gene_id "YDL130W-A"; transcript_id "YDL130W-A"; exon_number "1"; gene_name "STF1"; gene_source "SGD"; gene_biotype "protein_coding"; transcript_name "STF1"; transcript_source "SGD"; transcript_biotype "protein_coding";
IV	SGD	gene	229794	230663	.	+	.	gene_id "YDL130W"; gene_name "RPP1B"; gene_source "SGD"; gene_biotype "protein_coding";
IV	SGD	transcript	229794	230663	.	+	.	gene_id "YDL130W"; transcript_id "YDL130W"; gene_name "RPP1B"; gene_source "SGD"; gene_biotype "protein_coding"; transcript_name "RPP1B"; transcript_source "SGD"; transcript_biotype "protein_coding";
IV	SGD	exon	229794	230019	.	+	.	gene_id "YDL130W"; transcript_id "YDL130W"; exon_number "1"; gene_name "RPP1B"; gene_source "SGD"; gene_biotype "protein_coding"; transcript_name "RPP1B"; transcript_source "SGD"; transcript_biotype "protein_coding"; exon_id "YDL130W.1";
IV	SGD	CDS	229906	230019	.	+	0	gene_id "YDL130W"; transcript_id "YDL130W"; exon_number "1"; gene_name "RPP1B"; gene_source "SGD"; gene_biotype "protein_coding"; transcript_name "RPP1B"; transcript_source "SGD"; transcript_biotype "protein_coding"; protein_id "YDL130W"; protein_version "1";
IV	SGD	start_codon	229906	229908	.	+	0	gene_id "YDL130W"; transcript_id "YDL130W"; exon_number "1"; gene_name "RPP1B"; gene_source "SGD"; gene_biotype "protein_coding"; transcript_name "RPP1B"; transcript_source "SGD"; transcript_biotype "protein_coding";
IV	SGD	exon	230321	230663	.	+	.	gene_id "YDL130W"; transcript_id "YDL130W"; exon_number "2"; gene_name "RPP1B"; gene_source "SGD"; gene_biotype "protein_coding"; transcript_name "RPP1B"; transcript_source "SGD"; transcript_biotype "protein_coding"; exon_id "YDL130W.2";
IV	SGD	CDS	230321	230524	.	+	0	gene_id "YDL130W"; transcript_id "YDL130W"; exon_number "2"; gene_name "RPP1B"; gene_source "SGD"; gene_biotype "protein_coding"; transcript_name "RPP1B"; transcript_source "SGD"; transcript_biotype "protein_coding"; protein_id "YDL130W"; protein_version "1";
IV	SGD	stop_codon	230525	230527	.	+	0	gene_id "YDL130W"; transcript_id "YDL130W"; exon_number "2"; gene_name "RPP1B"; gene_source "SGD"; gene_biotype "protein_coding"; transcript_name "RPP1B"; transcript_source "SGD"; transcript_biotype "protein_coding";
IV	SGD	gene	231024	231899	.	+	.	gene_id "YDL129W"; gene_source "SGD"; gene_biotype "protein_coding";
IV	SGD	transcript	231024	231899	.	+	.	gene_id "YDL129W"; transcript_id "YDL129W"; gene_source "SGD"; gene_biotype "protein_coding"; transcript_source "SGD"; transcript_biotype "protein_coding";
IV	SGD	exon	231024	231899	.	+	.	gene_id "YDL129W"; transcript_id "YDL129W"; exon_number "1"; gene_source "SGD"; gene_biotype "protein_coding"; transcript_source "SGD"; transcript_biotype "protein_coding"; exon_id "YDL129W.1";
IV	SGD	CDS	231024	231896	.	+	0	gene_id "YDL129W"; transcript_id "YDL129W"; exon_number "1"; gene_source "SGD"; gene_biotype "protein_coding"; transcript_source "SGD"; transcript_biotype "protein_coding"; protein_id "YDL129W"; protein_version "1";
IV	SGD	start_codon	231024	231026	.	+	0	gene_id "YDL129W"; transcript_id "YDL129W"; exon_number "1"; gene_source "SGD"; gene_biotype "protein_coding"; transcript_source "SGD"; transcript_biotype "protein_coding";
IV	SGD	stop_codon	231897	231899	.	+	0	gene_id "YDL129W"; transcript_id "YDL129W"; exon_number "1"; gene_source "SGD"; gene_biotype "protein_coding"; transcript_source "SGD"; transcript_biotype "protein_coding";
IV	SGD	gene	232536	234079	.	+	.	gene_id "YDL128W"; gene_name "VCX1"; gene_source "SGD"; gene_biotype "protein_coding";
IV	SGD	transcript	232536	234079	.	+	.	gene_id "YDL128W"; transcript_id "YDL128W"; gene_name "VCX1"; gene_source "SGD"; gene_biotype "protein_coding"; transcript_name "VCX1"; transcript_source "SGD"; transcript_biotype "protein_coding";
IV	SGD	exon	232536	234079	.	+	.	gene_id "YDL128W"; transcript_id "YDL128W"; exon_number "1"; gene_name "VCX1"; gene_source "SGD"; gene_biotype "protein_coding"; transcript_name "VCX1"; transcript_source "SGD"; transcript_biotype "protein_coding"; exon_id "YDL128W.1";
IV	SGD	CDS	232652	233884	.	+	0	gene_id "YDL128W"; transcript_id "YDL128W"; exon_number "1"; gene_name "VCX1"; gene_source "SGD"; gene_biotype "protein_coding"; transcript_name "VCX1"; transcript_source "SGD"; transcript_biotype "protein_coding"; protein_id "YDL128W"; protein_version "1";
IV	SGD	start_codon	232652	232654	.	+	0	gene_id "YDL128W"; transcript_id "YDL128W"; exon_number "1"; gene_name "VCX1"; gene_source "SGD"; gene_biotype "protein_coding"; transcript_name "VCX1"; transcript_source "SGD"; transcript_biotype "protein_coding";
IV	SGD	stop_codon	233885	233887	.	+	0	gene_id "YDL128W"; transcript_id "YDL128W"; exon_number "1"; gene_name "VCX1"; gene_source "SGD"; gene_biotype "protein_coding"; transcript_name "VCX1"; transcript_source "SGD"; transcript_biotype "protein_coding";
IV	SGD	gene	234927	235853	.	+	.	gene_id "YDL127W"; gene_name "PCL2"; gene_source "SGD"; gene_biotype "protein_coding";
IV	SGD	transcript	234927	235853	.	+	.	gene_id "YDL127W"; transcript_id "YDL127W"; gene_name "PCL2"; gene_source "SGD"; gene_biotype "protein_coding"; transcript_name "PCL2"; transcript_source "SGD"; transcript_biotype "protein_coding";
IV	SGD	exon	234927	235853	.	+	.	gene_id "YDL127W"; transcript_id "YDL127W"; exon_number "1"; gene_name "PCL2"; gene_source "SGD"; gene_biotype "protein_coding"; transcript_name "PCL2"; transcript_source "SGD"; transcript_biotype "protein_coding"; exon_id "YDL127W.1";
IV	SGD	CDS	234927	235850	.	+	0	gene_id "YDL127W"; transcript_id "YDL127W"; exon_number "1"; gene_name "PCL2"; gene_source "SGD"; gene_biotype "protein_coding"; transcript_name "PCL2"; transcript_source "SGD"; transcript_biotype "protein_coding"; protein_id "YDL127W"; protein_version "1";
IV	SGD	start_codon	234927	234929	.	+	0	gene_id "YDL127W"; transcript_id "YDL127W"; exon_number "1"; gene_name "PCL2"; gene_source "SGD"; gene_biotype "protein_coding"; transcript_name "PCL2"; transcript_source "SGD"; transcript_biotype "protein_coding";
IV	SGD	stop_codon	235851	235853	.	+	0	gene_id "YDL127W"; transcript_id "YDL127W"; exon_number "1"; gene_name "PCL2"; gene_source "SGD"; gene_biotype "protein_coding"; transcript_name "PCL2"; transcript_source "SGD"; transcript_biotype "protein_coding";
IV	SGD	gene	236066	238740	.	-	.	gene_id "YDL126C"; gene_name "CDC48"; gene_source "SGD"; gene_biotype "protein_coding";
IV	SGD	transcript	236066	238740	.	-	.	gene_id "YDL126C"; transcript_id "YDL126C"; gene_name "CDC48"; gene_source "SGD"; gene_biotype "protein_coding"; transcript_name "CDC48"; transcript_source "SGD"; transcript_biotype "protein_coding";
IV	SGD	exon	236066	238740	.	-	.	gene_id "YDL126C"; transcript_id "YDL126C"; exon_number "1"; gene_name "CDC48"; gene_source "SGD"; gene_biotype "protein_coding"; transcript_name "CDC48"; transcript_source "SGD"; transcript_biotype "protein_coding"; exon_id "YDL126C.1";
IV	SGD	CDS	236160	238664	.	-	0	gene_id "YDL126C"; transcript_id "YDL126C"; exon_number "1"; gene_name "CDC48"; gene_source "SGD"; gene_biotype "protein_coding"; transcript_name "CDC48"; transcript_source "SGD"; transcript_biotype "protein_coding"; protein_id "YDL126C"; protein_version "1";
IV	SGD	start_codon	238662	238664	.	-	0	gene_id "YDL126C"; transcript_id "YDL126C"; exon_number "1"; gene_name "CDC48"; gene_source "SGD"; gene_biotype "protein_coding"; transcript_name "CDC48"; transcript_source "SGD"; transcript_biotype "protein_coding";
IV	SGD	stop_codon	236157	236159	.	-	0	gene_id "YDL126C"; transcript_id "YDL126C"; exon_number "1"; gene_name "CDC48"; gene_source "SGD"; gene_biotype "protein_coding"; transcript_name "CDC48"; transcript_source "SGD"; transcript_biotype "protein_coding";
IV	SGD	gene	238870	239816	.	-	.	gene_id "YDL125C"; gene_name "HNT1"; gene_source "SGD"; gene_biotype "protein_coding";
IV	SGD	transcript	238870	239816	.	-	.	gene_id "YDL125C"; transcript_id "YDL125C"; gene_name "HNT1"; gene_source "SGD"; gene_biotype "protein_coding"; transcript_name "HNT1"; transcript_source "SGD"; transcript_biotype "protein_coding";
IV	SGD	exon	239510	239816	.	-	.	gene_id "YDL125C"; transcript_id "YDL125C"; exon_number "1"; gene_name "HNT1"; gene_source "SGD"; gene_biotype "protein_coding"; transcript_name "HNT1"; transcript_source "SGD"; transcript_biotype "protein_coding"; exon_id "YDL125C.1";
IV	SGD	CDS	239510	239606	.	-	0	gene_id "YDL125C"; transcript_id "YDL125C"; exon_number "1"; gene_name "HNT1"; gene_source "SGD"; gene_biotype "protein_coding"; transcript_name "HNT1"; transcript_source "SGD"; transcript_biotype "protein_coding"; protein_id "YDL125C"; protein_version "1";
IV	SGD	start_codon	239604	239606	.	-	0	gene_id "YDL125C"; transcript_id "YDL125C"; exon_number "1"; gene_name "HNT1"; gene_source "SGD"; gene_biotype "protein_coding"; transcript_name "HNT1"; transcript_source "SGD"; transcript_biotype "protein_coding";
IV	SGD	exon	238870	239398	.	-	.	gene_id "YDL125C"; transcript_id "YDL125C"; exon_number "2"; gene_name "HNT1"; gene_source "SGD"; gene_biotype "protein_coding"; transcript_name "HNT1"; transcript_source "SGD"; transcript_biotype "protein_coding"; exon_id "YDL125C.2";
IV	SGD	CDS	239019	239398	.	-	1	gene_id "YDL125C"; transcript_id "YDL125C"; exon_number "2"; gene_name "HNT1"; gene_source "SGD"; gene_biotype "protein_coding"; transcript_name "HNT1"; transcript_source "SGD"; transcript_biotype "protein_coding"; protein_id "YDL125C"; protein_version "1";
IV	SGD	gene	240206	241269	.	+	.	gene_id "YDL124W"; gene_source "SGD"; gene_biotype "protein_coding";
IV	SGD	transcript	240206	241269	.	+	.	gene_id "YDL124W"; transcript_id "YDL124W"; gene_source "SGD"; gene_biotype "protein_coding"; transcript_source "SGD"; transcript_biotype "protein_coding";
IV	SGD	exon	240206	241269	.	+	.	gene_id "YDL124W"; transcript_id "YDL124W"; exon_number "1"; gene_source "SGD"; gene_biotype "protein_coding"; transcript_source "SGD"; transcript_biotype "protein_coding"; exon_id "YDL124W.1";
IV	SGD	CDS	240259	241194	.	+	0	gene_id "YDL124W"; transcript_id "YDL124W"; exon_number "1"; gene_source "SGD"; gene_biotype "protein_coding"; transcript_source "SGD"; transcript_biotype "protein_coding"; protein_id "YDL124W"; protein_version "1";
IV	SGD	start_codon	240259	240261	.	+	0	gene_id "YDL124W"; transcript_id "YDL124W"; exon_number "1"; gene_source "SGD"; gene_biotype "protein_coding"; transcript_source "SGD"; transcript_biotype "protein_coding";
IV	SGD	stop_codon	241195	241197	.	+	0	gene_id "YDL124W"; transcript_id "YDL124W"; exon_number "1"; gene_source "SGD"; gene_biotype "protein_coding"; transcript_source "SGD"; transcript_biotype "protein_coding";
IV	SGD	gene	241388	242328	.	+	.	gene_id "YDL123W"; gene_name "SNA4"; gene_source "SGD"; gene_biotype "protein_coding";
IV	SGD	transcript	241388	242328	.	+	.	gene_id "YDL123W"; transcript_id "YDL123W"; gene_name "SNA4"; gene_source "SGD"; gene_biotype "protein_coding"; transcript_name "SNA4"; transcript_source "SGD"; transcript_biotype "protein_coding";
IV	SGD	exon	241388	242328	.	+	.	gene_id "YDL123W"; transcript_id "YDL123W"; exon_number "1"; gene_name "SNA4"; gene_source "SGD"; gene_biotype "protein_coding"; transcript_name "SNA4"; transcript_source "SGD"; transcript_biotype "protein_coding"; exon_id "YDL123W.1";
IV	SGD	CDS	241418	241837	.	+	0	gene_id "YDL123W"; transcript_id "YDL123W"; exon_number "1"; gene_name "SNA4"; gene_source "SGD"; gene_biotype "protein_coding"; transcript_name "SNA4"; transcript_source "SGD"; transcript_biotype "protein_coding"; protein_id "YDL123W"; protein_version "1";
IV	SGD	start_codon	241418	241420	.	+	0	gene_id "YDL123W"; transcript_id "YDL123W"; exon_number "1"; gene_name "SNA4"; gene_source "SGD"; gene_biotype "protein_coding"; transcript_name "SNA4"; transcript_source "SGD"; transcript_biotype "protein_coding";
IV	SGD	stop_codon	241838	241840	.	+	0	gene_id "YDL123W"; transcript_id "YDL123W"; exon_number "1"; gene_name "SNA4"; gene_source "SGD"; gene_biotype "protein_coding"; transcript_name "SNA4"; transcript_source "SGD"; transcript_biotype "protein_coding";
IV	SGD	gene	242552	244981	.	+	.	gene_id "YDL122W"; gene_name "UBP1"; gene_source "SGD"; gene_biotype "protein_coding";
IV	SGD	transcript	242552	244981	.	+	.	gene_id "YDL122W"; transcript_id "YDL122W"; gene_name "UBP1"; gene_source "SGD"; gene_biotype "protein_coding"; transcript_name "UBP1"; transcript_source "SGD"; transcript_biotype "protein_coding";
IV	SGD	exon	242552	244981	.	+	.	gene_id "YDL122W"; transcript_id "YDL122W"; exon_number "1"; gene_name "UBP1"; gene_source "SGD"; gene_biotype "protein_coding"; transcript_name "UBP1"; transcript_source "SGD"; transcript_biotype "protein_coding"; exon_id "YDL122W.1";
IV	SGD	CDS	242552	244978	.	+	0	gene_id "YDL122W"; transcript_id "YDL122W"; exon_number "1"; gene_name "UBP1"; gene_source "SGD"; gene_biotype "protein_coding"; transcript_name "UBP1"; transcript_source "SGD"; transcript_biotype "protein_coding"; protein_id "YDL122W"; protein_version "1";
IV	SGD	start_codon	242552	242554	.	+	0	gene_id "YDL122W"; transcript_id "YDL122W"; exon_number "1"; gene_name "UBP1"; gene_source "SGD"; gene_biotype "protein_coding"; transcript_name "UBP1"; transcript_source "SGD"; transcript_biotype "protein_coding";
IV	SGD	stop_codon	244979	244981	.	+	0	gene_id "YDL122W"; transcript_id "YDL122W"; exon_number "1"; gene_name "UBP1"; gene_source "SGD"; gene_biotype "protein_coding"; transcript_name "UBP1"; transcript_source "SGD"; transcript_biotype "protein_coding";
IV	SGD	gene	244933	245608	.	-	.	gene_id "YDL121C"; gene_source "SGD"; gene_biotype "protein_coding";
IV	SGD	transcript	244933	245608	.	-	.	gene_id "YDL121C"; transcript_id "YDL121C"; gene_source "SGD"; gene_biotype "protein_coding"; transcript_source "SGD"; transcript_biotype "protein_coding";
IV	SGD	exon	244933	245608	.	-	.	gene_id "YDL121C"; transcript_id "YDL121C"; exon_number "1"; gene_source "SGD"; gene_biotype "protein_coding"; transcript_source "SGD"; transcript_biotype "protein_coding"; exon_id "YDL121C.1";
IV	SGD	CDS	245136	245582	.	-	0	gene_id "YDL121C"; transcript_id "YDL121C"; exon_number "1"; gene_source "SGD"; gene_biotype "protein_coding"; transcript_source "SGD"; transcript_biotype "protein_coding"; protein_id "YDL121C"; protein_version "1";
IV	SGD	start_codon	245580	245582	.	-	0	gene_id "YDL121C"; transcript_id "YDL121C"; exon_number "1"; gene_source "SGD"; gene_biotype "protein_coding"; transcript_source "SGD"; transcript_biotype "protein_coding";
IV	SGD	stop_codon	245133	245135	.	-	0	gene_id "YDL121C"; transcript_id "YDL121C"; exon_number "1"; gene_source "SGD"; gene_biotype "protein_coding"; transcript_source "SGD"; transcript_biotype "protein_coding";
IV	SGD	gene	245827	246651	.	+	.	gene_id "YDL120W"; gene_name "YFH1"; gene_source "SGD"; gene_biotype "protein_coding";
IV	SGD	transcript	245827	246651	.	+	.	gene_id "YDL120W"; transcript_id "YDL120W"; gene_name "YFH1"; gene_source "SGD"; gene_biotype "protein_coding"; transcript_name "YFH1"; transcript_source "SGD"; transcript_biotype "protein_coding";
IV	SGD	exon	245827	246651	.	+	.	gene_id "YDL120W"; transcript_id "YDL120W"; exon_number "1"; gene_name "YFH1"; gene_source "SGD"; gene_biotype "protein_coding"; transcript_name "YFH1"; transcript_source "SGD"; transcript_biotype "protein_coding"; exon_id "YDL120W.1";
IV	SGD	CDS	245923	246444	.	+	0	gene_id "YDL120W"; transcript_id "YDL120W"; exon_number "1"; gene_name "YFH1"; gene_source "SGD"; gene_biotype "protein_coding"; transcript_name "YFH1"; transcript_source "SGD"; transcript_biotype "protein_coding"; protein_id "YDL120W"; protein_version "1";
IV	SGD	start_codon	245923	245925	.	+	0	gene_id "YDL120W"; transcript_id "YDL120W"; exon_number "1"; gene_name "YFH1"; gene_source "SGD"; gene_biotype "protein_coding"; transcript_name "YFH1"; transcript_source "SGD"; transcript_biotype "protein_coding";
IV	SGD	stop_codon	246445	246447	.	+	0	gene_id "YDL120W"; transcript_id "YDL120W"; exon_number "1"; gene_name "YFH1"; gene_source "SGD"; gene_biotype "protein_coding"; transcript_name "YFH1"; transcript_source "SGD"; transcript_biotype "protein_coding";
IV	SGD	gene	246689	247612	.	-	.	gene_id "YDL119C"; gene_source "SGD"; gene_biotype "protein_coding";
IV	SGD	transcript	246689	247612	.	-	.	gene_id "YDL119C"; transcript_id "YDL119C"; gene_source "SGD"; gene_biotype "protein_coding"; transcript_source "SGD"; transcript_biotype "protein_coding";
IV	SGD	exon	246689	247612	.	-	.	gene_id "YDL119C"; transcript_id "YDL119C"; exon_number "1"; gene_source "SGD"; gene_biotype "protein_coding"; transcript_source "SGD"; transcript_biotype "protein_coding"; exon_id "YDL119C.1";
IV	SGD	CDS	246692	247612	.	-	0	gene_id "YDL119C"; transcript_id "YDL119C"; exon_number "1"; gene_source "SGD"; gene_biotype "protein_coding"; transcript_source "SGD"; transcript_biotype "protein_coding"; protein_id "YDL119C"; protein_version "1";
IV	SGD	start_codon	247610	247612	.	-	0	gene_id "YDL119C"; transcript_id "YDL119C"; exon_number "1"; gene_source "SGD"; gene_biotype "protein_coding"; transcript_source "SGD"; transcript_biotype "protein_coding";
IV	SGD	stop_codon	246689	246691	.	-	0	gene_id "YDL119C"; transcript_id "YDL119C"; exon_number "1"; gene_source "SGD"; gene_biotype "protein_coding"; transcript_source "SGD"; transcript_biotype "protein_coding";
IV	SGD	gene	247302	247682	.	+	.	gene_id "YDL118W"; gene_source "SGD"; gene_biotype "protein_coding";
IV	SGD	transcript	247302	247682	.	+	.	gene_id "YDL118W"; transcript_id "YDL118W"; gene_source "SGD"; gene_biotype "protein_coding"; transcript_source "SGD"; transcript_biotype "protein_coding";
IV	SGD	exon	247302	247682	.	+	.	gene_id "YDL118W"; transcript_id "YDL118W"; exon_number "1"; gene_source "SGD"; gene_biotype "protein_coding"; transcript_source "SGD"; transcript_biotype "protein_coding"; exon_id "YDL118W.1";
IV	SGD	CDS	247302	247679	.	+	0	gene_id "YDL118W"; transcript_id "YDL118W"; exon_number "1"; gene_source "SGD"; gene_biotype "protein_coding"; transcript_source "SGD"; transcript_biotype "protein_coding"; protein_id "YDL118W"; protein_version "1";
IV	SGD	start_codon	247302	247304	.	+	0	gene_id "YDL118W"; transcript_id "YDL118W"; exon_number "1"; gene_source "SGD"; gene_biotype "protein_coding"; transcript_source "SGD"; transcript_biotype "protein_coding";
IV	SGD	stop_codon	247680	247682	.	+	0	gene_id "YDL118W"; transcript_id "YDL118W"; exon_number "1"; gene_source "SGD"; gene_biotype "protein_coding"; transcript_source "SGD"; transcript_biotype "protein_coding";
IV	SGD	gene	248284	251366	.	+	.	gene_id "YDL117W"; gene_name "CYK3"; gene_source "SGD"; gene_biotype "protein_coding";
IV	SGD	transcript	248284	251366	.	+	.	gene_id "YDL117W"; transcript_id "YDL117W"; gene_name "CYK3"; gene_source "SGD"; gene_biotype "protein_coding"; transcript_name "CYK3"; transcript_source "SGD"; transcript_biotype "protein_coding";
IV	SGD	exon	248284	251366	.	+	.	gene_id "YDL117W"; transcript_id "YDL117W"; exon_number "1"; gene_name "CYK3"; gene_source "SGD"; gene_biotype "protein_coding"; transcript_name "CYK3"; transcript_source "SGD"; transcript_biotype "protein_coding"; exon_id "YDL117W.1";
IV	SGD	CDS	248581	251235	.	+	0	gene_id "YDL117W"; transcript_id "YDL117W"; exon_number "1"; gene_name "CYK3"; gene_source "SGD"; gene_biotype "protein_coding"; transcript_name "CYK3"; transcript_source "SGD"; transcript_biotype "protein_coding"; protein_id "YDL117W"; protein_version "1";
IV	SGD	start_codon	248581	248583	.	+	0	gene_id "YDL117W"; transcript_id "YDL117W"; exon_number "1"; gene_name "CYK3"; gene_source "SGD"; gene_biotype "protein_coding"; transcript_name "CYK3"; transcript_source "SGD"; transcript_biotype "protein_coding";
IV	SGD	stop_codon	251236	251238	.	+	0	gene_id "YDL117W"; transcript_id "YDL117W"; exon_number "1"; gene_name "CYK3"; gene_source "SGD"; gene_biotype "protein_coding"; transcript_name "CYK3"; transcript_source "SGD"; transcript_biotype "protein_coding";
IV	SGD	gene	251504	253822	.	+	.	gene_id "YDL116W"; gene_name "NUP84"; gene_source "SGD"; gene_biotype "protein_coding";
IV	SGD	transcript	251504	253822	.	+	.	gene_id "YDL116W"; transcript_id "YDL116W"; gene_name "NUP84"; gene_source "SGD"; gene_biotype "protein_coding"; transcript_name "NUP84"; transcript_source "SGD"; transcript_biotype "protein_coding";
IV	SGD	exon	251504	253822	.	+	.	gene_id "YDL116W"; transcript_id "YDL116W"; exon_number "1"; gene_name "NUP84"; gene_source "SGD"; gene_biotype "protein_coding"; transcript_name "NUP84"; transcript_source "SGD"; transcript_biotype "protein_coding"; exon_id "YDL116W.1";
IV	SGD	CDS	251566	253743	.	+	0	gene_id "YDL116W"; transcript_id "YDL116W"; exon_number "1"; gene_name "NUP84"; gene_source "SGD"; gene_biotype "protein_coding"; transcript_name "NUP84"; transcript_source "SGD"; transcript_biotype "protein_coding"; protein_id "YDL116W"; protein_version "1";
IV	SGD	start_codon	251566	251568	.	+	0	gene_id "YDL116W"; transcript_id "YDL116W"; exon_number "1"; gene_name "NUP84"; gene_source "SGD"; gene_biotype "protein_coding"; transcript_name "NUP84"; transcript_source "SGD"; transcript_biotype "protein_coding";
IV	SGD	stop_codon	253744	253746	.	+	0	gene_id "YDL116W"; transcript_id "YDL116W"; exon_number "1"; gene_name "NUP84"; gene_source "SGD"; gene_biotype "protein_coding"; transcript_name "NUP84"; transcript_source "SGD"; transcript_biotype "protein_coding";
IV	SGD	gene	253903	255175	.	-	.	gene_id "YDL115C"; gene_name "IWR1"; gene_source "SGD"; gene_biotype "protein_coding";
IV	SGD	transcript	253903	255175	.	-	.	gene_id "YDL115C"; transcript_id "YDL115C"; gene_name "IWR1"; gene_source "SGD"; gene_biotype "protein_coding"; transcript_name "IWR1"; transcript_source "SGD"; transcript_biotype "protein_coding";
IV	SGD	exon	255045	255175	.	-	.	gene_id "YDL115C"; transcript_id "YDL115C"; exon_number "1"; gene_name "IWR1"; gene_source "SGD"; gene_biotype "protein_coding"; transcript_name "IWR1"; transcript_source "SGD"; transcript_biotype "protein_coding"; exon_id "YDL115C.1";
IV	SGD	CDS	255045	255126	.	-	0	gene_id "YDL115C"; transcript_id "YDL115C"; exon_number "1"; gene_name "IWR1"; gene_source "SGD"; gene_biotype "protein_coding"; transcript_name "IWR1"; transcript_source "SGD"; transcript_biotype "protein_coding"; protein_id "YDL115C"; protein_version "1";
IV	SGD	start_codon	255124	255126	.	-	0	gene_id "YDL115C"; transcript_id "YDL115C"; exon_number "1"; gene_name "IWR1"; gene_source "SGD"; gene_biotype "protein_coding"; transcript_name "IWR1"; transcript_source "SGD"; transcript_biotype "protein_coding";
IV	SGD	exon	253903	254974	.	-	.	gene_id "YDL115C"; transcript_id "YDL115C"; exon_number "2"; gene_name "IWR1"; gene_source "SGD"; gene_biotype "protein_coding"; transcript_name "IWR1"; transcript_source "SGD"; transcript_biotype "protein_coding"; exon_id "YDL115C.2";
IV	SGD	CDS	253995	254974	.	-	1	gene_id "YDL115C"; transcript_id "YDL115C"; exon_number "2"; gene_name "IWR1"; gene_source "SGD"; gene_biotype "protein_coding"; transcript_name "IWR1"; transcript_source "SGD"; transcript_biotype "protein_coding"; protein_id "YDL115C"; protein_version "1";
IV	SGD	gene	254935	255048	.	+	.	gene_id "YDL114W-A"; gene_source "SGD"; gene_biotype "protein_coding";
IV	SGD	transcript	254935	255048	.	+	.	gene_id "YDL114W-A"; transcript_id "YDL114W-A"; gene_source "SGD"; gene_biotype "protein_coding"; transcript_source "SGD"; transcript_biotype "protein_coding";
IV	SGD	exon	254935	255048	.	+	.	gene_id "YDL114W-A"; transcript_id "YDL114W-A"; exon_number "1"; gene_source "SGD"; gene_biotype "protein_coding"; transcript_source "SGD"; transcript_biotype "protein_coding"; exon_id "YDL114W-A.1";
IV	SGD	CDS	254935	255045	.	+	0	gene_id "YDL114W-A"; transcript_id "YDL114W-A"; exon_number "1"; gene_source "SGD"; gene_biotype "protein_coding"; transcript_source "SGD"; transcript_biotype "protein_coding"; protein_id "YDL114W-A"; protein_version "1";
IV	SGD	start_codon	254935	254937	.	+	0	gene_id "YDL114W-A"; transcript_id "YDL114W-A"; exon_number "1"; gene_source "SGD"; gene_biotype "protein_coding"; transcript_source "SGD"; transcript_biotype "protein_coding";
IV	SGD	stop_codon	255046	255048	.	+	0	gene_id "YDL114W-A"; transcript_id "YDL114W-A"; exon_number "1"; gene_source "SGD"; gene_biotype "protein_coding"; transcript_source "SGD"; transcript_biotype "protein_coding";
IV	SGD	gene	255604	256530	.	+	.	gene_id "YDL114W"; gene_source "SGD"; gene_biotype "protein_coding";
IV	SGD	transcript	255604	256530	.	+	.	gene_id "YDL114W"; transcript_id "YDL114W"; gene_source "SGD"; gene_biotype "protein_coding"; transcript_source "SGD"; transcript_biotype "protein_coding";
IV	SGD	exon	255604	256530	.	+	.	gene_id "YDL114W"; transcript_id "YDL114W"; exon_number "1"; gene_source "SGD"; gene_biotype "protein_coding"; transcript_source "SGD"; transcript_biotype "protein_coding"; exon_id "YDL114W.1";
IV	SGD	CDS	255604	256527	.	+	0	gene_id "YDL114W"; transcript_id "YDL114W"; exon_number "1"; gene_source "SGD"; gene_biotype "protein_coding"; transcript_source "SGD"; transcript_biotype "protein_coding"; protein_id "YDL114W"; protein_version "1";
IV	SGD	start_codon	255604	255606	.	+	0	gene_id "YDL114W"; transcript_id "YDL114W"; exon_number "1"; gene_source "SGD"; gene_biotype "protein_coding"; transcript_source "SGD"; transcript_biotype "protein_coding";
IV	SGD	stop_codon	256528	256530	.	+	0	gene_id "YDL114W"; transcript_id "YDL114W"; exon_number "1"; gene_source "SGD"; gene_biotype "protein_coding"; transcript_source "SGD"; transcript_biotype "protein_coding";
IV	SGD	gene	256513	258625	.	-	.	gene_id "YDL113C"; gene_name "ATG20"; gene_source "SGD"; gene_biotype "protein_coding";
IV	SGD	transcript	256513	258625	.	-	.	gene_id "YDL113C"; transcript_id "YDL113C"; gene_name "ATG20"; gene_source "SGD"; gene_biotype "protein_coding"; transcript_name "ATG20"; transcript_source "SGD"; transcript_biotype "protein_coding";
IV	SGD	exon	256513	258625	.	-	.	gene_id "YDL113C"; transcript_id "YDL113C"; exon_number "1"; gene_name "ATG20"; gene_source "SGD"; gene_biotype "protein_coding"; transcript_name "ATG20"; transcript_source "SGD"; transcript_biotype "protein_coding"; exon_id "YDL113C.1";
IV	SGD	CDS	256636	258555	.	-	0	gene_id "YDL113C"; transcript_id "YDL113C"; exon_number "1"; gene_name "ATG20"; gene_source "SGD"; gene_biotype "protein_coding"; transcript_name "ATG20"; transcript_source "SGD"; transcript_biotype "protein_coding"; protein_id "YDL113C"; protein_version "1";
IV	SGD	start_codon	258553	258555	.	-	0	gene_id "YDL113C"; transcript_id "YDL113C"; exon_number "1"; gene_name "ATG20"; gene_source "SGD"; gene_biotype "protein_coding"; transcript_name "ATG20"; transcript_source "SGD"; transcript_biotype "protein_coding";
IV	SGD	stop_codon	256633	256635	.	-	0	gene_id "YDL113C"; transcript_id "YDL113C"; exon_number "1"; gene_name "ATG20"; gene_source "SGD"; gene_biotype "protein_coding"; transcript_name "ATG20"; transcript_source "SGD"; transcript_biotype "protein_coding";
IV	SGD	gene	258915	263336	.	+	.	gene_id "YDL112W"; gene_name "TRM3"; gene_source "SGD"; gene_biotype "protein_coding";
IV	SGD	transcript	258915	263336	.	+	.	gene_id "YDL112W"; transcript_id "YDL112W"; gene_name "TRM3"; gene_source "SGD"; gene_biotype "protein_coding"; transcript_name "TRM3"; transcript_source "SGD"; transcript_biotype "protein_coding";
IV	SGD	exon	258915	263336	.	+	.	gene_id "YDL112W"; transcript_id "YDL112W"; exon_number "1"; gene_name "TRM3"; gene_source "SGD"; gene_biotype "protein_coding"; transcript_name "TRM3"; transcript_source "SGD"; transcript_biotype "protein_coding"; exon_id "YDL112W.1";
IV	SGD	CDS	258915	263222	.	+	0	gene_id "YDL112W"; transcript_id "YDL112W"; exon_number "1"; gene_name "TRM3"; gene_source "SGD"; gene_biotype "protein_coding"; transcript_name "TRM3"; transcript_source "SGD"; transcript_biotype "protein_coding"; protein_id "YDL112W"; protein_version "1";
IV	SGD	start_codon	258915	258917	.	+	0	gene_id "YDL112W"; transcript_id "YDL112W"; exon_number "1"; gene_name "TRM3"; gene_source "SGD"; gene_biotype "protein_coding"; transcript_name "TRM3"; transcript_source "SGD"; transcript_biotype "protein_coding";
IV	SGD	stop_codon	263223	263225	.	+	0	gene_id "YDL112W"; transcript_id "YDL112W"; exon_number "1"; gene_name "TRM3"; gene_source "SGD"; gene_biotype "protein_coding"; transcript_name "TRM3"; transcript_source "SGD"; transcript_biotype "protein_coding";
IV	SGD	gene	263241	264179	.	-	.	gene_id "YDL111C"; gene_name "RRP42"; gene_source "SGD"; gene_biotype "protein_coding";
IV	SGD	transcript	263241	264179	.	-	.	gene_id "YDL111C"; transcript_id "YDL111C"; gene_name "RRP42"; gene_source "SGD"; gene_biotype "protein_coding"; transcript_name "RRP42"; transcript_source "SGD"; transcript_biotype "protein_coding";
IV	SGD	exon	263241	264179	.	-	.	gene_id "YDL111C"; transcript_id "YDL111C"; exon_number "1"; gene_name "RRP42"; gene_source "SGD"; gene_biotype "protein_coding"; transcript_name "RRP42"; transcript_source "SGD"; transcript_biotype "protein_coding"; exon_id "YDL111C.1";
IV	SGD	CDS	263316	264110	.	-	0	gene_id "YDL111C"; transcript_id "YDL111C"; exon_number "1"; gene_name "RRP42"; gene_source "SGD"; gene_biotype "protein_coding"; transcript_name "RRP42"; transcript_source "SGD"; transcript_biotype "protein_coding"; protein_id "YDL111C"; protein_version "1";
IV	SGD	start_codon	264108	264110	.	-	0	gene_id "YDL111C"; transcript_id "YDL111C"; exon_number "1"; gene_name "RRP42"; gene_source "SGD"; gene_biotype "protein_coding"; transcript_name "RRP42"; transcript_source "SGD"; transcript_biotype "protein_coding";
IV	SGD	stop_codon	263313	263315	.	-	0	gene_id "YDL111C"; transcript_id "YDL111C"; exon_number "1"; gene_name "RRP42"; gene_source "SGD"; gene_biotype "protein_coding"; transcript_name "RRP42"; transcript_source "SGD"; transcript_biotype "protein_coding";
IV	SGD	gene	264316	265021	.	-	.	gene_id "YDL110C"; gene_name "TMA17"; gene_source "SGD"; gene_biotype "protein_coding";
IV	SGD	transcript	264316	265021	.	-	.	gene_id "YDL110C"; transcript_id "YDL110C"; gene_name "TMA17"; gene_source "SGD"; gene_biotype "protein_coding"; transcript_name "TMA17"; transcript_source "SGD"; transcript_biotype "protein_coding";
IV	SGD	exon	264316	265021	.	-	.	gene_id "YDL110C"; transcript_id "YDL110C"; exon_number "1"; gene_name "TMA17"; gene_source "SGD"; gene_biotype "protein_coding"; transcript_name "TMA17"; transcript_source "SGD"; transcript_biotype "protein_coding"; exon_id "YDL110C.1";
IV	SGD	CDS	264515	264964	.	-	0	gene_id "YDL110C"; transcript_id "YDL110C"; exon_number "1"; gene_name "TMA17"; gene_source "SGD"; gene_biotype "protein_coding"; transcript_name "TMA17"; transcript_source "SGD"; transcript_biotype "protein_coding"; protein_id "YDL110C"; protein_version "1";
IV	SGD	start_codon	264962	264964	.	-	0	gene_id "YDL110C"; transcript_id "YDL110C"; exon_number "1"; gene_name "TMA17"; gene_source "SGD"; gene_biotype "protein_coding"; transcript_name "TMA17"; transcript_source "SGD"; transcript_biotype "protein_coding";
IV	SGD	stop_codon	264512	264514	.	-	0	gene_id "YDL110C"; transcript_id "YDL110C"; exon_number "1"; gene_name "TMA17"; gene_source "SGD"; gene_biotype "protein_coding"; transcript_name "TMA17"; transcript_source "SGD"; transcript_biotype "protein_coding";
IV	SGD	gene	265258	267201	.	-	.	gene_id "YDL109C"; gene_source "SGD"; gene_biotype "protein_coding";
IV	SGD	transcript	265258	267201	.	-	.	gene_id "YDL109C"; transcript_id "YDL109C"; gene_source "SGD"; gene_biotype "protein_coding"; transcript_source "SGD"; transcript_biotype "protein_coding";
IV	SGD	exon	265258	267201	.	-	.	gene_id "YDL109C"; transcript_id "YDL109C"; exon_number "1"; gene_source "SGD"; gene_biotype "protein_coding"; transcript_source "SGD"; transcript_biotype "protein_coding"; exon_id "YDL109C.1";
IV	SGD	CDS	265261	267201	.	-	0	gene_id "YDL109C"; transcript_id "YDL109C"; exon_number "1"; gene_source "SGD"; gene_biotype "protein_coding"; transcript_source "SGD"; transcript_biotype "protein_coding"; protein_id "YDL109C"; protein_version "1";
IV	SGD	start_codon	267199	267201	.	-	0	gene_id "YDL109C"; transcript_id "YDL109C"; exon_number "1"; gene_source "SGD"; gene_biotype "protein_coding"; transcript_source "SGD"; transcript_biotype "protein_coding";
IV	SGD	stop_codon	265258	265260	.	-	0	gene_id "YDL109C"; transcript_id "YDL109C"; exon_number "1"; gene_source "SGD"; gene_biotype "protein_coding"; transcript_source "SGD"; transcript_biotype "protein_coding";
IV	SGD	gene	267666	268785	.	+	.	gene_id "YDL108W"; gene_name "KIN28"; gene_source "SGD"; gene_biotype "protein_coding";
IV	SGD	transcript	267666	268785	.	+	.	gene_id "YDL108W"; transcript_id "YDL108W"; gene_name "KIN28"; gene_source "SGD"; gene_biotype "protein_coding"; transcript_name "KIN28"; transcript_source "SGD"; transcript_biotype "protein_coding";
IV	SGD	exon	267666	267725	.	+	.	gene_id "YDL108W"; transcript_id "YDL108W"; exon_number "1"; gene_name "KIN28"; gene_source "SGD"; gene_biotype "protein_coding"; transcript_name "KIN28"; transcript_source "SGD"; transcript_biotype "protein_coding"; exon_id "YDL108W.1";
IV	SGD	CDS	267698	267725	.	+	0	gene_id "YDL108W"; transcript_id "YDL108W"; exon_number "1"; gene_name "KIN28"; gene_source "SGD"; gene_biotype "protein_coding"; transcript_name "KIN28"; transcript_source "SGD"; transcript_biotype "protein_coding"; protein_id "YDL108W"; protein_version "1";
IV	SGD	start_codon	267698	267700	.	+	0	gene_id "YDL108W"; transcript_id "YDL108W"; exon_number "1"; gene_name "KIN28"; gene_source "SGD"; gene_biotype "protein_coding"; transcript_name "KIN28"; transcript_source "SGD"; transcript_biotype "protein_coding";
IV	SGD	exon	267807	268785	.	+	.	gene_id "YDL108W"; transcript_id "YDL108W"; exon_number "2"; gene_name "KIN28"; gene_source "SGD"; gene_biotype "protein_coding"; transcript_name "KIN28"; transcript_source "SGD"; transcript_biotype "protein_coding"; exon_id "YDL108W.2";
IV	SGD	CDS	267807	268699	.	+	1	gene_id "YDL108W"; transcript_id "YDL108W"; exon_number "2"; gene_name "KIN28"; gene_source "SGD"; gene_biotype "protein_coding"; transcript_name "KIN28"; transcript_source "SGD"; transcript_biotype "protein_coding"; protein_id "YDL108W"; protein_version "1";
IV	SGD	gene	268921	269976	.	+	.	gene_id "YDL107W"; gene_name "MSS2"; gene_source "SGD"; gene_biotype "protein_coding";
IV	SGD	transcript	268921	269976	.	+	.	gene_id "YDL107W"; transcript_id "YDL107W"; gene_name "MSS2"; gene_source "SGD"; gene_biotype "protein_coding"; transcript_name "MSS2"; transcript_source "SGD"; transcript_biotype "protein_coding";
IV	SGD	exon	268921	269976	.	+	.	gene_id "YDL107W"; transcript_id "YDL107W"; exon_number "1"; gene_name "MSS2"; gene_source "SGD"; gene_biotype "protein_coding"; transcript_name "MSS2"; transcript_source "SGD"; transcript_biotype "protein_coding"; exon_id "YDL107W.1";
IV	SGD	CDS	268921	269973	.	+	0	gene_id "YDL107W"; transcript_id "YDL107W"; exon_number "1"; gene_name "MSS2"; gene_source "SGD"; gene_biotype "protein_coding"; transcript_name "MSS2"; transcript_source "SGD"; transcript_biotype "protein_coding"; protein_id "YDL107W"; protein_version "1";
IV	SGD	start_codon	268921	268923	.	+	0	gene_id "YDL107W"; transcript_id "YDL107W"; exon_number "1"; gene_name "MSS2"; gene_source "SGD"; gene_biotype "protein_coding"; transcript_name "MSS2"; transcript_source "SGD"; transcript_biotype "protein_coding";
IV	SGD	stop_codon	269974	269976	.	+	0	gene_id "YDL107W"; transcript_id "YDL107W"; exon_number "1"; gene_name "MSS2"; gene_source "SGD"; gene_biotype "protein_coding"; transcript_name "MSS2"; transcript_source "SGD"; transcript_biotype "protein_coding";
IV	SGD	gene	270222	271901	.	-	.	gene_id "YDL106C"; gene_name "PHO2"; gene_source "SGD"; gene_biotype "protein_coding";
IV	SGD	transcript	270222	271901	.	-	.	gene_id "YDL106C"; transcript_id "YDL106C"; gene_name "PHO2"; gene_source "SGD"; gene_biotype "protein_coding"; transcript_name "PHO2"; transcript_source "SGD"; transcript_biotype "protein_coding";
IV	SGD	exon	270222	271901	.	-	.	gene_id "YDL106C"; transcript_id "YDL106C"; exon_number "1"; gene_name "PHO2"; gene_source "SGD"; gene_biotype "protein_coding"; transcript_name "PHO2"; transcript_source "SGD"; transcript_biotype "protein_coding"; exon_id "YDL106C.1";
IV	SGD	CDS	270225	271901	.	-	0	gene_id "YDL106C"; transcript_id "YDL106C"; exon_number "1"; gene_name "PHO2"; gene_source "SGD"; gene_biotype "protein_coding"; transcript_name "PHO2"; transcript_source "SGD"; transcript_biotype "protein_coding"; protein_id "YDL106C"; protein_version "1";
IV	SGD	start_codon	271899	271901	.	-	0	gene_id "YDL106C"; transcript_id "YDL106C"; exon_number "1"; gene_name "PHO2"; gene_source "SGD"; gene_biotype "protein_coding"; transcript_name "PHO2"; transcript_source "SGD"; transcript_biotype "protein_coding";
IV	SGD	stop_codon	270222	270224	.	-	0	gene_id "YDL106C"; transcript_id "YDL106C"; exon_number "1"; gene_name "PHO2"; gene_source "SGD"; gene_biotype "protein_coding"; transcript_name "PHO2"; transcript_source "SGD"; transcript_biotype "protein_coding";
IV	SGD	gene	272389	273597	.	+	.	gene_id "YDL105W"; gene_name "NSE4"; gene_source "SGD"; gene_biotype "protein_coding";
IV	SGD	transcript	272389	273597	.	+	.	gene_id "YDL105W"; transcript_id "YDL105W"; gene_name "NSE4"; gene_source "SGD"; gene_biotype "protein_coding"; transcript_name "NSE4"; transcript_source "SGD"; transcript_biotype "protein_coding";
IV	SGD	exon	272389	273597	.	+	.	gene_id "YDL105W"; transcript_id "YDL105W"; exon_number "1"; gene_name "NSE4"; gene_source "SGD"; gene_biotype "protein_coding"; transcript_name "NSE4"; transcript_source "SGD"; transcript_biotype "protein_coding"; exon_id "YDL105W.1";
IV	SGD	CDS	272389	273594	.	+	0	gene_id "YDL105W"; transcript_id "YDL105W"; exon_number "1"; gene_name "NSE4"; gene_source "SGD"; gene_biotype "protein_coding"; transcript_name "NSE4"; transcript_source "SGD"; transcript_biotype "protein_coding"; protein_id "YDL105W"; protein_version "1";
IV	SGD	start_codon	272389	272391	.	+	0	gene_id "YDL105W"; transcript_id "YDL105W"; exon_number "1"; gene_name "NSE4"; gene_source "SGD"; gene_biotype "protein_coding"; transcript_name "NSE4"; transcript_source "SGD"; transcript_biotype "protein_coding";
IV	SGD	stop_codon	273595	273597	.	+	0	gene_id "YDL105W"; transcript_id "YDL105W"; exon_number "1"; gene_name "NSE4"; gene_source "SGD"; gene_biotype "protein_coding"; transcript_name "NSE4"; transcript_source "SGD"; transcript_biotype "protein_coding";
IV	SGD	gene	273653	274876	.	-	.	gene_id "YDL104C"; gene_name "QRI7"; gene_source "SGD"; gene_biotype "protein_coding";
IV	SGD	transcript	273653	274876	.	-	.	gene_id "YDL104C"; transcript_id "YDL104C"; gene_name "QRI7"; gene_source "SGD"; gene_biotype "protein_coding"; transcript_name "QRI7"; transcript_source "SGD"; transcript_biotype "protein_coding";
IV	SGD	exon	273653	274876	.	-	.	gene_id "YDL104C"; transcript_id "YDL104C"; exon_number "1"; gene_name "QRI7"; gene_source "SGD"; gene_biotype "protein_coding"; transcript_name "QRI7"; transcript_source "SGD"; transcript_biotype "protein_coding"; exon_id "YDL104C.1";
IV	SGD	CDS	273656	274876	.	-	0	gene_id "YDL104C"; transcript_id "YDL104C"; exon_number "1"; gene_name "QRI7"; gene_source "SGD"; gene_biotype "protein_coding"; transcript_name "QRI7"; transcript_source "SGD"; transcript_biotype "protein_coding"; protein_id "YDL104C"; protein_version "1";
IV	SGD	start_codon	274874	274876	.	-	0	gene_id "YDL104C"; transcript_id "YDL104C"; exon_number "1"; gene_name "QRI7"; gene_source "SGD"; gene_biotype "protein_coding"; transcript_name "QRI7"; transcript_source "SGD"; transcript_biotype "protein_coding";
IV	SGD	stop_codon	273653	273655	.	-	0	gene_id "YDL104C"; transcript_id "YDL104C"; exon_number "1"; gene_name "QRI7"; gene_source "SGD"; gene_biotype "protein_coding"; transcript_name "QRI7"; transcript_source "SGD"; transcript_biotype "protein_coding";
IV	SGD	gene	274943	276654	.	-	.	gene_id "YDL103C"; gene_name "QRI1"; gene_source "SGD"; gene_biotype "protein_coding";
IV	SGD	transcript	274943	276654	.	-	.	gene_id "YDL103C"; transcript_id "YDL103C"; gene_name "QRI1"; gene_source "SGD"; gene_biotype "protein_coding"; transcript_name "QRI1"; transcript_source "SGD"; transcript_biotype "protein_coding";
IV	SGD	exon	274943	276654	.	-	.	gene_id "YDL103C"; transcript_id "YDL103C"; exon_number "1"; gene_name "QRI1"; gene_source "SGD"; gene_biotype "protein_coding"; transcript_name "QRI1"; transcript_source "SGD"; transcript_biotype "protein_coding"; exon_id "YDL103C.1";
IV	SGD	CDS	275151	276581	.	-	0	gene_id "YDL103C"; transcript_id "YDL103C"; exon_number "1"; gene_name "QRI1"; gene_source "SGD"; gene_biotype "protein_coding"; transcript_name "QRI1"; transcript_source "SGD"; transcript_biotype "protein_coding"; protein_id "YDL103C"; protein_version "1";
IV	SGD	start_codon	276579	276581	.	-	0	gene_id "YDL103C"; transcript_id "YDL103C"; exon_number "1"; gene_name "QRI1"; gene_source "SGD"; gene_biotype "protein_coding"; transcript_name "QRI1"; transcript_source "SGD"; transcript_biotype "protein_coding";
IV	SGD	stop_codon	275148	275150	.	-	0	gene_id "YDL103C"; transcript_id "YDL103C"; exon_number "1"; gene_name "QRI1"; gene_source "SGD"; gene_biotype "protein_coding"; transcript_name "QRI1"; transcript_source "SGD"; transcript_biotype "protein_coding";
IV	SGD	gene	276872	280165	.	+	.	gene_id "YDL102W"; gene_name "POL3"; gene_source "SGD"; gene_biotype "protein_coding";
IV	SGD	transcript	276872	280165	.	+	.	gene_id "YDL102W"; transcript_id "YDL102W"; gene_name "POL3"; gene_source "SGD"; gene_biotype "protein_coding"; transcript_name "POL3"; transcript_source "SGD"; transcript_biotype "protein_coding";
IV	SGD	exon	276872	280165	.	+	.	gene_id "YDL102W"; transcript_id "YDL102W"; exon_number "1"; gene_name "POL3"; gene_source "SGD"; gene_biotype "protein_coding"; transcript_name "POL3"; transcript_source "SGD"; transcript_biotype "protein_coding"; exon_id "YDL102W.1";
IV	SGD	CDS	276872	280162	.	+	0	gene_id "YDL102W"; transcript_id "YDL102W"; exon_number "1"; gene_name "POL3"; gene_source "SGD"; gene_biotype "protein_coding"; transcript_name "POL3"; transcript_source "SGD"; transcript_biotype "protein_coding"; protein_id "YDL102W"; protein_version "1";
IV	SGD	start_codon	276872	276874	.	+	0	gene_id "YDL102W"; transcript_id "YDL102W"; exon_number "1"; gene_name "POL3"; gene_source "SGD"; gene_biotype "protein_coding"; transcript_name "POL3"; transcript_source "SGD"; transcript_biotype "protein_coding";
IV	SGD	stop_codon	280163	280165	.	+	0	gene_id "YDL102W"; transcript_id "YDL102W"; exon_number "1"; gene_name "POL3"; gene_source "SGD"; gene_biotype "protein_coding"; transcript_name "POL3"; transcript_source "SGD"; transcript_biotype "protein_coding";
IV	SGD	gene	280179	281909	.	-	.	gene_id "YDL101C"; gene_name "DUN1"; gene_source "SGD"; gene_biotype "protein_coding";
IV	SGD	transcript	280179	281909	.	-	.	gene_id "YDL101C"; transcript_id "YDL101C"; gene_name "DUN1"; gene_source "SGD"; gene_biotype "protein_coding"; transcript_name "DUN1"; transcript_source "SGD"; transcript_biotype "protein_coding";
IV	SGD	exon	280179	281909	.	-	.	gene_id "YDL101C"; transcript_id "YDL101C"; exon_number "1"; gene_name "DUN1"; gene_source "SGD"; gene_biotype "protein_coding"; transcript_name "DUN1"; transcript_source "SGD"; transcript_biotype "protein_coding"; exon_id "YDL101C.1";
IV	SGD	CDS	280310	281848	.	-	0	gene_id "YDL101C"; transcript_id "YDL101C"; exon_number "1"; gene_name "DUN1"; gene_source "SGD"; gene_biotype "protein_coding"; transcript_name "DUN1"; transcript_source "SGD"; transcript_biotype "protein_coding"; protein_id "YDL101C"; protein_version "1";
IV	SGD	start_codon	281846	281848	.	-	0	gene_id "YDL101C"; transcript_id "YDL101C"; exon_number "1"; gene_name "DUN1"; gene_source "SGD"; gene_biotype "protein_coding"; transcript_name "DUN1"; transcript_source "SGD"; transcript_biotype "protein_coding";
IV	SGD	stop_codon	280307	280309	.	-	0	gene_id "YDL101C"; transcript_id "YDL101C"; exon_number "1"; gene_name "DUN1"; gene_source "SGD"; gene_biotype "protein_coding"; transcript_name "DUN1"; transcript_source "SGD"; transcript_biotype "protein_coding";
IV	SGD	gene	282012	283232	.	-	.	gene_id "YDL100C"; gene_name "GET3"; gene_source "SGD"; gene_biotype "protein_coding";
IV	SGD	transcript	282012	283232	.	-	.	gene_id "YDL100C"; transcript_id "YDL100C"; gene_name "GET3"; gene_source "SGD"; gene_biotype "protein_coding"; transcript_name "GET3"; transcript_source "SGD"; transcript_biotype "protein_coding";
IV	SGD	exon	282012	283232	.	-	.	gene_id "YDL100C"; transcript_id "YDL100C"; exon_number "1"; gene_name "GET3"; gene_source "SGD"; gene_biotype "protein_coding"; transcript_name "GET3"; transcript_source "SGD"; transcript_biotype "protein_coding"; exon_id "YDL100C.1";
IV	SGD	CDS	282115	283176	.	-	0	gene_id "YDL100C"; transcript_id "YDL100C"; exon_number "1"; gene_name "GET3"; gene_source "SGD"; gene_biotype "protein_coding"; transcript_name "GET3"; transcript_source "SGD"; transcript_biotype "protein_coding"; protein_id "YDL100C"; protein_version "1";
IV	SGD	start_codon	283174	283176	.	-	0	gene_id "YDL100C"; transcript_id "YDL100C"; exon_number "1"; gene_name "GET3"; gene_source "SGD"; gene_biotype "protein_coding"; transcript_name "GET3"; transcript_source "SGD"; transcript_biotype "protein_coding";
IV	SGD	stop_codon	282112	282114	.	-	0	gene_id "YDL100C"; transcript_id "YDL100C"; exon_number "1"; gene_name "GET3"; gene_source "SGD"; gene_biotype "protein_coding"; transcript_name "GET3"; transcript_source "SGD"; transcript_biotype "protein_coding";
IV	SGD	gene	283365	284525	.	+	.	gene_id "YDL099W"; gene_name "BUG1"; gene_source "SGD"; gene_biotype "protein_coding";
IV	SGD	transcript	283365	284525	.	+	.	gene_id "YDL099W"; transcript_id "YDL099W"; gene_name "BUG1"; gene_source "SGD"; gene_biotype "protein_coding"; transcript_name "BUG1"; transcript_source "SGD"; transcript_biotype "protein_coding";
IV	SGD	exon	283365	284525	.	+	.	gene_id "YDL099W"; transcript_id "YDL099W"; exon_number "1"; gene_name "BUG1"; gene_source "SGD"; gene_biotype "protein_coding"; transcript_name "BUG1"; transcript_source "SGD"; transcript_biotype "protein_coding"; exon_id "YDL099W.1";
IV	SGD	CDS	283419	284441	.	+	0	gene_id "YDL099W"; transcript_id "YDL099W"; exon_number "1"; gene_name "BUG1"; gene_source "SGD"; gene_biotype "protein_coding"; transcript_name "BUG1"; transcript_source "SGD"; transcript_biotype "protein_coding"; protein_id "YDL099W"; protein_version "1";
IV	SGD	start_codon	283419	283421	.	+	0	gene_id "YDL099W"; transcript_id "YDL099W"; exon_number "1"; gene_name "BUG1"; gene_source "SGD"; gene_biotype "protein_coding"; transcript_name "BUG1"; transcript_source "SGD"; transcript_biotype "protein_coding";
IV	SGD	stop_codon	284442	284444	.	+	0	gene_id "YDL099W"; transcript_id "YDL099W"; exon_number "1"; gene_name "BUG1"; gene_source "SGD"; gene_biotype "protein_coding"; transcript_name "BUG1"; transcript_source "SGD"; transcript_biotype "protein_coding";
IV	SGD	gene	284443	285175	.	-	.	gene_id "YDL098C"; gene_name "SNU23"; gene_source "SGD"; gene_biotype "protein_coding";
IV	SGD	transcript	284443	285175	.	-	.	gene_id "YDL098C"; transcript_id "YDL098C"; gene_name "SNU23"; gene_source "SGD"; gene_biotype "protein_coding"; transcript_name "SNU23"; transcript_source "SGD"; transcript_biotype "protein_coding";
IV	SGD	exon	284443	285175	.	-	.	gene_id "YDL098C"; transcript_id "YDL098C"; exon_number "1"; gene_name "SNU23"; gene_source "SGD"; gene_biotype "protein_coding"; transcript_name "SNU23"; transcript_source "SGD"; transcript_biotype "protein_coding"; exon_id "YDL098C.1";
IV	SGD	CDS	284584	285165	.	-	0	gene_id "YDL098C"; transcript_id "YDL098C"; exon_number "1"; gene_name "SNU23"; gene_source "SGD"; gene_biotype "protein_coding"; transcript_name "SNU23"; transcript_source "SGD"; transcript_biotype "protein_coding"; protein_id "YDL098C"; protein_version "1";
IV	SGD	start_codon	285163	285165	.	-	0	gene_id "YDL098C"; transcript_id "YDL098C"; exon_number "1"; gene_name "SNU23"; gene_source "SGD"; gene_biotype "protein_coding"; transcript_name "SNU23"; transcript_source "SGD"; transcript_biotype "protein_coding";
IV	SGD	stop_codon	284581	284583	.	-	0	gene_id "YDL098C"; transcript_id "YDL098C"; exon_number "1"; gene_name "SNU23"; gene_source "SGD"; gene_biotype "protein_coding"; transcript_name "SNU23"; transcript_source "SGD"; transcript_biotype "protein_coding";
IV	SGD	gene	285293	286753	.	-	.	gene_id "YDL097C"; gene_name "RPN6"; gene_source "SGD"; gene_biotype "protein_coding";
IV	SGD	transcript	285293	286753	.	-	.	gene_id "YDL097C"; transcript_id "YDL097C"; gene_name "RPN6"; gene_source "SGD"; gene_biotype "protein_coding"; transcript_name "RPN6"; transcript_source "SGD"; transcript_biotype "protein_coding";
IV	SGD	exon	285293	286753	.	-	.	gene_id "YDL097C"; transcript_id "YDL097C"; exon_number "1"; gene_name "RPN6"; gene_source "SGD"; gene_biotype "protein_coding"; transcript_name "RPN6"; transcript_source "SGD"; transcript_biotype "protein_coding"; exon_id "YDL097C.1";
IV	SGD	CDS	285394	286695	.	-	0	gene_id "YDL097C"; transcript_id "YDL097C"; exon_number "1"; gene_name "RPN6"; gene_source "SGD"; gene_biotype "protein_coding"; transcript_name "RPN6"; transcript_source "SGD"; transcript_biotype "protein_coding"; protein_id "YDL097C"; protein_version "1";
IV	SGD	start_codon	286693	286695	.	-	0	gene_id "YDL097C"; transcript_id "YDL097C"; exon_number "1"; gene_name "RPN6"; gene_source "SGD"; gene_biotype "protein_coding"; transcript_name "RPN6"; transcript_source "SGD"; transcript_biotype "protein_coding";
IV	SGD	stop_codon	285391	285393	.	-	0	gene_id "YDL097C"; transcript_id "YDL097C"; exon_number "1"; gene_name "RPN6"; gene_source "SGD"; gene_biotype "protein_coding"; transcript_name "RPN6"; transcript_source "SGD"; transcript_biotype "protein_coding";
IV	SGD	gene	286998	287324	.	-	.	gene_id "YDL096C"; gene_name "OPI6"; gene_source "SGD"; gene_biotype "protein_coding";
IV	SGD	transcript	286998	287324	.	-	.	gene_id "YDL096C"; transcript_id "YDL096C"; gene_name "OPI6"; gene_source "SGD"; gene_biotype "protein_coding"; transcript_name "OPI6"; transcript_source "SGD"; transcript_biotype "protein_coding";
IV	SGD	exon	286998	287324	.	-	.	gene_id "YDL096C"; transcript_id "YDL096C"; exon_number "1"; gene_name "OPI6"; gene_source "SGD"; gene_biotype "protein_coding"; transcript_name "OPI6"; transcript_source "SGD"; transcript_biotype "protein_coding"; exon_id "YDL096C.1";
IV	SGD	CDS	287001	287324	.	-	0	gene_id "YDL096C"; transcript_id "YDL096C"; exon_number "1"; gene_name "OPI6"; gene_source "SGD"; gene_biotype "protein_coding"; transcript_name "OPI6"; transcript_source "SGD"; transcript_biotype "protein_coding"; protein_id "YDL096C"; protein_version "1";
IV	SGD	start_codon	287322	287324	.	-	0	gene_id "YDL096C"; transcript_id "YDL096C"; exon_number "1"; gene_name "OPI6"; gene_source "SGD"; gene_biotype "protein_coding"; transcript_name "OPI6"; transcript_source "SGD"; transcript_biotype "protein_coding";
IV	SGD	stop_codon	286998	287000	.	-	0	gene_id "YDL096C"; transcript_id "YDL096C"; exon_number "1"; gene_name "OPI6"; gene_source "SGD"; gene_biotype "protein_coding"; transcript_name "OPI6"; transcript_source "SGD"; transcript_biotype "protein_coding";
IV	SGD	gene	286979	289674	.	+	.	gene_id "YDL095W"; gene_name "PMT1"; gene_source "SGD"; gene_biotype "protein_coding";
IV	SGD	transcript	286979	289674	.	+	.	gene_id "YDL095W"; transcript_id "YDL095W"; gene_name "PMT1"; gene_source "SGD"; gene_biotype "protein_coding"; transcript_name "PMT1"; transcript_source "SGD"; transcript_biotype "protein_coding";
IV	SGD	exon	286979	289674	.	+	.	gene_id "YDL095W"; transcript_id "YDL095W"; exon_number "1"; gene_name "PMT1"; gene_source "SGD"; gene_biotype "protein_coding"; transcript_name "PMT1"; transcript_source "SGD"; transcript_biotype "protein_coding"; exon_id "YDL095W.1";
IV	SGD	CDS	287059	289509	.	+	0	gene_id "YDL095W"; transcript_id "YDL095W"; exon_number "1"; gene_name "PMT1"; gene_source "SGD"; gene_biotype "protein_coding"; transcript_name "PMT1"; transcript_source "SGD"; transcript_biotype "protein_coding"; protein_id "YDL095W"; protein_version "1";
IV	SGD	start_codon	287059	287061	.	+	0	gene_id "YDL095W"; transcript_id "YDL095W"; exon_number "1"; gene_name "PMT1"; gene_source "SGD"; gene_biotype "protein_coding"; transcript_name "PMT1"; transcript_source "SGD"; transcript_biotype "protein_coding";
IV	SGD	stop_codon	289510	289512	.	+	0	gene_id "YDL095W"; transcript_id "YDL095W"; exon_number "1"; gene_name "PMT1"; gene_source "SGD"; gene_biotype "protein_coding"; transcript_name "PMT1"; transcript_source "SGD"; transcript_biotype "protein_coding";
IV	SGD	gene	289572	290081	.	-	.	gene_id "YDL094C"; gene_source "SGD"; gene_biotype "protein_coding";
IV	SGD	transcript	289572	290081	.	-	.	gene_id "YDL094C"; transcript_id "YDL094C"; gene_source "SGD"; gene_biotype "protein_coding"; transcript_source "SGD"; transcript_biotype "protein_coding";
IV	SGD	exon	289572	290081	.	-	.	gene_id "YDL094C"; transcript_id "YDL094C"; exon_number "1"; gene_source "SGD"; gene_biotype "protein_coding"; transcript_source "SGD"; transcript_biotype "protein_coding"; exon_id "YDL094C.1";
IV	SGD	CDS	289575	290081	.	-	0	gene_id "YDL094C"; transcript_id "YDL094C"; exon_number "1"; gene_source "SGD"; gene_biotype "protein_coding"; transcript_source "SGD"; transcript_biotype "protein_coding"; protein_id "YDL094C"; protein_version "1";
IV	SGD	start_codon	290079	290081	.	-	0	gene_id "YDL094C"; transcript_id "YDL094C"; exon_number "1"; gene_source "SGD"; gene_biotype "protein_coding"; transcript_source "SGD"; transcript_biotype "protein_coding";
IV	SGD	stop_codon	289572	289574	.	-	0	gene_id "YDL094C"; transcript_id "YDL094C"; exon_number "1"; gene_source "SGD"; gene_biotype "protein_coding"; transcript_source "SGD"; transcript_biotype "protein_coding";
IV	SGD	gene	289861	292420	.	+	.	gene_id "YDL093W"; gene_name "PMT5"; gene_source "SGD"; gene_biotype "protein_coding";
IV	SGD	transcript	289861	292420	.	+	.	gene_id "YDL093W"; transcript_id "YDL093W"; gene_name "PMT5"; gene_source "SGD"; gene_biotype "protein_coding"; transcript_name "PMT5"; transcript_source "SGD"; transcript_biotype "protein_coding";
IV	SGD	exon	289861	292420	.	+	.	gene_id "YDL093W"; transcript_id "YDL093W"; exon_number "1"; gene_name "PMT5"; gene_source "SGD"; gene_biotype "protein_coding"; transcript_name "PMT5"; transcript_source "SGD"; transcript_biotype "protein_coding"; exon_id "YDL093W.1";
IV	SGD	CDS	289909	292137	.	+	0	gene_id "YDL093W"; transcript_id "YDL093W"; exon_number "1"; gene_name "PMT5"; gene_source "SGD"; gene_biotype "protein_coding"; transcript_name "PMT5"; transcript_source "SGD"; transcript_biotype "protein_coding"; protein_id "YDL093W"; protein_version "1";
IV	SGD	start_codon	289909	289911	.	+	0	gene_id "YDL093W"; transcript_id "YDL093W"; exon_number "1"; gene_name "PMT5"; gene_source "SGD"; gene_biotype "protein_coding"; transcript_name "PMT5"; transcript_source "SGD"; transcript_biotype "protein_coding";
IV	SGD	stop_codon	292138	292140	.	+	0	gene_id "YDL093W"; transcript_id "YDL093W"; exon_number "1"; gene_name "PMT5"; gene_source "SGD"; gene_biotype "protein_coding"; transcript_name "PMT5"; transcript_source "SGD"; transcript_biotype "protein_coding";
IV	SGD	gene	292758	293415	.	+	.	gene_id "YDL092W"; gene_name "SRP14"; gene_source "SGD"; gene_biotype "protein_coding";
IV	SGD	transcript	292758	293415	.	+	.	gene_id "YDL092W"; transcript_id "YDL092W"; gene_name "SRP14"; gene_source "SGD"; gene_biotype "protein_coding"; transcript_name "SRP14"; transcript_source "SGD"; transcript_biotype "protein_coding";
IV	SGD	exon	292758	293415	.	+	.	gene_id "YDL092W"; transcript_id "YDL092W"; exon_number "1"; gene_name "SRP14"; gene_source "SGD"; gene_biotype "protein_coding"; transcript_name "SRP14"; transcript_source "SGD"; transcript_biotype "protein_coding"; exon_id "YDL092W.1";
IV	SGD	CDS	292781	293218	.	+	0	gene_id "YDL092W"; transcript_id "YDL092W"; exon_number "1"; gene_name "SRP14"; gene_source "SGD"; gene_biotype "protein_coding"; transcript_name "SRP14"; transcript_source "SGD"; transcript_biotype "protein_coding"; protein_id "YDL092W"; protein_version "1";
IV	SGD	start_codon	292781	292783	.	+	0	gene_id "YDL092W"; transcript_id "YDL092W"; exon_number "1"; gene_name "SRP14"; gene_source "SGD"; gene_biotype "protein_coding"; transcript_name "SRP14"; transcript_source "SGD"; transcript_biotype "protein_coding";
IV	SGD	stop_codon	293219	293221	.	+	0	gene_id "YDL092W"; transcript_id "YDL092W"; exon_number "1"; gene_name "SRP14"; gene_source "SGD"; gene_biotype "protein_coding"; transcript_name "SRP14"; transcript_source "SGD"; transcript_biotype "protein_coding";
IV	SGD	gene	293290	294853	.	-	.	gene_id "YDL091C"; gene_name "UBX3"; gene_source "SGD"; gene_biotype "protein_coding";
IV	SGD	transcript	293290	294853	.	-	.	gene_id "YDL091C"; transcript_id "YDL091C"; gene_name "UBX3"; gene_source "SGD"; gene_biotype "protein_coding"; transcript_name "UBX3"; transcript_source "SGD"; transcript_biotype "protein_coding";
IV	SGD	exon	293290	294853	.	-	.	gene_id "YDL091C"; transcript_id "YDL091C"; exon_number "1"; gene_name "UBX3"; gene_source "SGD"; gene_biotype "protein_coding"; transcript_name "UBX3"; transcript_source "SGD"; transcript_biotype "protein_coding"; exon_id "YDL091C.1";
IV	SGD	CDS	293395	294759	.	-	0	gene_id "YDL091C"; transcript_id "YDL091C"; exon_number "1"; gene_name "UBX3"; gene_source "SGD"; gene_biotype "protein_coding"; transcript_name "UBX3"; transcript_source "SGD"; transcript_biotype "protein_coding"; protein_id "YDL091C"; protein_version "1";
IV	SGD	start_codon	294757	294759	.	-	0	gene_id "YDL091C"; transcript_id "YDL091C"; exon_number "1"; gene_name "UBX3"; gene_source "SGD"; gene_biotype "protein_coding"; transcript_name "UBX3"; transcript_source "SGD"; transcript_biotype "protein_coding";
IV	SGD	stop_codon	293392	293394	.	-	0	gene_id "YDL091C"; transcript_id "YDL091C"; exon_number "1"; gene_name "UBX3"; gene_source "SGD"; gene_biotype "protein_coding"; transcript_name "UBX3"; transcript_source "SGD"; transcript_biotype "protein_coding";
IV	SGD	gene	294903	296337	.	-	.	gene_id "YDL090C"; gene_name "RAM1"; gene_source "SGD"; gene_biotype "protein_coding";
IV	SGD	transcript	294903	296337	.	-	.	gene_id "YDL090C"; transcript_id "YDL090C"; gene_name "RAM1"; gene_source "SGD"; gene_biotype "protein_coding"; transcript_name "RAM1"; transcript_source "SGD"; transcript_biotype "protein_coding";
IV	SGD	exon	294903	296337	.	-	.	gene_id "YDL090C"; transcript_id "YDL090C"; exon_number "1"; gene_name "RAM1"; gene_source "SGD"; gene_biotype "protein_coding"; transcript_name "RAM1"; transcript_source "SGD"; transcript_biotype "protein_coding"; exon_id "YDL090C.1";
IV	SGD	CDS	295037	296329	.	-	0	gene_id "YDL090C"; transcript_id "YDL090C"; exon_number "1"; gene_name "RAM1"; gene_source "SGD"; gene_biotype "protein_coding"; transcript_name "RAM1"; transcript_source "SGD"; transcript_biotype "protein_coding"; protein_id "YDL090C"; protein_version "1";
IV	SGD	start_codon	296327	296329	.	-	0	gene_id "YDL090C"; transcript_id "YDL090C"; exon_number "1"; gene_name "RAM1"; gene_source "SGD"; gene_biotype "protein_coding"; transcript_name "RAM1"; transcript_source "SGD"; transcript_biotype "protein_coding";
IV	SGD	stop_codon	295034	295036	.	-	0	gene_id "YDL090C"; transcript_id "YDL090C"; exon_number "1"; gene_name "RAM1"; gene_source "SGD"; gene_biotype "protein_coding"; transcript_name "RAM1"; transcript_source "SGD"; transcript_biotype "protein_coding";
IV	SGD	gene	296521	298356	.	+	.	gene_id "YDL089W"; gene_name "NUR1"; gene_source "SGD"; gene_biotype "protein_coding";
IV	SGD	transcript	296521	298356	.	+	.	gene_id "YDL089W"; transcript_id "YDL089W"; gene_name "NUR1"; gene_source "SGD"; gene_biotype "protein_coding"; transcript_name "NUR1"; transcript_source "SGD"; transcript_biotype "protein_coding";
IV	SGD	exon	296521	298356	.	+	.	gene_id "YDL089W"; transcript_id "YDL089W"; exon_number "1"; gene_name "NUR1"; gene_source "SGD"; gene_biotype "protein_coding"; transcript_name "NUR1"; transcript_source "SGD"; transcript_biotype "protein_coding"; exon_id "YDL089W.1";
IV	SGD	CDS	296820	298271	.	+	0	gene_id "YDL089W"; transcript_id "YDL089W"; exon_number "1"; gene_name "NUR1"; gene_source "SGD"; gene_biotype "protein_coding"; transcript_name "NUR1"; transcript_source "SGD"; transcript_biotype "protein_coding"; protein_id "YDL089W"; protein_version "1";
IV	SGD	start_codon	296820	296822	.	+	0	gene_id "YDL089W"; transcript_id "YDL089W"; exon_number "1"; gene_name "NUR1"; gene_source "SGD"; gene_biotype "protein_coding"; transcript_name "NUR1"; transcript_source "SGD"; transcript_biotype "protein_coding";
IV	SGD	stop_codon	298272	298274	.	+	0	gene_id "YDL089W"; transcript_id "YDL089W"; exon_number "1"; gene_name "NUR1"; gene_source "SGD"; gene_biotype "protein_coding"; transcript_name "NUR1"; transcript_source "SGD"; transcript_biotype "protein_coding";
IV	SGD	gene	298263	300131	.	-	.	gene_id "YDL088C"; gene_name "ASM4"; gene_source "SGD"; gene_biotype "protein_coding";
IV	SGD	transcript	298263	300131	.	-	.	gene_id "YDL088C"; transcript_id "YDL088C"; gene_name "ASM4"; gene_source "SGD"; gene_biotype "protein_coding"; transcript_name "ASM4"; transcript_source "SGD"; transcript_biotype "protein_coding";
IV	SGD	exon	298263	300131	.	-	.	gene_id "YDL088C"; transcript_id "YDL088C"; exon_number "1"; gene_name "ASM4"; gene_source "SGD"; gene_biotype "protein_coding"; transcript_name "ASM4"; transcript_source "SGD"; transcript_biotype "protein_coding"; exon_id "YDL088C.1";
IV	SGD	CDS	298420	300003	.	-	0	gene_id "YDL088C"; transcript_id "YDL088C"; exon_number "1"; gene_name "ASM4"; gene_source "SGD"; gene_biotype "protein_coding"; transcript_name "ASM4"; transcript_source "SGD"; transcript_biotype "protein_coding"; protein_id "YDL088C"; protein_version "1";
IV	SGD	start_codon	300001	300003	.	-	0	gene_id "YDL088C"; transcript_id "YDL088C"; exon_number "1"; gene_name "ASM4"; gene_source "SGD"; gene_biotype "protein_coding"; transcript_name "ASM4"; transcript_source "SGD"; transcript_biotype "protein_coding";
IV	SGD	stop_codon	298417	298419	.	-	0	gene_id "YDL088C"; transcript_id "YDL088C"; exon_number "1"; gene_name "ASM4"; gene_source "SGD"; gene_biotype "protein_coding"; transcript_name "ASM4"; transcript_source "SGD"; transcript_biotype "protein_coding";
IV	SGD	gene	300214	300999	.	-	.	gene_id "YDL087C"; gene_name "LUC7"; gene_source "SGD"; gene_biotype "protein_coding";
IV	SGD	transcript	300214	300999	.	-	.	gene_id "YDL087C"; transcript_id "YDL087C"; gene_name "LUC7"; gene_source "SGD"; gene_biotype "protein_coding"; transcript_name "LUC7"; transcript_source "SGD"; transcript_biotype "protein_coding";
IV	SGD	exon	300214	300999	.	-	.	gene_id "YDL087C"; transcript_id "YDL087C"; exon_number "1"; gene_name "LUC7"; gene_source "SGD"; gene_biotype "protein_coding"; transcript_name "LUC7"; transcript_source "SGD"; transcript_biotype "protein_coding"; exon_id "YDL087C.1";
IV	SGD	CDS	300217	300999	.	-	0	gene_id "YDL087C"; transcript_id "YDL087C"; exon_number "1"; gene_name "LUC7"; gene_source "SGD"; gene_biotype "protein_coding"; transcript_name "LUC7"; transcript_source "SGD"; transcript_biotype "protein_coding"; protein_id "YDL087C"; protein_version "1";
IV	SGD	start_codon	300997	300999	.	-	0	gene_id "YDL087C"; transcript_id "YDL087C"; exon_number "1"; gene_name "LUC7"; gene_source "SGD"; gene_biotype "protein_coding"; transcript_name "LUC7"; transcript_source "SGD"; transcript_biotype "protein_coding";
IV	SGD	stop_codon	300214	300216	.	-	0	gene_id "YDL087C"; transcript_id "YDL087C"; exon_number "1"; gene_name "LUC7"; gene_source "SGD"; gene_biotype "protein_coding"; transcript_name "LUC7"; transcript_source "SGD"; transcript_biotype "protein_coding";
IV	SGD	gene	301374	302323	.	+	.	gene_id "YDL086W"; gene_source "SGD"; gene_biotype "protein_coding";
IV	SGD	transcript	301374	302323	.	+	.	gene_id "YDL086W"; transcript_id "YDL086W"; gene_source "SGD"; gene_biotype "protein_coding"; transcript_source "SGD"; transcript_biotype "protein_coding";
IV	SGD	exon	301374	302323	.	+	.	gene_id "YDL086W"; transcript_id "YDL086W"; exon_number "1"; gene_source "SGD"; gene_biotype "protein_coding"; transcript_source "SGD"; transcript_biotype "protein_coding"; exon_id "YDL086W.1";
IV	SGD	CDS	301413	302231	.	+	0	gene_id "YDL086W"; transcript_id "YDL086W"; exon_number "1"; gene_source "SGD"; gene_biotype "protein_coding"; transcript_source "SGD"; transcript_biotype "protein_coding"; protein_id "YDL086W"; protein_version "1";
IV	SGD	start_codon	301413	301415	.	+	0	gene_id "YDL086W"; transcript_id "YDL086W"; exon_number "1"; gene_source "SGD"; gene_biotype "protein_coding"; transcript_source "SGD"; transcript_biotype "protein_coding";
IV	SGD	stop_codon	302232	302234	.	+	0	gene_id "YDL086W"; transcript_id "YDL086W"; exon_number "1"; gene_source "SGD"; gene_biotype "protein_coding"; transcript_source "SGD"; transcript_biotype "protein_coding";
IV	SGD	gene	301655	302089	.	-	.	gene_id "YDL086C-A"; gene_source "SGD"; gene_biotype "protein_coding";
IV	SGD	transcript	301655	302089	.	-	.	gene_id "YDL086C-A"; transcript_id "YDL086C-A"; gene_source "SGD"; gene_biotype "protein_coding"; transcript_source "SGD"; transcript_biotype "protein_coding";
IV	SGD	exon	301655	302089	.	-	.	gene_id "YDL086C-A"; transcript_id "YDL086C-A"; exon_number "1"; gene_source "SGD"; gene_biotype "protein_coding"; transcript_source "SGD"; transcript_biotype "protein_coding"; exon_id "YDL086C-A.1";
IV	SGD	CDS	301658	302089	.	-	0	gene_id "YDL086C-A"; transcript_id "YDL086C-A"; exon_number "1"; gene_source "SGD"; gene_biotype "protein_coding"; transcript_source "SGD"; transcript_biotype "protein_coding"; protein_id "YDL086C-A"; protein_version "1";
IV	SGD	start_codon	302087	302089	.	-	0	gene_id "YDL086C-A"; transcript_id "YDL086C-A"; exon_number "1"; gene_source "SGD"; gene_biotype "protein_coding"; transcript_source "SGD"; transcript_biotype "protein_coding";
IV	SGD	stop_codon	301655	301657	.	-	0	gene_id "YDL086C-A"; transcript_id "YDL086C-A"; exon_number "1"; gene_source "SGD"; gene_biotype "protein_coding"; transcript_source "SGD"; transcript_biotype "protein_coding";
IV	SGD	gene	302219	302735	.	-	.	gene_id "YDL085C-A"; gene_source "SGD"; gene_biotype "protein_coding";
IV	SGD	transcript	302219	302735	.	-	.	gene_id "YDL085C-A"; transcript_id "YDL085C-A"; gene_source "SGD"; gene_biotype "protein_coding"; transcript_source "SGD"; transcript_biotype "protein_coding";
IV	SGD	exon	302219	302735	.	-	.	gene_id "YDL085C-A"; transcript_id "YDL085C-A"; exon_number "1"; gene_source "SGD"; gene_biotype "protein_coding"; transcript_source "SGD"; transcript_biotype "protein_coding"; exon_id "YDL085C-A.1";
IV	SGD	CDS	302467	302670	.	-	0	gene_id "YDL085C-A"; transcript_id "YDL085C-A"; exon_number "1"; gene_source "SGD"; gene_biotype "protein_coding"; transcript_source "SGD"; transcript_biotype "protein_coding"; protein_id "YDL085C-A"; protein_version "1";
IV	SGD	start_codon	302668	302670	.	-	0	gene_id "YDL085C-A"; transcript_id "YDL085C-A"; exon_number "1"; gene_source "SGD"; gene_biotype "protein_coding"; transcript_source "SGD"; transcript_biotype "protein_coding";
IV	SGD	stop_codon	302464	302466	.	-	0	gene_id "YDL085C-A"; transcript_id "YDL085C-A"; exon_number "1"; gene_source "SGD"; gene_biotype "protein_coding"; transcript_source "SGD"; transcript_biotype "protein_coding";
IV	SGD	gene	303211	304848	.	+	.	gene_id "YDL085W"; gene_name "NDE2"; gene_source "SGD"; gene_biotype "protein_coding";
IV	SGD	transcript	303211	304848	.	+	.	gene_id "YDL085W"; transcript_id "YDL085W"; gene_name "NDE2"; gene_source "SGD"; gene_biotype "protein_coding"; transcript_name "NDE2"; transcript_source "SGD"; transcript_biotype "protein_coding";
IV	SGD	exon	303211	304848	.	+	.	gene_id "YDL085W"; transcript_id "YDL085W"; exon_number "1"; gene_name "NDE2"; gene_source "SGD"; gene_biotype "protein_coding"; transcript_name "NDE2"; transcript_source "SGD"; transcript_biotype "protein_coding"; exon_id "YDL085W.1";
IV	SGD	CDS	303211	304845	.	+	0	gene_id "YDL085W"; transcript_id "YDL085W"; exon_number "1"; gene_name "NDE2"; gene_source "SGD"; gene_biotype "protein_coding"; transcript_name "NDE2"; transcript_source "SGD"; transcript_biotype "protein_coding"; protein_id "YDL085W"; protein_version "1";
IV	SGD	start_codon	303211	303213	.	+	0	gene_id "YDL085W"; transcript_id "YDL085W"; exon_number "1"; gene_name "NDE2"; gene_source "SGD"; gene_biotype "protein_coding"; transcript_name "NDE2"; transcript_source "SGD"; transcript_biotype "protein_coding";
IV	SGD	stop_codon	304846	304848	.	+	0	gene_id "YDL085W"; transcript_id "YDL085W"; exon_number "1"; gene_name "NDE2"; gene_source "SGD"; gene_biotype "protein_coding"; transcript_name "NDE2"; transcript_source "SGD"; transcript_biotype "protein_coding";
IV	SGD	gene	305022	306706	.	+	.	gene_id "YDL084W"; gene_name "SUB2"; gene_source "SGD"; gene_biotype "protein_coding";
IV	SGD	transcript	305022	306706	.	+	.	gene_id "YDL084W"; transcript_id "YDL084W"; gene_name "SUB2"; gene_source "SGD"; gene_biotype "protein_coding"; transcript_name "SUB2"; transcript_source "SGD"; transcript_biotype "protein_coding";
IV	SGD	exon	305022	306706	.	+	.	gene_id "YDL084W"; transcript_id "YDL084W"; exon_number "1"; gene_name "SUB2"; gene_source "SGD"; gene_biotype "protein_coding"; transcript_name "SUB2"; transcript_source "SGD"; transcript_biotype "protein_coding"; exon_id "YDL084W.1";
IV	SGD	CDS	305237	306574	.	+	0	gene_id "YDL084W"; transcript_id "YDL084W"; exon_number "1"; gene_name "SUB2"; gene_source "SGD"; gene_biotype "protein_coding"; transcript_name "SUB2"; transcript_source "SGD"; transcript_biotype "protein_coding"; protein_id "YDL084W"; protein_version "1";
IV	SGD	start_codon	305237	305239	.	+	0	gene_id "YDL084W"; transcript_id "YDL084W"; exon_number "1"; gene_name "SUB2"; gene_source "SGD"; gene_biotype "protein_coding"; transcript_name "SUB2"; transcript_source "SGD"; transcript_biotype "protein_coding";
IV	SGD	stop_codon	306575	306577	.	+	0	gene_id "YDL084W"; transcript_id "YDL084W"; exon_number "1"; gene_name "SUB2"; gene_source "SGD"; gene_biotype "protein_coding"; transcript_name "SUB2"; transcript_source "SGD"; transcript_biotype "protein_coding";
IV	SGD	gene	306551	307872	.	-	.	gene_id "YDL083C"; gene_name "RPS16B"; gene_source "SGD"; gene_biotype "protein_coding";
IV	SGD	transcript	306551	307872	.	-	.	gene_id "YDL083C"; transcript_id "YDL083C"; gene_name "RPS16B"; gene_source "SGD"; gene_biotype "protein_coding"; transcript_name "RPS16B"; transcript_source "SGD"; transcript_biotype "protein_coding";
IV	SGD	exon	307766	307872	.	-	.	gene_id "YDL083C"; transcript_id "YDL083C"; exon_number "1"; gene_name "RPS16B"; gene_source "SGD"; gene_biotype "protein_coding"; transcript_name "RPS16B"; transcript_source "SGD"; transcript_biotype "protein_coding"; exon_id "YDL083C.1";
IV	SGD	CDS	307766	307789	.	-	0	gene_id "YDL083C"; transcript_id "YDL083C"; exon_number "1"; gene_name "RPS16B"; gene_source "SGD"; gene_biotype "protein_coding"; transcript_name "RPS16B"; transcript_source "SGD"; transcript_biotype "protein_coding"; protein_id "YDL083C"; protein_version "1";
IV	SGD	start_codon	307787	307789	.	-	0	gene_id "YDL083C"; transcript_id "YDL083C"; exon_number "1"; gene_name "RPS16B"; gene_source "SGD"; gene_biotype "protein_coding"; transcript_name "RPS16B"; transcript_source "SGD"; transcript_biotype "protein_coding";
IV	SGD	exon	306551	307333	.	-	.	gene_id "YDL083C"; transcript_id "YDL083C"; exon_number "2"; gene_name "RPS16B"; gene_source "SGD"; gene_biotype "protein_coding"; transcript_name "RPS16B"; transcript_source "SGD"; transcript_biotype "protein_coding"; exon_id "YDL083C.2";
IV	SGD	CDS	306929	307333	.	-	0	gene_id "YDL083C"; transcript_id "YDL083C"; exon_number "2"; gene_name "RPS16B"; gene_source "SGD"; gene_biotype "protein_coding"; transcript_name "RPS16B"; transcript_source "SGD"; transcript_biotype "protein_coding"; protein_id "YDL083C"; protein_version "1";
IV	SGD	stop_codon	306926	306928	.	-	0	gene_id "YDL083C"; transcript_id "YDL083C"; exon_number "2"; gene_name "RPS16B"; gene_source "SGD"; gene_biotype "protein_coding"; transcript_name "RPS16B"; transcript_source "SGD"; transcript_biotype "protein_coding";
IV	SGD	gene	308356	309567	.	+	.	gene_id "YDL082W"; gene_name "RPL13A"; gene_source "SGD"; gene_biotype "protein_coding";
IV	SGD	transcript	308356	309567	.	+	.	gene_id "YDL082W"; transcript_id "YDL082W"; gene_name "RPL13A"; gene_source "SGD"; gene_biotype "protein_coding"; transcript_name "RPL13A"; transcript_source "SGD"; transcript_biotype "protein_coding";
IV	SGD	exon	308356	308427	.	+	.	gene_id "YDL082W"; transcript_id "YDL082W"; exon_number "1"; gene_name "RPL13A"; gene_source "SGD"; gene_biotype "protein_coding"; transcript_name "RPL13A"; transcript_source "SGD"; transcript_biotype "protein_coding"; exon_id "YDL082W.1";
IV	SGD	CDS	308424	308427	.	+	0	gene_id "YDL082W"; transcript_id "YDL082W"; exon_number "1"; gene_name "RPL13A"; gene_source "SGD"; gene_biotype "protein_coding"; transcript_name "RPL13A"; transcript_source "SGD"; transcript_biotype "protein_coding"; protein_id "YDL082W"; protein_version "1";
IV	SGD	start_codon	308424	308426	.	+	0	gene_id "YDL082W"; transcript_id "YDL082W"; exon_number "1"; gene_name "RPL13A"; gene_source "SGD"; gene_biotype "protein_coding"; transcript_name "RPL13A"; transcript_source "SGD"; transcript_biotype "protein_coding";
IV	SGD	exon	308793	309567	.	+	.	gene_id "YDL082W"; transcript_id "YDL082W"; exon_number "2"; gene_name "RPL13A"; gene_source "SGD"; gene_biotype "protein_coding"; transcript_name "RPL13A"; transcript_source "SGD"; transcript_biotype "protein_coding"; exon_id "YDL082W.2";
IV	SGD	CDS	308793	309388	.	+	1	gene_id "YDL082W"; transcript_id "YDL082W"; exon_number "2"; gene_name "RPL13A"; gene_source "SGD"; gene_biotype "protein_coding"; transcript_name "RPL13A"; transcript_source "SGD"; transcript_biotype "protein_coding"; protein_id "YDL082W"; protein_version "1";
IV	SGD	gene	309689	310235	.	-	.	gene_id "YDL081C"; gene_name "RPP1A"; gene_source "SGD"; gene_biotype "protein_coding";
IV	SGD	transcript	309689	310235	.	-	.	gene_id "YDL081C"; transcript_id "YDL081C"; gene_name "RPP1A"; gene_source "SGD"; gene_biotype "protein_coding"; transcript_name "RPP1A"; transcript_source "SGD"; transcript_biotype "protein_coding";
IV	SGD	exon	309689	310235	.	-	.	gene_id "YDL081C"; transcript_id "YDL081C"; exon_number "1"; gene_name "RPP1A"; gene_source "SGD"; gene_biotype "protein_coding"; transcript_name "RPP1A"; transcript_source "SGD"; transcript_biotype "protein_coding"; exon_id "YDL081C.1";
IV	SGD	CDS	309805	310122	.	-	0	gene_id "YDL081C"; transcript_id "YDL081C"; exon_number "1"; gene_name "RPP1A"; gene_source "SGD"; gene_biotype "protein_coding"; transcript_name "RPP1A"; transcript_source "SGD"; transcript_biotype "protein_coding"; protein_id "YDL081C"; protein_version "1";
IV	SGD	start_codon	310120	310122	.	-	0	gene_id "YDL081C"; transcript_id "YDL081C"; exon_number "1"; gene_name "RPP1A"; gene_source "SGD"; gene_biotype "protein_coding"; transcript_name "RPP1A"; transcript_source "SGD"; transcript_biotype "protein_coding";
IV	SGD	stop_codon	309802	309804	.	-	0	gene_id "YDL081C"; transcript_id "YDL081C"; exon_number "1"; gene_name "RPP1A"; gene_source "SGD"; gene_biotype "protein_coding"; transcript_name "RPP1A"; transcript_source "SGD"; transcript_biotype "protein_coding";
IV	SGD	gene	310475	312656	.	-	.	gene_id "YDL080C"; gene_name "THI3"; gene_source "SGD"; gene_biotype "protein_coding";
IV	SGD	transcript	310475	312656	.	-	.	gene_id "YDL080C"; transcript_id "YDL080C"; gene_name "THI3"; gene_source "SGD"; gene_biotype "protein_coding"; transcript_name "THI3"; transcript_source "SGD"; transcript_biotype "protein_coding";
IV	SGD	exon	310475	312656	.	-	.	gene_id "YDL080C"; transcript_id "YDL080C"; exon_number "1"; gene_name "THI3"; gene_source "SGD"; gene_biotype "protein_coding"; transcript_name "THI3"; transcript_source "SGD"; transcript_biotype "protein_coding"; exon_id "YDL080C.1";
IV	SGD	CDS	310645	312471	.	-	0	gene_id "YDL080C"; transcript_id "YDL080C"; exon_number "1"; gene_name "THI3"; gene_source "SGD"; gene_biotype "protein_coding"; transcript_name "THI3"; transcript_source "SGD"; transcript_biotype "protein_coding"; protein_id "YDL080C"; protein_version "1";
IV	SGD	start_codon	312469	312471	.	-	0	gene_id "YDL080C"; transcript_id "YDL080C"; exon_number "1"; gene_name "THI3"; gene_source "SGD"; gene_biotype "protein_coding"; transcript_name "THI3"; transcript_source "SGD"; transcript_biotype "protein_coding";
IV	SGD	stop_codon	310642	310644	.	-	0	gene_id "YDL080C"; transcript_id "YDL080C"; exon_number "1"; gene_name "THI3"; gene_source "SGD"; gene_biotype "protein_coding"; transcript_name "THI3"; transcript_source "SGD"; transcript_biotype "protein_coding";
IV	SGD	gene	312823	314831	.	-	.	gene_id "YDL079C"; gene_name "MRK1"; gene_source "SGD"; gene_biotype "protein_coding";
IV	SGD	transcript	312823	314831	.	-	.	gene_id "YDL079C"; transcript_id "YDL079C"; gene_name "MRK1"; gene_source "SGD"; gene_biotype "protein_coding"; transcript_name "MRK1"; transcript_source "SGD"; transcript_biotype "protein_coding";
IV	SGD	exon	314337	314831	.	-	.	gene_id "YDL079C"; transcript_id "YDL079C"; exon_number "1"; gene_name "MRK1"; gene_source "SGD"; gene_biotype "protein_coding"; transcript_name "MRK1"; transcript_source "SGD"; transcript_biotype "protein_coding"; exon_id "YDL079C.1";
IV	SGD	CDS	314337	314748	.	-	0	gene_id "YDL079C"; transcript_id "YDL079C"; exon_number "1"; gene_name "MRK1"; gene_source "SGD"; gene_biotype "protein_coding"; transcript_name "MRK1"; transcript_source "SGD"; transcript_biotype "protein_coding"; protein_id "YDL079C"; protein_version "1";
IV	SGD	start_codon	314746	314748	.	-	0	gene_id "YDL079C"; transcript_id "YDL079C"; exon_number "1"; gene_name "MRK1"; gene_source "SGD"; gene_biotype "protein_coding"; transcript_name "MRK1"; transcript_source "SGD"; transcript_biotype "protein_coding";
IV	SGD	exon	312823	314044	.	-	.	gene_id "YDL079C"; transcript_id "YDL079C"; exon_number "2"; gene_name "MRK1"; gene_source "SGD"; gene_biotype "protein_coding"; transcript_name "MRK1"; transcript_source "SGD"; transcript_biotype "protein_coding"; exon_id "YDL079C.2";
IV	SGD	CDS	312951	314044	.	-	1	gene_id "YDL079C"; transcript_id "YDL079C"; exon_number "2"; gene_name "MRK1"; gene_source "SGD"; gene_biotype "protein_coding"; transcript_name "MRK1"; transcript_source "SGD"; transcript_biotype "protein_coding"; protein_id "YDL079C"; protein_version "1";
IV	SGD	gene	315226	316467	.	-	.	gene_id "YDL078C"; gene_name "MDH3"; gene_source "SGD"; gene_biotype "protein_coding";
IV	SGD	transcript	315226	316467	.	-	.	gene_id "YDL078C"; transcript_id "YDL078C"; gene_name "MDH3"; gene_source "SGD"; gene_biotype "protein_coding"; transcript_name "MDH3"; transcript_source "SGD"; transcript_biotype "protein_coding";
IV	SGD	exon	315226	316467	.	-	.	gene_id "YDL078C"; transcript_id "YDL078C"; exon_number "1"; gene_name "MDH3"; gene_source "SGD"; gene_biotype "protein_coding"; transcript_name "MDH3"; transcript_source "SGD"; transcript_biotype "protein_coding"; exon_id "YDL078C.1";
IV	SGD	CDS	315360	316388	.	-	0	gene_id "YDL078C"; transcript_id "YDL078C"; exon_number "1"; gene_name "MDH3"; gene_source "SGD"; gene_biotype "protein_coding"; transcript_name "MDH3"; transcript_source "SGD"; transcript_biotype "protein_coding"; protein_id "YDL078C"; protein_version "1";
IV	SGD	start_codon	316386	316388	.	-	0	gene_id "YDL078C"; transcript_id "YDL078C"; exon_number "1"; gene_name "MDH3"; gene_source "SGD"; gene_biotype "protein_coding"; transcript_name "MDH3"; transcript_source "SGD"; transcript_biotype "protein_coding";
IV	SGD	stop_codon	315357	315359	.	-	0	gene_id "YDL078C"; transcript_id "YDL078C"; exon_number "1"; gene_name "MDH3"; gene_source "SGD"; gene_biotype "protein_coding"; transcript_name "MDH3"; transcript_source "SGD"; transcript_biotype "protein_coding";
IV	SGD	gene	316971	320120	.	-	.	gene_id "YDL077C"; gene_name "VAM6"; gene_source "SGD"; gene_biotype "protein_coding";
IV	SGD	transcript	316971	320120	.	-	.	gene_id "YDL077C"; transcript_id "YDL077C"; gene_name "VAM6"; gene_source "SGD"; gene_biotype "protein_coding"; transcript_name "VAM6"; transcript_source "SGD"; transcript_biotype "protein_coding";
IV	SGD	exon	316971	320120	.	-	.	gene_id "YDL077C"; transcript_id "YDL077C"; exon_number "1"; gene_name "VAM6"; gene_source "SGD"; gene_biotype "protein_coding"; transcript_name "VAM6"; transcript_source "SGD"; transcript_biotype "protein_coding"; exon_id "YDL077C.1";
IV	SGD	CDS	316974	320120	.	-	0	gene_id "YDL077C"; transcript_id "YDL077C"; exon_number "1"; gene_name "VAM6"; gene_source "SGD"; gene_biotype "protein_coding"; transcript_name "VAM6"; transcript_source "SGD"; transcript_biotype "protein_coding"; protein_id "YDL077C"; protein_version "1";
IV	SGD	start_codon	320118	320120	.	-	0	gene_id "YDL077C"; transcript_id "YDL077C"; exon_number "1"; gene_name "VAM6"; gene_source "SGD"; gene_biotype "protein_coding"; transcript_name "VAM6"; transcript_source "SGD"; transcript_biotype "protein_coding";
IV	SGD	stop_codon	316971	316973	.	-	0	gene_id "YDL077C"; transcript_id "YDL077C"; exon_number "1"; gene_name "VAM6"; gene_source "SGD"; gene_biotype "protein_coding"; transcript_name "VAM6"; transcript_source "SGD"; transcript_biotype "protein_coding";
IV	SGD	gene	320441	321699	.	-	.	gene_id "YDL076C"; gene_name "RXT3"; gene_source "SGD"; gene_biotype "protein_coding";
IV	SGD	transcript	320441	321699	.	-	.	gene_id "YDL076C"; transcript_id "YDL076C"; gene_name "RXT3"; gene_source "SGD"; gene_biotype "protein_coding"; transcript_name "RXT3"; transcript_source "SGD"; transcript_biotype "protein_coding";
IV	SGD	exon	320441	321699	.	-	.	gene_id "YDL076C"; transcript_id "YDL076C"; exon_number "1"; gene_name "RXT3"; gene_source "SGD"; gene_biotype "protein_coding"; transcript_name "RXT3"; transcript_source "SGD"; transcript_biotype "protein_coding"; exon_id "YDL076C.1";
IV	SGD	CDS	320671	321552	.	-	0	gene_id "YDL076C"; transcript_id "YDL076C"; exon_number "1"; gene_name "RXT3"; gene_source "SGD"; gene_biotype "protein_coding"; transcript_name "RXT3"; transcript_source "SGD"; transcript_biotype "protein_coding"; protein_id "YDL076C"; protein_version "1";
IV	SGD	start_codon	321550	321552	.	-	0	gene_id "YDL076C"; transcript_id "YDL076C"; exon_number "1"; gene_name "RXT3"; gene_source "SGD"; gene_biotype "protein_coding"; transcript_name "RXT3"; transcript_source "SGD"; transcript_biotype "protein_coding";
IV	SGD	stop_codon	320668	320670	.	-	0	gene_id "YDL076C"; transcript_id "YDL076C"; exon_number "1"; gene_name "RXT3"; gene_source "SGD"; gene_biotype "protein_coding"; transcript_name "RXT3"; transcript_source "SGD"; transcript_biotype "protein_coding";
IV	SGD	gene	322132	323154	.	+	.	gene_id "YDL075W"; gene_name "RPL31A"; gene_source "SGD"; gene_biotype "protein_coding";
IV	SGD	transcript	322132	323154	.	+	.	gene_id "YDL075W"; transcript_id "YDL075W"; gene_name "RPL31A"; gene_source "SGD"; gene_biotype "protein_coding"; transcript_name "RPL31A"; transcript_source "SGD"; transcript_biotype "protein_coding";
IV	SGD	exon	322132	322282	.	+	.	gene_id "YDL075W"; transcript_id "YDL075W"; exon_number "1"; gene_name "RPL31A"; gene_source "SGD"; gene_biotype "protein_coding"; transcript_name "RPL31A"; transcript_source "SGD"; transcript_biotype "protein_coding"; exon_id "YDL075W.1";
IV	SGD	CDS	322226	322282	.	+	0	gene_id "YDL075W"; transcript_id "YDL075W"; exon_number "1"; gene_name "RPL31A"; gene_source "SGD"; gene_biotype "protein_coding"; transcript_name "RPL31A"; transcript_source "SGD"; transcript_biotype "protein_coding"; protein_id "YDL075W"; protein_version "1";
IV	SGD	start_codon	322226	322228	.	+	0	gene_id "YDL075W"; transcript_id "YDL075W"; exon_number "1"; gene_name "RPL31A"; gene_source "SGD"; gene_biotype "protein_coding"; transcript_name "RPL31A"; transcript_source "SGD"; transcript_biotype "protein_coding";
IV	SGD	exon	322704	323154	.	+	.	gene_id "YDL075W"; transcript_id "YDL075W"; exon_number "2"; gene_name "RPL31A"; gene_source "SGD"; gene_biotype "protein_coding"; transcript_name "RPL31A"; transcript_source "SGD"; transcript_biotype "protein_coding"; exon_id "YDL075W.2";
IV	SGD	CDS	322704	322985	.	+	0	gene_id "YDL075W"; transcript_id "YDL075W"; exon_number "2"; gene_name "RPL31A"; gene_source "SGD"; gene_biotype "protein_coding"; transcript_name "RPL31A"; transcript_source "SGD"; transcript_biotype "protein_coding"; protein_id "YDL075W"; protein_version "1";
IV	SGD	stop_codon	322986	322988	.	+	0	gene_id "YDL075W"; transcript_id "YDL075W"; exon_number "2"; gene_name "RPL31A"; gene_source "SGD"; gene_biotype "protein_coding"; transcript_name "RPL31A"; transcript_source "SGD"; transcript_biotype "protein_coding";
IV	SGD	gene	323217	323471	.	-	.	gene_id "snR63"; gene_source "SGD"; gene_biotype "snoRNA";
IV	SGD	transcript	323217	323471	.	-	.	gene_id "snR63"; transcript_id "snR63"; gene_source "SGD"; gene_biotype "snoRNA"; transcript_source "SGD"; transcript_biotype "snoRNA";
IV	SGD	exon	323217	323471	.	-	.	gene_id "snR63"; transcript_id "snR63"; exon_number "1"; gene_source "SGD"; gene_biotype "snoRNA"; transcript_source "SGD"; transcript_biotype "snoRNA"; exon_id "snR63.1";
IV	SGD	gene	323886	326221	.	-	.	gene_id "YDL074C"; gene_name "BRE1"; gene_source "SGD"; gene_biotype "protein_coding";
IV	SGD	transcript	323886	326221	.	-	.	gene_id "YDL074C"; transcript_id "YDL074C"; gene_name "BRE1"; gene_source "SGD"; gene_biotype "protein_coding"; transcript_name "BRE1"; transcript_source "SGD"; transcript_biotype "protein_coding";
IV	SGD	exon	323886	326221	.	-	.	gene_id "YDL074C"; transcript_id "YDL074C"; exon_number "1"; gene_name "BRE1"; gene_source "SGD"; gene_biotype "protein_coding"; transcript_name "BRE1"; transcript_source "SGD"; transcript_biotype "protein_coding"; exon_id "YDL074C.1";
IV	SGD	CDS	324050	326149	.	-	0	gene_id "YDL074C"; transcript_id "YDL074C"; exon_number "1"; gene_name "BRE1"; gene_source "SGD"; gene_biotype "protein_coding"; transcript_name "BRE1"; transcript_source "SGD"; transcript_biotype "protein_coding"; protein_id "YDL074C"; protein_version "1";
IV	SGD	start_codon	326147	326149	.	-	0	gene_id "YDL074C"; transcript_id "YDL074C"; exon_number "1"; gene_name "BRE1"; gene_source "SGD"; gene_biotype "protein_coding"; transcript_name "BRE1"; transcript_source "SGD"; transcript_biotype "protein_coding";
IV	SGD	stop_codon	324047	324049	.	-	0	gene_id "YDL074C"; transcript_id "YDL074C"; exon_number "1"; gene_name "BRE1"; gene_source "SGD"; gene_biotype "protein_coding"; transcript_name "BRE1"; transcript_source "SGD"; transcript_biotype "protein_coding";
IV	SGD	gene	326613	329567	.	+	.	gene_id "YDL073W"; gene_source "SGD"; gene_biotype "protein_coding";
IV	SGD	transcript	326613	329567	.	+	.	gene_id "YDL073W"; transcript_id "YDL073W"; gene_source "SGD"; gene_biotype "protein_coding"; transcript_source "SGD"; transcript_biotype "protein_coding";
IV	SGD	exon	326613	329567	.	+	.	gene_id "YDL073W"; transcript_id "YDL073W"; exon_number "1"; gene_source "SGD"; gene_biotype "protein_coding"; transcript_source "SGD"; transcript_biotype "protein_coding"; exon_id "YDL073W.1";
IV	SGD	CDS	326613	329564	.	+	0	gene_id "YDL073W"; transcript_id "YDL073W"; exon_number "1"; gene_source "SGD"; gene_biotype "protein_coding"; transcript_source "SGD"; transcript_biotype "protein_coding"; protein_id "YDL073W"; protein_version "1";
IV	SGD	start_codon	326613	326615	.	+	0	gene_id "YDL073W"; transcript_id "YDL073W"; exon_number "1"; gene_source "SGD"; gene_biotype "protein_coding"; transcript_source "SGD"; transcript_biotype "protein_coding";
IV	SGD	stop_codon	329565	329567	.	+	0	gene_id "YDL073W"; transcript_id "YDL073W"; exon_number "1"; gene_source "SGD"; gene_biotype "protein_coding"; transcript_source "SGD"; transcript_biotype "protein_coding";
IV	SGD	gene	329685	330518	.	-	.	gene_id "YDL072C"; gene_name "YET3"; gene_source "SGD"; gene_biotype "protein_coding";
IV	SGD	transcript	329685	330518	.	-	.	gene_id "YDL072C"; transcript_id "YDL072C"; gene_name "YET3"; gene_source "SGD"; gene_biotype "protein_coding"; transcript_name "YET3"; transcript_source "SGD"; transcript_biotype "protein_coding";
IV	SGD	exon	329685	330518	.	-	.	gene_id "YDL072C"; transcript_id "YDL072C"; exon_number "1"; gene_name "YET3"; gene_source "SGD"; gene_biotype "protein_coding"; transcript_name "YET3"; transcript_source "SGD"; transcript_biotype "protein_coding"; exon_id "YDL072C.1";
IV	SGD	CDS	329839	330447	.	-	0	gene_id "YDL072C"; transcript_id "YDL072C"; exon_number "1"; gene_name "YET3"; gene_source "SGD"; gene_biotype "protein_coding"; transcript_name "YET3"; transcript_source "SGD"; transcript_biotype "protein_coding"; protein_id "YDL072C"; protein_version "1";
IV	SGD	start_codon	330445	330447	.	-	0	gene_id "YDL072C"; transcript_id "YDL072C"; exon_number "1"; gene_name "YET3"; gene_source "SGD"; gene_biotype "protein_coding"; transcript_name "YET3"; transcript_source "SGD"; transcript_biotype "protein_coding";
IV	SGD	stop_codon	329836	329838	.	-	0	gene_id "YDL072C"; transcript_id "YDL072C"; exon_number "1"; gene_name "YET3"; gene_source "SGD"; gene_biotype "protein_coding"; transcript_name "YET3"; transcript_source "SGD"; transcript_biotype "protein_coding";
IV	SGD	gene	330666	331040	.	-	.	gene_id "YDL071C"; gene_source "SGD"; gene_biotype "protein_coding";
IV	SGD	transcript	330666	331040	.	-	.	gene_id "YDL071C"; transcript_id "YDL071C"; gene_source "SGD"; gene_biotype "protein_coding"; transcript_source "SGD"; transcript_biotype "protein_coding";
IV	SGD	exon	330666	331040	.	-	.	gene_id "YDL071C"; transcript_id "YDL071C"; exon_number "1"; gene_source "SGD"; gene_biotype "protein_coding"; transcript_source "SGD"; transcript_biotype "protein_coding"; exon_id "YDL071C.1";
IV	SGD	CDS	330669	331040	.	-	0	gene_id "YDL071C"; transcript_id "YDL071C"; exon_number "1"; gene_source "SGD"; gene_biotype "protein_coding"; transcript_source "SGD"; transcript_biotype "protein_coding"; protein_id "YDL071C"; protein_version "1";
IV	SGD	start_codon	331038	331040	.	-	0	gene_id "YDL071C"; transcript_id "YDL071C"; exon_number "1"; gene_source "SGD"; gene_biotype "protein_coding"; transcript_source "SGD"; transcript_biotype "protein_coding";
IV	SGD	stop_codon	330666	330668	.	-	0	gene_id "YDL071C"; transcript_id "YDL071C"; exon_number "1"; gene_source "SGD"; gene_biotype "protein_coding"; transcript_source "SGD"; transcript_biotype "protein_coding";
IV	SGD	gene	330722	333133	.	+	.	gene_id "YDL070W"; gene_name "BDF2"; gene_source "SGD"; gene_biotype "protein_coding";
IV	SGD	transcript	330722	333133	.	+	.	gene_id "YDL070W"; transcript_id "YDL070W"; gene_name "BDF2"; gene_source "SGD"; gene_biotype "protein_coding"; transcript_name "BDF2"; transcript_source "SGD"; transcript_biotype "protein_coding";
IV	SGD	exon	330722	333133	.	+	.	gene_id "YDL070W"; transcript_id "YDL070W"; exon_number "1"; gene_name "BDF2"; gene_source "SGD"; gene_biotype "protein_coding"; transcript_name "BDF2"; transcript_source "SGD"; transcript_biotype "protein_coding"; exon_id "YDL070W.1";
IV	SGD	CDS	331024	332937	.	+	0	gene_id "YDL070W"; transcript_id "YDL070W"; exon_number "1"; gene_name "BDF2"; gene_source "SGD"; gene_biotype "protein_coding"; transcript_name "BDF2"; transcript_source "SGD"; transcript_biotype "protein_coding"; protein_id "YDL070W"; protein_version "1";
IV	SGD	start_codon	331024	331026	.	+	0	gene_id "YDL070W"; transcript_id "YDL070W"; exon_number "1"; gene_name "BDF2"; gene_source "SGD"; gene_biotype "protein_coding"; transcript_name "BDF2"; transcript_source "SGD"; transcript_biotype "protein_coding";
IV	SGD	stop_codon	332938	332940	.	+	0	gene_id "YDL070W"; transcript_id "YDL070W"; exon_number "1"; gene_name "BDF2"; gene_source "SGD"; gene_biotype "protein_coding"; transcript_name "BDF2"; transcript_source "SGD"; transcript_biotype "protein_coding";
IV	SGD	gene	332998	333943	.	-	.	gene_id "YDL069C"; gene_name "CBS1"; gene_source "SGD"; gene_biotype "protein_coding";
IV	SGD	transcript	332998	333943	.	-	.	gene_id "YDL069C"; transcript_id "YDL069C"; gene_name "CBS1"; gene_source "SGD"; gene_biotype "protein_coding"; transcript_name "CBS1"; transcript_source "SGD"; transcript_biotype "protein_coding";
IV	SGD	exon	332998	333943	.	-	.	gene_id "YDL069C"; transcript_id "YDL069C"; exon_number "1"; gene_name "CBS1"; gene_source "SGD"; gene_biotype "protein_coding"; transcript_name "CBS1"; transcript_source "SGD"; transcript_biotype "protein_coding"; exon_id "YDL069C.1";
IV	SGD	CDS	333124	333810	.	-	0	gene_id "YDL069C"; transcript_id "YDL069C"; exon_number "1"; gene_name "CBS1"; gene_source "SGD"; gene_biotype "protein_coding"; transcript_name "CBS1"; transcript_source "SGD"; transcript_biotype "protein_coding"; protein_id "YDL069C"; protein_version "1";
IV	SGD	start_codon	333808	333810	.	-	0	gene_id "YDL069C"; transcript_id "YDL069C"; exon_number "1"; gene_name "CBS1"; gene_source "SGD"; gene_biotype "protein_coding"; transcript_name "CBS1"; transcript_source "SGD"; transcript_biotype "protein_coding";
IV	SGD	stop_codon	333121	333123	.	-	0	gene_id "YDL069C"; transcript_id "YDL069C"; exon_number "1"; gene_name "CBS1"; gene_source "SGD"; gene_biotype "protein_coding"; transcript_name "CBS1"; transcript_source "SGD"; transcript_biotype "protein_coding";
IV	SGD	gene	333500	333829	.	+	.	gene_id "YDL068W"; gene_source "SGD"; gene_biotype "protein_coding";
IV	SGD	transcript	333500	333829	.	+	.	gene_id "YDL068W"; transcript_id "YDL068W"; gene_source "SGD"; gene_biotype "protein_coding"; transcript_source "SGD"; transcript_biotype "protein_coding";
IV	SGD	exon	333500	333829	.	+	.	gene_id "YDL068W"; transcript_id "YDL068W"; exon_number "1"; gene_source "SGD"; gene_biotype "protein_coding"; transcript_source "SGD"; transcript_biotype "protein_coding"; exon_id "YDL068W.1";
IV	SGD	CDS	333500	333826	.	+	0	gene_id "YDL068W"; transcript_id "YDL068W"; exon_number "1"; gene_source "SGD"; gene_biotype "protein_coding"; transcript_source "SGD"; transcript_biotype "protein_coding"; protein_id "YDL068W"; protein_version "1";
IV	SGD	start_codon	333500	333502	.	+	0	gene_id "YDL068W"; transcript_id "YDL068W"; exon_number "1"; gene_source "SGD"; gene_biotype "protein_coding"; transcript_source "SGD"; transcript_biotype "protein_coding";
IV	SGD	stop_codon	333827	333829	.	+	0	gene_id "YDL068W"; transcript_id "YDL068W"; exon_number "1"; gene_source "SGD"; gene_biotype "protein_coding"; transcript_source "SGD"; transcript_biotype "protein_coding";
IV	SGD	gene	333940	334454	.	-	.	gene_id "YDL067C"; gene_name "COX9"; gene_source "SGD"; gene_biotype "protein_coding";
IV	SGD	transcript	333940	334454	.	-	.	gene_id "YDL067C"; transcript_id "YDL067C"; gene_name "COX9"; gene_source "SGD"; gene_biotype "protein_coding"; transcript_name "COX9"; transcript_source "SGD"; transcript_biotype "protein_coding";
IV	SGD	exon	333940	334454	.	-	.	gene_id "YDL067C"; transcript_id "YDL067C"; exon_number "1"; gene_name "COX9"; gene_source "SGD"; gene_biotype "protein_coding"; transcript_name "COX9"; transcript_source "SGD"; transcript_biotype "protein_coding"; exon_id "YDL067C.1";
IV	SGD	CDS	334220	334396	.	-	0	gene_id "YDL067C"; transcript_id "YDL067C"; exon_number "1"; gene_name "COX9"; gene_source "SGD"; gene_biotype "protein_coding"; transcript_name "COX9"; transcript_source "SGD"; transcript_biotype "protein_coding"; protein_id "YDL067C"; protein_version "1";
IV	SGD	start_codon	334394	334396	.	-	0	gene_id "YDL067C"; transcript_id "YDL067C"; exon_number "1"; gene_name "COX9"; gene_source "SGD"; gene_biotype "protein_coding"; transcript_name "COX9"; transcript_source "SGD"; transcript_biotype "protein_coding";
IV	SGD	stop_codon	334217	334219	.	-	0	gene_id "YDL067C"; transcript_id "YDL067C"; exon_number "1"; gene_name "COX9"; gene_source "SGD"; gene_biotype "protein_coding"; transcript_name "COX9"; transcript_source "SGD"; transcript_biotype "protein_coding";
IV	SGD	gene	334800	336527	.	+	.	gene_id "YDL066W"; gene_name "IDP1"; gene_source "SGD"; gene_biotype "protein_coding";
IV	SGD	transcript	334800	336527	.	+	.	gene_id "YDL066W"; transcript_id "YDL066W"; gene_name "IDP1"; gene_source "SGD"; gene_biotype "protein_coding"; transcript_name "IDP1"; transcript_source "SGD"; transcript_biotype "protein_coding";
IV	SGD	exon	334800	336527	.	+	.	gene_id "YDL066W"; transcript_id "YDL066W"; exon_number "1"; gene_name "IDP1"; gene_source "SGD"; gene_biotype "protein_coding"; transcript_name "IDP1"; transcript_source "SGD"; transcript_biotype "protein_coding"; exon_id "YDL066W.1";
IV	SGD	CDS	334835	336118	.	+	0	gene_id "YDL066W"; transcript_id "YDL066W"; exon_number "1"; gene_name "IDP1"; gene_source "SGD"; gene_biotype "protein_coding"; transcript_name "IDP1"; transcript_source "SGD"; transcript_biotype "protein_coding"; protein_id "YDL066W"; protein_version "1";
IV	SGD	start_codon	334835	334837	.	+	0	gene_id "YDL066W"; transcript_id "YDL066W"; exon_number "1"; gene_name "IDP1"; gene_source "SGD"; gene_biotype "protein_coding"; transcript_name "IDP1"; transcript_source "SGD"; transcript_biotype "protein_coding";
IV	SGD	stop_codon	336119	336121	.	+	0	gene_id "YDL066W"; transcript_id "YDL066W"; exon_number "1"; gene_name "IDP1"; gene_source "SGD"; gene_biotype "protein_coding"; transcript_name "IDP1"; transcript_source "SGD"; transcript_biotype "protein_coding";
IV	SGD	gene	336159	337296	.	-	.	gene_id "YDL065C"; gene_name "PEX19"; gene_source "SGD"; gene_biotype "protein_coding";
IV	SGD	transcript	336159	337296	.	-	.	gene_id "YDL065C"; transcript_id "YDL065C"; gene_name "PEX19"; gene_source "SGD"; gene_biotype "protein_coding"; transcript_name "PEX19"; transcript_source "SGD"; transcript_biotype "protein_coding";
IV	SGD	exon	336159	337296	.	-	.	gene_id "YDL065C"; transcript_id "YDL065C"; exon_number "1"; gene_name "PEX19"; gene_source "SGD"; gene_biotype "protein_coding"; transcript_name "PEX19"; transcript_source "SGD"; transcript_biotype "protein_coding"; exon_id "YDL065C.1";
IV	SGD	CDS	336252	337277	.	-	0	gene_id "YDL065C"; transcript_id "YDL065C"; exon_number "1"; gene_name "PEX19"; gene_source "SGD"; gene_biotype "protein_coding"; transcript_name "PEX19"; transcript_source "SGD"; transcript_biotype "protein_coding"; protein_id "YDL065C"; protein_version "1";
IV	SGD	start_codon	337275	337277	.	-	0	gene_id "YDL065C"; transcript_id "YDL065C"; exon_number "1"; gene_name "PEX19"; gene_source "SGD"; gene_biotype "protein_coding"; transcript_name "PEX19"; transcript_source "SGD"; transcript_biotype "protein_coding";
IV	SGD	stop_codon	336249	336251	.	-	0	gene_id "YDL065C"; transcript_id "YDL065C"; exon_number "1"; gene_name "PEX19"; gene_source "SGD"; gene_biotype "protein_coding"; transcript_name "PEX19"; transcript_source "SGD"; transcript_biotype "protein_coding";
IV	SGD	gene	337433	338285	.	+	.	gene_id "YDL064W"; gene_name "UBC9"; gene_source "SGD"; gene_biotype "protein_coding";
IV	SGD	transcript	337433	338285	.	+	.	gene_id "YDL064W"; transcript_id "YDL064W"; gene_name "UBC9"; gene_source "SGD"; gene_biotype "protein_coding"; transcript_name "UBC9"; transcript_source "SGD"; transcript_biotype "protein_coding";
IV	SGD	exon	337433	337524	.	+	.	gene_id "YDL064W"; transcript_id "YDL064W"; exon_number "1"; gene_name "UBC9"; gene_source "SGD"; gene_biotype "protein_coding"; transcript_name "UBC9"; transcript_source "SGD"; transcript_biotype "protein_coding"; exon_id "YDL064W.1";
IV	SGD	CDS	337487	337524	.	+	0	gene_id "YDL064W"; transcript_id "YDL064W"; exon_number "1"; gene_name "UBC9"; gene_source "SGD"; gene_biotype "protein_coding"; transcript_name "UBC9"; transcript_source "SGD"; transcript_biotype "protein_coding"; protein_id "YDL064W"; protein_version "1";
IV	SGD	start_codon	337487	337489	.	+	0	gene_id "YDL064W"; transcript_id "YDL064W"; exon_number "1"; gene_name "UBC9"; gene_source "SGD"; gene_biotype "protein_coding"; transcript_name "UBC9"; transcript_source "SGD"; transcript_biotype "protein_coding";
IV	SGD	exon	337635	338285	.	+	.	gene_id "YDL064W"; transcript_id "YDL064W"; exon_number "2"; gene_name "UBC9"; gene_source "SGD"; gene_biotype "protein_coding"; transcript_name "UBC9"; transcript_source "SGD"; transcript_biotype "protein_coding"; exon_id "YDL064W.2";
IV	SGD	CDS	337635	338070	.	+	2	gene_id "YDL064W"; transcript_id "YDL064W"; exon_number "2"; gene_name "UBC9"; gene_source "SGD"; gene_biotype "protein_coding"; transcript_name "UBC9"; transcript_source "SGD"; transcript_biotype "protein_coding"; protein_id "YDL064W"; protein_version "1";
IV	SGD	gene	338128	340235	.	-	.	gene_id "YDL063C"; gene_name "SYO1"; gene_source "SGD"; gene_biotype "protein_coding";
IV	SGD	transcript	338128	340235	.	-	.	gene_id "YDL063C"; transcript_id "YDL063C"; gene_name "SYO1"; gene_source "SGD"; gene_biotype "protein_coding"; transcript_source "SGD"; transcript_biotype "protein_coding";
IV	SGD	exon	338128	340235	.	-	.	gene_id "YDL063C"; transcript_id "YDL063C"; exon_number "1"; gene_name "SYO1"; gene_source "SGD"; gene_biotype "protein_coding"; transcript_source "SGD"; transcript_biotype "protein_coding"; exon_id "YDL063C.1";
IV	SGD	CDS	338275	340134	.	-	0	gene_id "YDL063C"; transcript_id "YDL063C"; exon_number "1"; gene_name "SYO1"; gene_source "SGD"; gene_biotype "protein_coding"; transcript_source "SGD"; transcript_biotype "protein_coding"; protein_id "YDL063C"; protein_version "1";
IV	SGD	start_codon	340132	340134	.	-	0	gene_id "YDL063C"; transcript_id "YDL063C"; exon_number "1"; gene_name "SYO1"; gene_source "SGD"; gene_biotype "protein_coding"; transcript_source "SGD"; transcript_biotype "protein_coding";
IV	SGD	stop_codon	338272	338274	.	-	0	gene_id "YDL063C"; transcript_id "YDL063C"; exon_number "1"; gene_name "SYO1"; gene_source "SGD"; gene_biotype "protein_coding"; transcript_source "SGD"; transcript_biotype "protein_coding";
IV	SGD	gene	339857	340282	.	+	.	gene_id "YDL062W"; gene_source "SGD"; gene_biotype "protein_coding";
IV	SGD	transcript	339857	340282	.	+	.	gene_id "YDL062W"; transcript_id "YDL062W"; gene_source "SGD"; gene_biotype "protein_coding"; transcript_source "SGD"; transcript_biotype "protein_coding";
IV	SGD	exon	339857	340282	.	+	.	gene_id "YDL062W"; transcript_id "YDL062W"; exon_number "1"; gene_source "SGD"; gene_biotype "protein_coding"; transcript_source "SGD"; transcript_biotype "protein_coding"; exon_id "YDL062W.1";
IV	SGD	CDS	339857	340279	.	+	0	gene_id "YDL062W"; transcript_id "YDL062W"; exon_number "1"; gene_source "SGD"; gene_biotype "protein_coding"; transcript_source "SGD"; transcript_biotype "protein_coding"; protein_id "YDL062W"; protein_version "1";
IV	SGD	start_codon	339857	339859	.	+	0	gene_id "YDL062W"; transcript_id "YDL062W"; exon_number "1"; gene_source "SGD"; gene_biotype "protein_coding"; transcript_source "SGD"; transcript_biotype "protein_coding";
IV	SGD	stop_codon	340280	340282	.	+	0	gene_id "YDL062W"; transcript_id "YDL062W"; exon_number "1"; gene_source "SGD"; gene_biotype "protein_coding"; transcript_source "SGD"; transcript_biotype "protein_coding";
IV	SGD	gene	340331	341313	.	-	.	gene_id "YDL061C"; gene_name "RPS29B"; gene_source "SGD"; gene_biotype "protein_coding";
IV	SGD	transcript	340331	341313	.	-	.	gene_id "YDL061C"; transcript_id "YDL061C"; gene_name "RPS29B"; gene_source "SGD"; gene_biotype "protein_coding"; transcript_name "RPS29B"; transcript_source "SGD"; transcript_biotype "protein_coding";
IV	SGD	exon	340331	341313	.	-	.	gene_id "YDL061C"; transcript_id "YDL061C"; exon_number "1"; gene_name "RPS29B"; gene_source "SGD"; gene_biotype "protein_coding"; transcript_name "RPS29B"; transcript_source "SGD"; transcript_biotype "protein_coding"; exon_id "YDL061C.1";
IV	SGD	CDS	340631	340798	.	-	0	gene_id "YDL061C"; transcript_id "YDL061C"; exon_number "1"; gene_name "RPS29B"; gene_source "SGD"; gene_biotype "protein_coding"; transcript_name "RPS29B"; transcript_source "SGD"; transcript_biotype "protein_coding"; protein_id "YDL061C"; protein_version "1";
IV	SGD	start_codon	340796	340798	.	-	0	gene_id "YDL061C"; transcript_id "YDL061C"; exon_number "1"; gene_name "RPS29B"; gene_source "SGD"; gene_biotype "protein_coding"; transcript_name "RPS29B"; transcript_source "SGD"; transcript_biotype "protein_coding";
IV	SGD	stop_codon	340628	340630	.	-	0	gene_id "YDL061C"; transcript_id "YDL061C"; exon_number "1"; gene_name "RPS29B"; gene_source "SGD"; gene_biotype "protein_coding"; transcript_name "RPS29B"; transcript_source "SGD"; transcript_biotype "protein_coding";
IV	SGD	gene	341619	343985	.	+	.	gene_id "YDL060W"; gene_name "TSR1"; gene_source "SGD"; gene_biotype "protein_coding";
IV	SGD	transcript	341619	343985	.	+	.	gene_id "YDL060W"; transcript_id "YDL060W"; gene_name "TSR1"; gene_source "SGD"; gene_biotype "protein_coding"; transcript_name "TSR1"; transcript_source "SGD"; transcript_biotype "protein_coding";
IV	SGD	exon	341619	343985	.	+	.	gene_id "YDL060W"; transcript_id "YDL060W"; exon_number "1"; gene_name "TSR1"; gene_source "SGD"; gene_biotype "protein_coding"; transcript_name "TSR1"; transcript_source "SGD"; transcript_biotype "protein_coding"; exon_id "YDL060W.1";
IV	SGD	CDS	341619	343982	.	+	0	gene_id "YDL060W"; transcript_id "YDL060W"; exon_number "1"; gene_name "TSR1"; gene_source "SGD"; gene_biotype "protein_coding"; transcript_name "TSR1"; transcript_source "SGD"; transcript_biotype "protein_coding"; protein_id "YDL060W"; protein_version "1";
IV	SGD	start_codon	341619	341621	.	+	0	gene_id "YDL060W"; transcript_id "YDL060W"; exon_number "1"; gene_name "TSR1"; gene_source "SGD"; gene_biotype "protein_coding"; transcript_name "TSR1"; transcript_source "SGD"; transcript_biotype "protein_coding";
IV	SGD	stop_codon	343983	343985	.	+	0	gene_id "YDL060W"; transcript_id "YDL060W"; exon_number "1"; gene_name "TSR1"; gene_source "SGD"; gene_biotype "protein_coding"; transcript_name "TSR1"; transcript_source "SGD"; transcript_biotype "protein_coding";
IV	SGD	gene	344237	344953	.	-	.	gene_id "YDL059C"; gene_name "RAD59"; gene_source "SGD"; gene_biotype "protein_coding";
IV	SGD	transcript	344237	344953	.	-	.	gene_id "YDL059C"; transcript_id "YDL059C"; gene_name "RAD59"; gene_source "SGD"; gene_biotype "protein_coding"; transcript_name "RAD59"; transcript_source "SGD"; transcript_biotype "protein_coding";
IV	SGD	exon	344237	344953	.	-	.	gene_id "YDL059C"; transcript_id "YDL059C"; exon_number "1"; gene_name "RAD59"; gene_source "SGD"; gene_biotype "protein_coding"; transcript_name "RAD59"; transcript_source "SGD"; transcript_biotype "protein_coding"; exon_id "YDL059C.1";
IV	SGD	CDS	344240	344953	.	-	0	gene_id "YDL059C"; transcript_id "YDL059C"; exon_number "1"; gene_name "RAD59"; gene_source "SGD"; gene_biotype "protein_coding"; transcript_name "RAD59"; transcript_source "SGD"; transcript_biotype "protein_coding"; protein_id "YDL059C"; protein_version "1";
IV	SGD	start_codon	344951	344953	.	-	0	gene_id "YDL059C"; transcript_id "YDL059C"; exon_number "1"; gene_name "RAD59"; gene_source "SGD"; gene_biotype "protein_coding"; transcript_name "RAD59"; transcript_source "SGD"; transcript_biotype "protein_coding";
IV	SGD	stop_codon	344237	344239	.	-	0	gene_id "YDL059C"; transcript_id "YDL059C"; exon_number "1"; gene_name "RAD59"; gene_source "SGD"; gene_biotype "protein_coding"; transcript_name "RAD59"; transcript_source "SGD"; transcript_biotype "protein_coding";
IV	SGD	gene	345665	351037	.	+	.	gene_id "YDL058W"; gene_name "USO1"; gene_source "SGD"; gene_biotype "protein_coding";
IV	SGD	transcript	345665	351037	.	+	.	gene_id "YDL058W"; transcript_id "YDL058W"; gene_name "USO1"; gene_source "SGD"; gene_biotype "protein_coding"; transcript_name "USO1"; transcript_source "SGD"; transcript_biotype "protein_coding";
IV	SGD	exon	345665	351037	.	+	.	gene_id "YDL058W"; transcript_id "YDL058W"; exon_number "1"; gene_name "USO1"; gene_source "SGD"; gene_biotype "protein_coding"; transcript_name "USO1"; transcript_source "SGD"; transcript_biotype "protein_coding"; exon_id "YDL058W.1";
IV	SGD	CDS	345665	351034	.	+	0	gene_id "YDL058W"; transcript_id "YDL058W"; exon_number "1"; gene_name "USO1"; gene_source "SGD"; gene_biotype "protein_coding"; transcript_name "USO1"; transcript_source "SGD"; transcript_biotype "protein_coding"; protein_id "YDL058W"; protein_version "1";
IV	SGD	start_codon	345665	345667	.	+	0	gene_id "YDL058W"; transcript_id "YDL058W"; exon_number "1"; gene_name "USO1"; gene_source "SGD"; gene_biotype "protein_coding"; transcript_name "USO1"; transcript_source "SGD"; transcript_biotype "protein_coding";
IV	SGD	stop_codon	351035	351037	.	+	0	gene_id "YDL058W"; transcript_id "YDL058W"; exon_number "1"; gene_name "USO1"; gene_source "SGD"; gene_biotype "protein_coding"; transcript_name "USO1"; transcript_source "SGD"; transcript_biotype "protein_coding";
IV	SGD	gene	351434	352420	.	+	.	gene_id "YDL057W"; gene_source "SGD"; gene_biotype "protein_coding";
IV	SGD	transcript	351434	352420	.	+	.	gene_id "YDL057W"; transcript_id "YDL057W"; gene_source "SGD"; gene_biotype "protein_coding"; transcript_source "SGD"; transcript_biotype "protein_coding";
IV	SGD	exon	351434	352420	.	+	.	gene_id "YDL057W"; transcript_id "YDL057W"; exon_number "1"; gene_source "SGD"; gene_biotype "protein_coding"; transcript_source "SGD"; transcript_biotype "protein_coding"; exon_id "YDL057W.1";
IV	SGD	CDS	351434	352417	.	+	0	gene_id "YDL057W"; transcript_id "YDL057W"; exon_number "1"; gene_source "SGD"; gene_biotype "protein_coding"; transcript_source "SGD"; transcript_biotype "protein_coding"; protein_id "YDL057W"; protein_version "1";
IV	SGD	start_codon	351434	351436	.	+	0	gene_id "YDL057W"; transcript_id "YDL057W"; exon_number "1"; gene_source "SGD"; gene_biotype "protein_coding"; transcript_source "SGD"; transcript_biotype "protein_coding";
IV	SGD	stop_codon	352418	352420	.	+	0	gene_id "YDL057W"; transcript_id "YDL057W"; exon_number "1"; gene_source "SGD"; gene_biotype "protein_coding"; transcript_source "SGD"; transcript_biotype "protein_coding";
IV	SGD	gene	352877	355378	.	+	.	gene_id "YDL056W"; gene_name "MBP1"; gene_source "SGD"; gene_biotype "protein_coding";
IV	SGD	transcript	352877	355378	.	+	.	gene_id "YDL056W"; transcript_id "YDL056W"; gene_name "MBP1"; gene_source "SGD"; gene_biotype "protein_coding"; transcript_name "MBP1"; transcript_source "SGD"; transcript_biotype "protein_coding";
IV	SGD	exon	352877	355378	.	+	.	gene_id "YDL056W"; transcript_id "YDL056W"; exon_number "1"; gene_name "MBP1"; gene_source "SGD"; gene_biotype "protein_coding"; transcript_name "MBP1"; transcript_source "SGD"; transcript_biotype "protein_coding"; exon_id "YDL056W.1";
IV	SGD	CDS	352877	355375	.	+	0	gene_id "YDL056W"; transcript_id "YDL056W"; exon_number "1"; gene_name "MBP1"; gene_source "SGD"; gene_biotype "protein_coding"; transcript_name "MBP1"; transcript_source "SGD"; transcript_biotype "protein_coding"; protein_id "YDL056W"; protein_version "1";
IV	SGD	start_codon	352877	352879	.	+	0	gene_id "YDL056W"; transcript_id "YDL056W"; exon_number "1"; gene_name "MBP1"; gene_source "SGD"; gene_biotype "protein_coding"; transcript_name "MBP1"; transcript_source "SGD"; transcript_biotype "protein_coding";
IV	SGD	stop_codon	355376	355378	.	+	0	gene_id "YDL056W"; transcript_id "YDL056W"; exon_number "1"; gene_name "MBP1"; gene_source "SGD"; gene_biotype "protein_coding"; transcript_name "MBP1"; transcript_source "SGD"; transcript_biotype "protein_coding";
IV	SGD	gene	355356	356927	.	-	.	gene_id "YDL055C"; gene_name "PSA1"; gene_source "SGD"; gene_biotype "protein_coding";
IV	SGD	transcript	355356	356927	.	-	.	gene_id "YDL055C"; transcript_id "YDL055C"; gene_name "PSA1"; gene_source "SGD"; gene_biotype "protein_coding"; transcript_name "PSA1"; transcript_source "SGD"; transcript_biotype "protein_coding";
IV	SGD	exon	355356	356927	.	-	.	gene_id "YDL055C"; transcript_id "YDL055C"; exon_number "1"; gene_name "PSA1"; gene_source "SGD"; gene_biotype "protein_coding"; transcript_name "PSA1"; transcript_source "SGD"; transcript_biotype "protein_coding"; exon_id "YDL055C.1";
IV	SGD	CDS	355677	356759	.	-	0	gene_id "YDL055C"; transcript_id "YDL055C"; exon_number "1"; gene_name "PSA1"; gene_source "SGD"; gene_biotype "protein_coding"; transcript_name "PSA1"; transcript_source "SGD"; transcript_biotype "protein_coding"; protein_id "YDL055C"; protein_version "1";
IV	SGD	start_codon	356757	356759	.	-	0	gene_id "YDL055C"; transcript_id "YDL055C"; exon_number "1"; gene_name "PSA1"; gene_source "SGD"; gene_biotype "protein_coding"; transcript_name "PSA1"; transcript_source "SGD"; transcript_biotype "protein_coding";
IV	SGD	stop_codon	355674	355676	.	-	0	gene_id "YDL055C"; transcript_id "YDL055C"; exon_number "1"; gene_name "PSA1"; gene_source "SGD"; gene_biotype "protein_coding"; transcript_name "PSA1"; transcript_source "SGD"; transcript_biotype "protein_coding";
IV	SGD	gene	359738	361374	.	-	.	gene_id "YDL054C"; gene_name "MCH1"; gene_source "SGD"; gene_biotype "protein_coding";
IV	SGD	transcript	359738	361374	.	-	.	gene_id "YDL054C"; transcript_id "YDL054C"; gene_name "MCH1"; gene_source "SGD"; gene_biotype "protein_coding"; transcript_name "MCH1"; transcript_source "SGD"; transcript_biotype "protein_coding";
IV	SGD	exon	359738	361374	.	-	.	gene_id "YDL054C"; transcript_id "YDL054C"; exon_number "1"; gene_name "MCH1"; gene_source "SGD"; gene_biotype "protein_coding"; transcript_name "MCH1"; transcript_source "SGD"; transcript_biotype "protein_coding"; exon_id "YDL054C.1";
IV	SGD	CDS	359828	361285	.	-	0	gene_id "YDL054C"; transcript_id "YDL054C"; exon_number "1"; gene_name "MCH1"; gene_source "SGD"; gene_biotype "protein_coding"; transcript_name "MCH1"; transcript_source "SGD"; transcript_biotype "protein_coding"; protein_id "YDL054C"; protein_version "1";
IV	SGD	start_codon	361283	361285	.	-	0	gene_id "YDL054C"; transcript_id "YDL054C"; exon_number "1"; gene_name "MCH1"; gene_source "SGD"; gene_biotype "protein_coding"; transcript_name "MCH1"; transcript_source "SGD"; transcript_biotype "protein_coding";
IV	SGD	stop_codon	359825	359827	.	-	0	gene_id "YDL054C"; transcript_id "YDL054C"; exon_number "1"; gene_name "MCH1"; gene_source "SGD"; gene_biotype "protein_coding"; transcript_name "MCH1"; transcript_source "SGD"; transcript_biotype "protein_coding";
IV	SGD	gene	361509	362454	.	-	.	gene_id "YDL053C"; gene_name "PBP4"; gene_source "SGD"; gene_biotype "protein_coding";
IV	SGD	transcript	361509	362454	.	-	.	gene_id "YDL053C"; transcript_id "YDL053C"; gene_name "PBP4"; gene_source "SGD"; gene_biotype "protein_coding"; transcript_name "PBP4"; transcript_source "SGD"; transcript_biotype "protein_coding";
IV	SGD	exon	361509	362454	.	-	.	gene_id "YDL053C"; transcript_id "YDL053C"; exon_number "1"; gene_name "PBP4"; gene_source "SGD"; gene_biotype "protein_coding"; transcript_name "PBP4"; transcript_source "SGD"; transcript_biotype "protein_coding"; exon_id "YDL053C.1";
IV	SGD	CDS	361702	362256	.	-	0	gene_id "YDL053C"; transcript_id "YDL053C"; exon_number "1"; gene_name "PBP4"; gene_source "SGD"; gene_biotype "protein_coding"; transcript_name "PBP4"; transcript_source "SGD"; transcript_biotype "protein_coding"; protein_id "YDL053C"; protein_version "1";
IV	SGD	start_codon	362254	362256	.	-	0	gene_id "YDL053C"; transcript_id "YDL053C"; exon_number "1"; gene_name "PBP4"; gene_source "SGD"; gene_biotype "protein_coding"; transcript_name "PBP4"; transcript_source "SGD"; transcript_biotype "protein_coding";
IV	SGD	stop_codon	361699	361701	.	-	0	gene_id "YDL053C"; transcript_id "YDL053C"; exon_number "1"; gene_name "PBP4"; gene_source "SGD"; gene_biotype "protein_coding"; transcript_name "PBP4"; transcript_source "SGD"; transcript_biotype "protein_coding";
IV	SGD	gene	362582	363642	.	-	.	gene_id "YDL052C"; gene_name "SLC1"; gene_source "SGD"; gene_biotype "protein_coding";
IV	SGD	transcript	362582	363642	.	-	.	gene_id "YDL052C"; transcript_id "YDL052C"; gene_name "SLC1"; gene_source "SGD"; gene_biotype "protein_coding"; transcript_name "SLC1"; transcript_source "SGD"; transcript_biotype "protein_coding";
IV	SGD	exon	362582	363642	.	-	.	gene_id "YDL052C"; transcript_id "YDL052C"; exon_number "1"; gene_name "SLC1"; gene_source "SGD"; gene_biotype "protein_coding"; transcript_name "SLC1"; transcript_source "SGD"; transcript_biotype "protein_coding"; exon_id "YDL052C.1";
IV	SGD	CDS	362675	363583	.	-	0	gene_id "YDL052C"; transcript_id "YDL052C"; exon_number "1"; gene_name "SLC1"; gene_source "SGD"; gene_biotype "protein_coding"; transcript_name "SLC1"; transcript_source "SGD"; transcript_biotype "protein_coding"; protein_id "YDL052C"; protein_version "1";
IV	SGD	start_codon	363581	363583	.	-	0	gene_id "YDL052C"; transcript_id "YDL052C"; exon_number "1"; gene_name "SLC1"; gene_source "SGD"; gene_biotype "protein_coding"; transcript_name "SLC1"; transcript_source "SGD"; transcript_biotype "protein_coding";
IV	SGD	stop_codon	362672	362674	.	-	0	gene_id "YDL052C"; transcript_id "YDL052C"; exon_number "1"; gene_name "SLC1"; gene_source "SGD"; gene_biotype "protein_coding"; transcript_name "SLC1"; transcript_source "SGD"; transcript_biotype "protein_coding";
IV	SGD	gene	363910	365041	.	+	.	gene_id "YDL051W"; gene_name "LHP1"; gene_source "SGD"; gene_biotype "protein_coding";
IV	SGD	transcript	363910	365041	.	+	.	gene_id "YDL051W"; transcript_id "YDL051W"; gene_name "LHP1"; gene_source "SGD"; gene_biotype "protein_coding"; transcript_name "LHP1"; transcript_source "SGD"; transcript_biotype "protein_coding";
IV	SGD	exon	363910	365041	.	+	.	gene_id "YDL051W"; transcript_id "YDL051W"; exon_number "1"; gene_name "LHP1"; gene_source "SGD"; gene_biotype "protein_coding"; transcript_name "LHP1"; transcript_source "SGD"; transcript_biotype "protein_coding"; exon_id "YDL051W.1";
IV	SGD	CDS	363952	364776	.	+	0	gene_id "YDL051W"; transcript_id "YDL051W"; exon_number "1"; gene_name "LHP1"; gene_source "SGD"; gene_biotype "protein_coding"; transcript_name "LHP1"; transcript_source "SGD"; transcript_biotype "protein_coding"; protein_id "YDL051W"; protein_version "1";
IV	SGD	start_codon	363952	363954	.	+	0	gene_id "YDL051W"; transcript_id "YDL051W"; exon_number "1"; gene_name "LHP1"; gene_source "SGD"; gene_biotype "protein_coding"; transcript_name "LHP1"; transcript_source "SGD"; transcript_biotype "protein_coding";
IV	SGD	stop_codon	364777	364779	.	+	0	gene_id "YDL051W"; transcript_id "YDL051W"; exon_number "1"; gene_name "LHP1"; gene_source "SGD"; gene_biotype "protein_coding"; transcript_name "LHP1"; transcript_source "SGD"; transcript_biotype "protein_coding";
IV	SGD	gene	364446	364817	.	-	.	gene_id "YDL050C"; gene_source "SGD"; gene_biotype "protein_coding";
IV	SGD	transcript	364446	364817	.	-	.	gene_id "YDL050C"; transcript_id "YDL050C"; gene_source "SGD"; gene_biotype "protein_coding"; transcript_source "SGD"; transcript_biotype "protein_coding";
IV	SGD	exon	364446	364817	.	-	.	gene_id "YDL050C"; transcript_id "YDL050C"; exon_number "1"; gene_source "SGD"; gene_biotype "protein_coding"; transcript_source "SGD"; transcript_biotype "protein_coding"; exon_id "YDL050C.1";
IV	SGD	CDS	364449	364817	.	-	0	gene_id "YDL050C"; transcript_id "YDL050C"; exon_number "1"; gene_source "SGD"; gene_biotype "protein_coding"; transcript_source "SGD"; transcript_biotype "protein_coding"; protein_id "YDL050C"; protein_version "1";
IV	SGD	start_codon	364815	364817	.	-	0	gene_id "YDL050C"; transcript_id "YDL050C"; exon_number "1"; gene_source "SGD"; gene_biotype "protein_coding"; transcript_source "SGD"; transcript_biotype "protein_coding";
IV	SGD	stop_codon	364446	364448	.	-	0	gene_id "YDL050C"; transcript_id "YDL050C"; exon_number "1"; gene_source "SGD"; gene_biotype "protein_coding"; transcript_source "SGD"; transcript_biotype "protein_coding";
IV	SGD	gene	365068	365874	.	-	.	gene_id "YDL049C"; gene_name "KNH1"; gene_source "SGD"; gene_biotype "protein_coding";
IV	SGD	transcript	365068	365874	.	-	.	gene_id "YDL049C"; transcript_id "YDL049C"; gene_name "KNH1"; gene_source "SGD"; gene_biotype "protein_coding"; transcript_name "KNH1"; transcript_source "SGD"; transcript_biotype "protein_coding";
IV	SGD	exon	365068	365874	.	-	.	gene_id "YDL049C"; transcript_id "YDL049C"; exon_number "1"; gene_name "KNH1"; gene_source "SGD"; gene_biotype "protein_coding"; transcript_name "KNH1"; transcript_source "SGD"; transcript_biotype "protein_coding"; exon_id "YDL049C.1";
IV	SGD	CDS	365071	365874	.	-	0	gene_id "YDL049C"; transcript_id "YDL049C"; exon_number "1"; gene_name "KNH1"; gene_source "SGD"; gene_biotype "protein_coding"; transcript_name "KNH1"; transcript_source "SGD"; transcript_biotype "protein_coding"; protein_id "YDL049C"; protein_version "1";
IV	SGD	start_codon	365872	365874	.	-	0	gene_id "YDL049C"; transcript_id "YDL049C"; exon_number "1"; gene_name "KNH1"; gene_source "SGD"; gene_biotype "protein_coding"; transcript_name "KNH1"; transcript_source "SGD"; transcript_biotype "protein_coding";
IV	SGD	stop_codon	365068	365070	.	-	0	gene_id "YDL049C"; transcript_id "YDL049C"; exon_number "1"; gene_name "KNH1"; gene_source "SGD"; gene_biotype "protein_coding"; transcript_name "KNH1"; transcript_source "SGD"; transcript_biotype "protein_coding";
IV	SGD	gene	366624	368267	.	-	.	gene_id "YDL048C"; gene_name "STP4"; gene_source "SGD"; gene_biotype "protein_coding";
IV	SGD	transcript	366624	368267	.	-	.	gene_id "YDL048C"; transcript_id "YDL048C"; gene_name "STP4"; gene_source "SGD"; gene_biotype "protein_coding"; transcript_name "STP4"; transcript_source "SGD"; transcript_biotype "protein_coding";
IV	SGD	exon	366624	368267	.	-	.	gene_id "YDL048C"; transcript_id "YDL048C"; exon_number "1"; gene_name "STP4"; gene_source "SGD"; gene_biotype "protein_coding"; transcript_name "STP4"; transcript_source "SGD"; transcript_biotype "protein_coding"; exon_id "YDL048C.1";
IV	SGD	CDS	366742	368211	.	-	0	gene_id "YDL048C"; transcript_id "YDL048C"; exon_number "1"; gene_name "STP4"; gene_source "SGD"; gene_biotype "protein_coding"; transcript_name "STP4"; transcript_source "SGD"; transcript_biotype "protein_coding"; protein_id "YDL048C"; protein_version "1";
IV	SGD	start_codon	368209	368211	.	-	0	gene_id "YDL048C"; transcript_id "YDL048C"; exon_number "1"; gene_name "STP4"; gene_source "SGD"; gene_biotype "protein_coding"; transcript_name "STP4"; transcript_source "SGD"; transcript_biotype "protein_coding";
IV	SGD	stop_codon	366739	366741	.	-	0	gene_id "YDL048C"; transcript_id "YDL048C"; exon_number "1"; gene_name "STP4"; gene_source "SGD"; gene_biotype "protein_coding"; transcript_name "STP4"; transcript_source "SGD"; transcript_biotype "protein_coding";
IV	SGD	gene	369771	370706	.	+	.	gene_id "YDL047W"; gene_name "SIT4"; gene_source "SGD"; gene_biotype "protein_coding";
IV	SGD	transcript	369771	370706	.	+	.	gene_id "YDL047W"; transcript_id "YDL047W"; gene_name "SIT4"; gene_source "SGD"; gene_biotype "protein_coding"; transcript_name "SIT4"; transcript_source "SGD"; transcript_biotype "protein_coding";
IV	SGD	exon	369771	370706	.	+	.	gene_id "YDL047W"; transcript_id "YDL047W"; exon_number "1"; gene_name "SIT4"; gene_source "SGD"; gene_biotype "protein_coding"; transcript_name "SIT4"; transcript_source "SGD"; transcript_biotype "protein_coding"; exon_id "YDL047W.1";
IV	SGD	CDS	369771	370703	.	+	0	gene_id "YDL047W"; transcript_id "YDL047W"; exon_number "1"; gene_name "SIT4"; gene_source "SGD"; gene_biotype "protein_coding"; transcript_name "SIT4"; transcript_source "SGD"; transcript_biotype "protein_coding"; protein_id "YDL047W"; protein_version "1";
IV	SGD	start_codon	369771	369773	.	+	0	gene_id "YDL047W"; transcript_id "YDL047W"; exon_number "1"; gene_name "SIT4"; gene_source "SGD"; gene_biotype "protein_coding"; transcript_name "SIT4"; transcript_source "SGD"; transcript_biotype "protein_coding";
IV	SGD	stop_codon	370704	370706	.	+	0	gene_id "YDL047W"; transcript_id "YDL047W"; exon_number "1"; gene_name "SIT4"; gene_source "SGD"; gene_biotype "protein_coding"; transcript_name "SIT4"; transcript_source "SGD"; transcript_biotype "protein_coding";
IV	SGD	gene	371145	372043	.	+	.	gene_id "YDL046W"; gene_name "NPC2"; gene_source "SGD"; gene_biotype "protein_coding";
IV	SGD	transcript	371145	372043	.	+	.	gene_id "YDL046W"; transcript_id "YDL046W"; gene_name "NPC2"; gene_source "SGD"; gene_biotype "protein_coding"; transcript_name "NPC2"; transcript_source "SGD"; transcript_biotype "protein_coding";
IV	SGD	exon	371145	372043	.	+	.	gene_id "YDL046W"; transcript_id "YDL046W"; exon_number "1"; gene_name "NPC2"; gene_source "SGD"; gene_biotype "protein_coding"; transcript_name "NPC2"; transcript_source "SGD"; transcript_biotype "protein_coding"; exon_id "YDL046W.1";
IV	SGD	CDS	371240	371758	.	+	0	gene_id "YDL046W"; transcript_id "YDL046W"; exon_number "1"; gene_name "NPC2"; gene_source "SGD"; gene_biotype "protein_coding"; transcript_name "NPC2"; transcript_source "SGD"; transcript_biotype "protein_coding"; protein_id "YDL046W"; protein_version "1";
IV	SGD	start_codon	371240	371242	.	+	0	gene_id "YDL046W"; transcript_id "YDL046W"; exon_number "1"; gene_name "NPC2"; gene_source "SGD"; gene_biotype "protein_coding"; transcript_name "NPC2"; transcript_source "SGD"; transcript_biotype "protein_coding";
IV	SGD	stop_codon	371759	371761	.	+	0	gene_id "YDL046W"; transcript_id "YDL046W"; exon_number "1"; gene_name "NPC2"; gene_source "SGD"; gene_biotype "protein_coding"; transcript_name "NPC2"; transcript_source "SGD"; transcript_biotype "protein_coding";
IV	SGD	gene	372194	372667	.	+	.	gene_id "YDL045W-A"; gene_name "MRP10"; gene_source "SGD"; gene_biotype "protein_coding";
IV	SGD	transcript	372194	372667	.	+	.	gene_id "YDL045W-A"; transcript_id "YDL045W-A"; gene_name "MRP10"; gene_source "SGD"; gene_biotype "protein_coding"; transcript_name "MRP10"; transcript_source "SGD"; transcript_biotype "protein_coding";
IV	SGD	exon	372194	372667	.	+	.	gene_id "YDL045W-A"; transcript_id "YDL045W-A"; exon_number "1"; gene_name "MRP10"; gene_source "SGD"; gene_biotype "protein_coding"; transcript_name "MRP10"; transcript_source "SGD"; transcript_biotype "protein_coding"; exon_id "YDL045W-A.1";
IV	SGD	CDS	372248	372532	.	+	0	gene_id "YDL045W-A"; transcript_id "YDL045W-A"; exon_number "1"; gene_name "MRP10"; gene_source "SGD"; gene_biotype "protein_coding"; transcript_name "MRP10"; transcript_source "SGD"; transcript_biotype "protein_coding"; protein_id "YDL045W-A"; protein_version "1";
IV	SGD	start_codon	372248	372250	.	+	0	gene_id "YDL045W-A"; transcript_id "YDL045W-A"; exon_number "1"; gene_name "MRP10"; gene_source "SGD"; gene_biotype "protein_coding"; transcript_name "MRP10"; transcript_source "SGD"; transcript_biotype "protein_coding";
IV	SGD	stop_codon	372533	372535	.	+	0	gene_id "YDL045W-A"; transcript_id "YDL045W-A"; exon_number "1"; gene_name "MRP10"; gene_source "SGD"; gene_biotype "protein_coding"; transcript_name "MRP10"; transcript_source "SGD"; transcript_biotype "protein_coding";
IV	SGD	gene	372553	373744	.	-	.	gene_id "YDL045C"; gene_name "FAD1"; gene_source "SGD"; gene_biotype "protein_coding";
IV	SGD	transcript	372553	373744	.	-	.	gene_id "YDL045C"; transcript_id "YDL045C"; gene_name "FAD1"; gene_source "SGD"; gene_biotype "protein_coding"; transcript_name "FAD1"; transcript_source "SGD"; transcript_biotype "protein_coding";
IV	SGD	exon	372553	373744	.	-	.	gene_id "YDL045C"; transcript_id "YDL045C"; exon_number "1"; gene_name "FAD1"; gene_source "SGD"; gene_biotype "protein_coding"; transcript_name "FAD1"; transcript_source "SGD"; transcript_biotype "protein_coding"; exon_id "YDL045C.1";
IV	SGD	CDS	372691	373608	.	-	0	gene_id "YDL045C"; transcript_id "YDL045C"; exon_number "1"; gene_name "FAD1"; gene_source "SGD"; gene_biotype "protein_coding"; transcript_name "FAD1"; transcript_source "SGD"; transcript_biotype "protein_coding"; protein_id "YDL045C"; protein_version "1";
IV	SGD	start_codon	373606	373608	.	-	0	gene_id "YDL045C"; transcript_id "YDL045C"; exon_number "1"; gene_name "FAD1"; gene_source "SGD"; gene_biotype "protein_coding"; transcript_name "FAD1"; transcript_source "SGD"; transcript_biotype "protein_coding";
IV	SGD	stop_codon	372688	372690	.	-	0	gene_id "YDL045C"; transcript_id "YDL045C"; exon_number "1"; gene_name "FAD1"; gene_source "SGD"; gene_biotype "protein_coding"; transcript_name "FAD1"; transcript_source "SGD"; transcript_biotype "protein_coding";
IV	SGD	gene	373891	375314	.	-	.	gene_id "YDL044C"; gene_name "MTF2"; gene_source "SGD"; gene_biotype "protein_coding";
IV	SGD	transcript	373891	375314	.	-	.	gene_id "YDL044C"; transcript_id "YDL044C"; gene_name "MTF2"; gene_source "SGD"; gene_biotype "protein_coding"; transcript_name "MTF2"; transcript_source "SGD"; transcript_biotype "protein_coding";
IV	SGD	exon	373891	375314	.	-	.	gene_id "YDL044C"; transcript_id "YDL044C"; exon_number "1"; gene_name "MTF2"; gene_source "SGD"; gene_biotype "protein_coding"; transcript_name "MTF2"; transcript_source "SGD"; transcript_biotype "protein_coding"; exon_id "YDL044C.1";
IV	SGD	CDS	373970	375289	.	-	0	gene_id "YDL044C"; transcript_id "YDL044C"; exon_number "1"; gene_name "MTF2"; gene_source "SGD"; gene_biotype "protein_coding"; transcript_name "MTF2"; transcript_source "SGD"; transcript_biotype "protein_coding"; protein_id "YDL044C"; protein_version "1";
IV	SGD	start_codon	375287	375289	.	-	0	gene_id "YDL044C"; transcript_id "YDL044C"; exon_number "1"; gene_name "MTF2"; gene_source "SGD"; gene_biotype "protein_coding"; transcript_name "MTF2"; transcript_source "SGD"; transcript_biotype "protein_coding";
IV	SGD	stop_codon	373967	373969	.	-	0	gene_id "YDL044C"; transcript_id "YDL044C"; exon_number "1"; gene_name "MTF2"; gene_source "SGD"; gene_biotype "protein_coding"; transcript_name "MTF2"; transcript_source "SGD"; transcript_biotype "protein_coding";
IV	SGD	gene	375365	376527	.	-	.	gene_id "YDL043C"; gene_name "PRP11"; gene_source "SGD"; gene_biotype "protein_coding";
IV	SGD	transcript	375365	376527	.	-	.	gene_id "YDL043C"; transcript_id "YDL043C"; gene_name "PRP11"; gene_source "SGD"; gene_biotype "protein_coding"; transcript_name "PRP11"; transcript_source "SGD"; transcript_biotype "protein_coding";
IV	SGD	exon	375365	376527	.	-	.	gene_id "YDL043C"; transcript_id "YDL043C"; exon_number "1"; gene_name "PRP11"; gene_source "SGD"; gene_biotype "protein_coding"; transcript_name "PRP11"; transcript_source "SGD"; transcript_biotype "protein_coding"; exon_id "YDL043C.1";
IV	SGD	CDS	375683	376480	.	-	0	gene_id "YDL043C"; transcript_id "YDL043C"; exon_number "1"; gene_name "PRP11"; gene_source "SGD"; gene_biotype "protein_coding"; transcript_name "PRP11"; transcript_source "SGD"; transcript_biotype "protein_coding"; protein_id "YDL043C"; protein_version "1";
IV	SGD	start_codon	376478	376480	.	-	0	gene_id "YDL043C"; transcript_id "YDL043C"; exon_number "1"; gene_name "PRP11"; gene_source "SGD"; gene_biotype "protein_coding"; transcript_name "PRP11"; transcript_source "SGD"; transcript_biotype "protein_coding";
IV	SGD	stop_codon	375680	375682	.	-	0	gene_id "YDL043C"; transcript_id "YDL043C"; exon_number "1"; gene_name "PRP11"; gene_source "SGD"; gene_biotype "protein_coding"; transcript_name "PRP11"; transcript_source "SGD"; transcript_biotype "protein_coding";
IV	SGD	gene	376637	378513	.	-	.	gene_id "YDL042C"; gene_name "SIR2"; gene_source "SGD"; gene_biotype "protein_coding";
IV	SGD	transcript	376637	378513	.	-	.	gene_id "YDL042C"; transcript_id "YDL042C"; gene_name "SIR2"; gene_source "SGD"; gene_biotype "protein_coding"; transcript_name "SIR2"; transcript_source "SGD"; transcript_biotype "protein_coding";
IV	SGD	exon	376637	378513	.	-	.	gene_id "YDL042C"; transcript_id "YDL042C"; exon_number "1"; gene_name "SIR2"; gene_source "SGD"; gene_biotype "protein_coding"; transcript_name "SIR2"; transcript_source "SGD"; transcript_biotype "protein_coding"; exon_id "YDL042C.1";
IV	SGD	CDS	376760	378445	.	-	0	gene_id "YDL042C"; transcript_id "YDL042C"; exon_number "1"; gene_name "SIR2"; gene_source "SGD"; gene_biotype "protein_coding"; transcript_name "SIR2"; transcript_source "SGD"; transcript_biotype "protein_coding"; protein_id "YDL042C"; protein_version "1";
IV	SGD	start_codon	378443	378445	.	-	0	gene_id "YDL042C"; transcript_id "YDL042C"; exon_number "1"; gene_name "SIR2"; gene_source "SGD"; gene_biotype "protein_coding"; transcript_name "SIR2"; transcript_source "SGD"; transcript_biotype "protein_coding";
IV	SGD	stop_codon	376757	376759	.	-	0	gene_id "YDL042C"; transcript_id "YDL042C"; exon_number "1"; gene_name "SIR2"; gene_source "SGD"; gene_biotype "protein_coding"; transcript_name "SIR2"; transcript_source "SGD"; transcript_biotype "protein_coding";
IV	SGD	gene	378102	378455	.	+	.	gene_id "YDL041W"; gene_source "SGD"; gene_biotype "protein_coding";
IV	SGD	transcript	378102	378455	.	+	.	gene_id "YDL041W"; transcript_id "YDL041W"; gene_source "SGD"; gene_biotype "protein_coding"; transcript_source "SGD"; transcript_biotype "protein_coding";
IV	SGD	exon	378102	378455	.	+	.	gene_id "YDL041W"; transcript_id "YDL041W"; exon_number "1"; gene_source "SGD"; gene_biotype "protein_coding"; transcript_source "SGD"; transcript_biotype "protein_coding"; exon_id "YDL041W.1";
IV	SGD	CDS	378102	378452	.	+	0	gene_id "YDL041W"; transcript_id "YDL041W"; exon_number "1"; gene_source "SGD"; gene_biotype "protein_coding"; transcript_source "SGD"; transcript_biotype "protein_coding"; protein_id "YDL041W"; protein_version "1";
IV	SGD	start_codon	378102	378104	.	+	0	gene_id "YDL041W"; transcript_id "YDL041W"; exon_number "1"; gene_source "SGD"; gene_biotype "protein_coding"; transcript_source "SGD"; transcript_biotype "protein_coding";
IV	SGD	stop_codon	378453	378455	.	+	0	gene_id "YDL041W"; transcript_id "YDL041W"; exon_number "1"; gene_source "SGD"; gene_biotype "protein_coding"; transcript_source "SGD"; transcript_biotype "protein_coding";
IV	SGD	gene	378751	381500	.	-	.	gene_id "YDL040C"; gene_name "NAT1"; gene_source "SGD"; gene_biotype "protein_coding";
IV	SGD	transcript	378751	381500	.	-	.	gene_id "YDL040C"; transcript_id "YDL040C"; gene_name "NAT1"; gene_source "SGD"; gene_biotype "protein_coding"; transcript_name "NAT1"; transcript_source "SGD"; transcript_biotype "protein_coding";
IV	SGD	exon	378751	381500	.	-	.	gene_id "YDL040C"; transcript_id "YDL040C"; exon_number "1"; gene_name "NAT1"; gene_source "SGD"; gene_biotype "protein_coding"; transcript_name "NAT1"; transcript_source "SGD"; transcript_biotype "protein_coding"; exon_id "YDL040C.1";
IV	SGD	CDS	378877	381438	.	-	0	gene_id "YDL040C"; transcript_id "YDL040C"; exon_number "1"; gene_name "NAT1"; gene_source "SGD"; gene_biotype "protein_coding"; transcript_name "NAT1"; transcript_source "SGD"; transcript_biotype "protein_coding"; protein_id "YDL040C"; protein_version "1";
IV	SGD	start_codon	381436	381438	.	-	0	gene_id "YDL040C"; transcript_id "YDL040C"; exon_number "1"; gene_name "NAT1"; gene_source "SGD"; gene_biotype "protein_coding"; transcript_name "NAT1"; transcript_source "SGD"; transcript_biotype "protein_coding";
IV	SGD	stop_codon	378874	378876	.	-	0	gene_id "YDL040C"; transcript_id "YDL040C"; exon_number "1"; gene_name "NAT1"; gene_source "SGD"; gene_biotype "protein_coding"; transcript_name "NAT1"; transcript_source "SGD"; transcript_biotype "protein_coding";
IV	SGD	gene	381985	384081	.	-	.	gene_id "YDL039C"; gene_name "PRM7"; gene_source "SGD"; gene_biotype "protein_coding";
IV	SGD	transcript	381985	384081	.	-	.	gene_id "YDL039C"; transcript_id "YDL039C"; gene_name "PRM7"; gene_source "SGD"; gene_biotype "protein_coding"; transcript_name "PRM7"; transcript_source "SGD"; transcript_biotype "protein_coding";
IV	SGD	exon	381985	384081	.	-	.	gene_id "YDL039C"; transcript_id "YDL039C"; exon_number "1"; gene_name "PRM7"; gene_source "SGD"; gene_biotype "protein_coding"; transcript_name "PRM7"; transcript_source "SGD"; transcript_biotype "protein_coding"; exon_id "YDL039C.1";
IV	SGD	CDS	381988	384081	.	-	0	gene_id "YDL039C"; transcript_id "YDL039C"; exon_number "1"; gene_name "PRM7"; gene_source "SGD"; gene_biotype "protein_coding"; transcript_name "PRM7"; transcript_source "SGD"; transcript_biotype "protein_coding"; protein_id "YDL039C"; protein_version "1";
IV	SGD	start_codon	384079	384081	.	-	0	gene_id "YDL039C"; transcript_id "YDL039C"; exon_number "1"; gene_name "PRM7"; gene_source "SGD"; gene_biotype "protein_coding"; transcript_name "PRM7"; transcript_source "SGD"; transcript_biotype "protein_coding";
IV	SGD	stop_codon	381985	381987	.	-	0	gene_id "YDL039C"; transcript_id "YDL039C"; exon_number "1"; gene_name "PRM7"; gene_source "SGD"; gene_biotype "protein_coding"; transcript_name "PRM7"; transcript_source "SGD"; transcript_biotype "protein_coding";
IV	SGD	gene	384601	385587	.	-	.	gene_id "YDL037C"; gene_name "BSC1"; gene_source "SGD"; gene_biotype "protein_coding";
IV	SGD	transcript	384601	385587	.	-	.	gene_id "YDL037C"; transcript_id "YDL037C"; gene_name "BSC1"; gene_source "SGD"; gene_biotype "protein_coding"; transcript_name "BSC1"; transcript_source "SGD"; transcript_biotype "protein_coding";
IV	SGD	exon	384601	385587	.	-	.	gene_id "YDL037C"; transcript_id "YDL037C"; exon_number "1"; gene_name "BSC1"; gene_source "SGD"; gene_biotype "protein_coding"; transcript_name "BSC1"; transcript_source "SGD"; transcript_biotype "protein_coding"; exon_id "YDL037C.1";
IV	SGD	CDS	384604	385587	.	-	0	gene_id "YDL037C"; transcript_id "YDL037C"; exon_number "1"; gene_name "BSC1"; gene_source "SGD"; gene_biotype "protein_coding"; transcript_name "BSC1"; transcript_source "SGD"; transcript_biotype "protein_coding"; protein_id "YDL037C"; protein_version "1";
IV	SGD	start_codon	385585	385587	.	-	0	gene_id "YDL037C"; transcript_id "YDL037C"; exon_number "1"; gene_name "BSC1"; gene_source "SGD"; gene_biotype "protein_coding"; transcript_name "BSC1"; transcript_source "SGD"; transcript_biotype "protein_coding";
IV	SGD	stop_codon	384601	384603	.	-	0	gene_id "YDL037C"; transcript_id "YDL037C"; exon_number "1"; gene_name "BSC1"; gene_source "SGD"; gene_biotype "protein_coding"; transcript_name "BSC1"; transcript_source "SGD"; transcript_biotype "protein_coding";
IV	SGD	gene	387309	388910	.	-	.	gene_id "YDL036C"; gene_name "PUS9"; gene_source "SGD"; gene_biotype "protein_coding";
IV	SGD	transcript	387309	388910	.	-	.	gene_id "YDL036C"; transcript_id "YDL036C"; gene_name "PUS9"; gene_source "SGD"; gene_biotype "protein_coding"; transcript_name "PUS9"; transcript_source "SGD"; transcript_biotype "protein_coding";
IV	SGD	exon	387309	388910	.	-	.	gene_id "YDL036C"; transcript_id "YDL036C"; exon_number "1"; gene_name "PUS9"; gene_source "SGD"; gene_biotype "protein_coding"; transcript_name "PUS9"; transcript_source "SGD"; transcript_biotype "protein_coding"; exon_id "YDL036C.1";
IV	SGD	CDS	387516	388901	.	-	0	gene_id "YDL036C"; transcript_id "YDL036C"; exon_number "1"; gene_name "PUS9"; gene_source "SGD"; gene_biotype "protein_coding"; transcript_name "PUS9"; transcript_source "SGD"; transcript_biotype "protein_coding"; protein_id "YDL036C"; protein_version "1";
IV	SGD	start_codon	388899	388901	.	-	0	gene_id "YDL036C"; transcript_id "YDL036C"; exon_number "1"; gene_name "PUS9"; gene_source "SGD"; gene_biotype "protein_coding"; transcript_name "PUS9"; transcript_source "SGD"; transcript_biotype "protein_coding";
IV	SGD	stop_codon	387513	387515	.	-	0	gene_id "YDL036C"; transcript_id "YDL036C"; exon_number "1"; gene_name "PUS9"; gene_source "SGD"; gene_biotype "protein_coding"; transcript_name "PUS9"; transcript_source "SGD"; transcript_biotype "protein_coding";
IV	SGD	gene	389172	392057	.	-	.	gene_id "YDL035C"; gene_name "GPR1"; gene_source "SGD"; gene_biotype "protein_coding";
IV	SGD	transcript	389172	392057	.	-	.	gene_id "YDL035C"; transcript_id "YDL035C"; gene_name "GPR1"; gene_source "SGD"; gene_biotype "protein_coding"; transcript_name "GPR1"; transcript_source "SGD"; transcript_biotype "protein_coding";
IV	SGD	exon	389172	392057	.	-	.	gene_id "YDL035C"; transcript_id "YDL035C"; exon_number "1"; gene_name "GPR1"; gene_source "SGD"; gene_biotype "protein_coding"; transcript_name "GPR1"; transcript_source "SGD"; transcript_biotype "protein_coding"; exon_id "YDL035C.1";
IV	SGD	CDS	389175	392057	.	-	0	gene_id "YDL035C"; transcript_id "YDL035C"; exon_number "1"; gene_name "GPR1"; gene_source "SGD"; gene_biotype "protein_coding"; transcript_name "GPR1"; transcript_source "SGD"; transcript_biotype "protein_coding"; protein_id "YDL035C"; protein_version "1";
IV	SGD	start_codon	392055	392057	.	-	0	gene_id "YDL035C"; transcript_id "YDL035C"; exon_number "1"; gene_name "GPR1"; gene_source "SGD"; gene_biotype "protein_coding"; transcript_name "GPR1"; transcript_source "SGD"; transcript_biotype "protein_coding";
IV	SGD	stop_codon	389172	389174	.	-	0	gene_id "YDL035C"; transcript_id "YDL035C"; exon_number "1"; gene_name "GPR1"; gene_source "SGD"; gene_biotype "protein_coding"; transcript_name "GPR1"; transcript_source "SGD"; transcript_biotype "protein_coding";
IV	SGD	gene	391783	392127	.	+	.	gene_id "YDL034W"; gene_source "SGD"; gene_biotype "protein_coding";
IV	SGD	transcript	391783	392127	.	+	.	gene_id "YDL034W"; transcript_id "YDL034W"; gene_source "SGD"; gene_biotype "protein_coding"; transcript_source "SGD"; transcript_biotype "protein_coding";
IV	SGD	exon	391783	392127	.	+	.	gene_id "YDL034W"; transcript_id "YDL034W"; exon_number "1"; gene_source "SGD"; gene_biotype "protein_coding"; transcript_source "SGD"; transcript_biotype "protein_coding"; exon_id "YDL034W.1";
IV	SGD	CDS	391783	392124	.	+	0	gene_id "YDL034W"; transcript_id "YDL034W"; exon_number "1"; gene_source "SGD"; gene_biotype "protein_coding"; transcript_source "SGD"; transcript_biotype "protein_coding"; protein_id "YDL034W"; protein_version "1";
IV	SGD	start_codon	391783	391785	.	+	0	gene_id "YDL034W"; transcript_id "YDL034W"; exon_number "1"; gene_source "SGD"; gene_biotype "protein_coding"; transcript_source "SGD"; transcript_biotype "protein_coding";
IV	SGD	stop_codon	392125	392127	.	+	0	gene_id "YDL034W"; transcript_id "YDL034W"; exon_number "1"; gene_source "SGD"; gene_biotype "protein_coding"; transcript_source "SGD"; transcript_biotype "protein_coding";
IV	SGD	gene	392659	393912	.	-	.	gene_id "YDL033C"; gene_name "SLM3"; gene_source "SGD"; gene_biotype "protein_coding";
IV	SGD	transcript	392659	393912	.	-	.	gene_id "YDL033C"; transcript_id "YDL033C"; gene_name "SLM3"; gene_source "SGD"; gene_biotype "protein_coding"; transcript_name "SLM3"; transcript_source "SGD"; transcript_biotype "protein_coding";
IV	SGD	exon	392659	393912	.	-	.	gene_id "YDL033C"; transcript_id "YDL033C"; exon_number "1"; gene_name "SLM3"; gene_source "SGD"; gene_biotype "protein_coding"; transcript_name "SLM3"; transcript_source "SGD"; transcript_biotype "protein_coding"; exon_id "YDL033C.1";
IV	SGD	CDS	392662	393912	.	-	0	gene_id "YDL033C"; transcript_id "YDL033C"; exon_number "1"; gene_name "SLM3"; gene_source "SGD"; gene_biotype "protein_coding"; transcript_name "SLM3"; transcript_source "SGD"; transcript_biotype "protein_coding"; protein_id "YDL033C"; protein_version "1";
IV	SGD	start_codon	393910	393912	.	-	0	gene_id "YDL033C"; transcript_id "YDL033C"; exon_number "1"; gene_name "SLM3"; gene_source "SGD"; gene_biotype "protein_coding"; transcript_name "SLM3"; transcript_source "SGD"; transcript_biotype "protein_coding";
IV	SGD	stop_codon	392659	392661	.	-	0	gene_id "YDL033C"; transcript_id "YDL033C"; exon_number "1"; gene_name "SLM3"; gene_source "SGD"; gene_biotype "protein_coding"; transcript_name "SLM3"; transcript_source "SGD"; transcript_biotype "protein_coding";
IV	SGD	gene	393690	394001	.	+	.	gene_id "YDL032W"; gene_source "SGD"; gene_biotype "protein_coding";
IV	SGD	transcript	393690	394001	.	+	.	gene_id "YDL032W"; transcript_id "YDL032W"; gene_source "SGD"; gene_biotype "protein_coding"; transcript_source "SGD"; transcript_biotype "protein_coding";
IV	SGD	exon	393690	394001	.	+	.	gene_id "YDL032W"; transcript_id "YDL032W"; exon_number "1"; gene_source "SGD"; gene_biotype "protein_coding"; transcript_source "SGD"; transcript_biotype "protein_coding"; exon_id "YDL032W.1";
IV	SGD	CDS	393690	393998	.	+	0	gene_id "YDL032W"; transcript_id "YDL032W"; exon_number "1"; gene_source "SGD"; gene_biotype "protein_coding"; transcript_source "SGD"; transcript_biotype "protein_coding"; protein_id "YDL032W"; protein_version "1";
IV	SGD	start_codon	393690	393692	.	+	0	gene_id "YDL032W"; transcript_id "YDL032W"; exon_number "1"; gene_source "SGD"; gene_biotype "protein_coding"; transcript_source "SGD"; transcript_biotype "protein_coding";
IV	SGD	stop_codon	393999	394001	.	+	0	gene_id "YDL032W"; transcript_id "YDL032W"; exon_number "1"; gene_source "SGD"; gene_biotype "protein_coding"; transcript_source "SGD"; transcript_biotype "protein_coding";
IV	SGD	gene	394165	397292	.	+	.	gene_id "YDL031W"; gene_name "DBP10"; gene_source "SGD"; gene_biotype "protein_coding";
IV	SGD	transcript	394165	397292	.	+	.	gene_id "YDL031W"; transcript_id "YDL031W"; gene_name "DBP10"; gene_source "SGD"; gene_biotype "protein_coding"; transcript_name "DBP10"; transcript_source "SGD"; transcript_biotype "protein_coding";
IV	SGD	exon	394165	397292	.	+	.	gene_id "YDL031W"; transcript_id "YDL031W"; exon_number "1"; gene_name "DBP10"; gene_source "SGD"; gene_biotype "protein_coding"; transcript_name "DBP10"; transcript_source "SGD"; transcript_biotype "protein_coding"; exon_id "YDL031W.1";
IV	SGD	CDS	394217	397201	.	+	0	gene_id "YDL031W"; transcript_id "YDL031W"; exon_number "1"; gene_name "DBP10"; gene_source "SGD"; gene_biotype "protein_coding"; transcript_name "DBP10"; transcript_source "SGD"; transcript_biotype "protein_coding"; protein_id "YDL031W"; protein_version "1";
IV	SGD	start_codon	394217	394219	.	+	0	gene_id "YDL031W"; transcript_id "YDL031W"; exon_number "1"; gene_name "DBP10"; gene_source "SGD"; gene_biotype "protein_coding"; transcript_name "DBP10"; transcript_source "SGD"; transcript_biotype "protein_coding";
IV	SGD	stop_codon	397202	397204	.	+	0	gene_id "YDL031W"; transcript_id "YDL031W"; exon_number "1"; gene_name "DBP10"; gene_source "SGD"; gene_biotype "protein_coding"; transcript_name "DBP10"; transcript_source "SGD"; transcript_biotype "protein_coding";
IV	SGD	gene	397458	399220	.	+	.	gene_id "YDL030W"; gene_name "PRP9"; gene_source "SGD"; gene_biotype "protein_coding";
IV	SGD	transcript	397458	399220	.	+	.	gene_id "YDL030W"; transcript_id "YDL030W"; gene_name "PRP9"; gene_source "SGD"; gene_biotype "protein_coding"; transcript_name "PRP9"; transcript_source "SGD"; transcript_biotype "protein_coding";
IV	SGD	exon	397458	399220	.	+	.	gene_id "YDL030W"; transcript_id "YDL030W"; exon_number "1"; gene_name "PRP9"; gene_source "SGD"; gene_biotype "protein_coding"; transcript_name "PRP9"; transcript_source "SGD"; transcript_biotype "protein_coding"; exon_id "YDL030W.1";
IV	SGD	CDS	397537	399126	.	+	0	gene_id "YDL030W"; transcript_id "YDL030W"; exon_number "1"; gene_name "PRP9"; gene_source "SGD"; gene_biotype "protein_coding"; transcript_name "PRP9"; transcript_source "SGD"; transcript_biotype "protein_coding"; protein_id "YDL030W"; protein_version "1";
IV	SGD	start_codon	397537	397539	.	+	0	gene_id "YDL030W"; transcript_id "YDL030W"; exon_number "1"; gene_name "PRP9"; gene_source "SGD"; gene_biotype "protein_coding"; transcript_name "PRP9"; transcript_source "SGD"; transcript_biotype "protein_coding";
IV	SGD	stop_codon	399127	399129	.	+	0	gene_id "YDL030W"; transcript_id "YDL030W"; exon_number "1"; gene_name "PRP9"; gene_source "SGD"; gene_biotype "protein_coding"; transcript_name "PRP9"; transcript_source "SGD"; transcript_biotype "protein_coding";
IV	SGD	gene	399295	400936	.	+	.	gene_id "YDL029W"; gene_name "ARP2"; gene_source "SGD"; gene_biotype "protein_coding";
IV	SGD	transcript	399295	400936	.	+	.	gene_id "YDL029W"; transcript_id "YDL029W"; gene_name "ARP2"; gene_source "SGD"; gene_biotype "protein_coding"; transcript_name "ARP2"; transcript_source "SGD"; transcript_biotype "protein_coding";
IV	SGD	exon	399295	399361	.	+	.	gene_id "YDL029W"; transcript_id "YDL029W"; exon_number "1"; gene_name "ARP2"; gene_source "SGD"; gene_biotype "protein_coding"; transcript_name "ARP2"; transcript_source "SGD"; transcript_biotype "protein_coding"; exon_id "YDL029W.1";
IV	SGD	CDS	399340	399361	.	+	0	gene_id "YDL029W"; transcript_id "YDL029W"; exon_number "1"; gene_name "ARP2"; gene_source "SGD"; gene_biotype "protein_coding"; transcript_name "ARP2"; transcript_source "SGD"; transcript_biotype "protein_coding"; protein_id "YDL029W"; protein_version "1";
IV	SGD	start_codon	399340	399342	.	+	0	gene_id "YDL029W"; transcript_id "YDL029W"; exon_number "1"; gene_name "ARP2"; gene_source "SGD"; gene_biotype "protein_coding"; transcript_name "ARP2"; transcript_source "SGD"; transcript_biotype "protein_coding";
IV	SGD	exon	399485	400936	.	+	.	gene_id "YDL029W"; transcript_id "YDL029W"; exon_number "2"; gene_name "ARP2"; gene_source "SGD"; gene_biotype "protein_coding"; transcript_name "ARP2"; transcript_source "SGD"; transcript_biotype "protein_coding"; exon_id "YDL029W.2";
IV	SGD	CDS	399485	400638	.	+	1	gene_id "YDL029W"; transcript_id "YDL029W"; exon_number "2"; gene_name "ARP2"; gene_source "SGD"; gene_biotype "protein_coding"; transcript_name "ARP2"; transcript_source "SGD"; transcript_biotype "protein_coding"; protein_id "YDL029W"; protein_version "1";
IV	SGD	gene	400843	403467	.	-	.	gene_id "YDL028C"; gene_name "MPS1"; gene_source "SGD"; gene_biotype "protein_coding";
IV	SGD	transcript	400843	403467	.	-	.	gene_id "YDL028C"; transcript_id "YDL028C"; gene_name "MPS1"; gene_source "SGD"; gene_biotype "protein_coding"; transcript_name "MPS1"; transcript_source "SGD"; transcript_biotype "protein_coding";
IV	SGD	exon	400843	403467	.	-	.	gene_id "YDL028C"; transcript_id "YDL028C"; exon_number "1"; gene_name "MPS1"; gene_source "SGD"; gene_biotype "protein_coding"; transcript_name "MPS1"; transcript_source "SGD"; transcript_biotype "protein_coding"; exon_id "YDL028C.1";
IV	SGD	CDS	401000	403291	.	-	0	gene_id "YDL028C"; transcript_id "YDL028C"; exon_number "1"; gene_name "MPS1"; gene_source "SGD"; gene_biotype "protein_coding"; transcript_name "MPS1"; transcript_source "SGD"; transcript_biotype "protein_coding"; protein_id "YDL028C"; protein_version "1";
IV	SGD	start_codon	403289	403291	.	-	0	gene_id "YDL028C"; transcript_id "YDL028C"; exon_number "1"; gene_name "MPS1"; gene_source "SGD"; gene_biotype "protein_coding"; transcript_name "MPS1"; transcript_source "SGD"; transcript_biotype "protein_coding";
IV	SGD	stop_codon	400997	400999	.	-	0	gene_id "YDL028C"; transcript_id "YDL028C"; exon_number "1"; gene_name "MPS1"; gene_source "SGD"; gene_biotype "protein_coding"; transcript_name "MPS1"; transcript_source "SGD"; transcript_biotype "protein_coding";
IV	SGD	gene	403498	405003	.	-	.	gene_id "YDL027C"; gene_source "SGD"; gene_biotype "protein_coding";
IV	SGD	transcript	403498	405003	.	-	.	gene_id "YDL027C"; transcript_id "YDL027C"; gene_source "SGD"; gene_biotype "protein_coding"; transcript_source "SGD"; transcript_biotype "protein_coding";
IV	SGD	exon	403498	405003	.	-	.	gene_id "YDL027C"; transcript_id "YDL027C"; exon_number "1"; gene_source "SGD"; gene_biotype "protein_coding"; transcript_source "SGD"; transcript_biotype "protein_coding"; exon_id "YDL027C.1";
IV	SGD	CDS	403698	404957	.	-	0	gene_id "YDL027C"; transcript_id "YDL027C"; exon_number "1"; gene_source "SGD"; gene_biotype "protein_coding"; transcript_source "SGD"; transcript_biotype "protein_coding"; protein_id "YDL027C"; protein_version "1";
IV	SGD	start_codon	404955	404957	.	-	0	gene_id "YDL027C"; transcript_id "YDL027C"; exon_number "1"; gene_source "SGD"; gene_biotype "protein_coding"; transcript_source "SGD"; transcript_biotype "protein_coding";
IV	SGD	stop_codon	403695	403697	.	-	0	gene_id "YDL027C"; transcript_id "YDL027C"; exon_number "1"; gene_source "SGD"; gene_biotype "protein_coding"; transcript_source "SGD"; transcript_biotype "protein_coding";
IV	SGD	gene	404749	405060	.	+	.	gene_id "YDL026W"; gene_source "SGD"; gene_biotype "protein_coding";
IV	SGD	transcript	404749	405060	.	+	.	gene_id "YDL026W"; transcript_id "YDL026W"; gene_source "SGD"; gene_biotype "protein_coding"; transcript_source "SGD"; transcript_biotype "protein_coding";
IV	SGD	exon	404749	405060	.	+	.	gene_id "YDL026W"; transcript_id "YDL026W"; exon_number "1"; gene_source "SGD"; gene_biotype "protein_coding"; transcript_source "SGD"; transcript_biotype "protein_coding"; exon_id "YDL026W.1";
IV	SGD	CDS	404749	405057	.	+	0	gene_id "YDL026W"; transcript_id "YDL026W"; exon_number "1"; gene_source "SGD"; gene_biotype "protein_coding"; transcript_source "SGD"; transcript_biotype "protein_coding"; protein_id "YDL026W"; protein_version "1";
IV	SGD	start_codon	404749	404751	.	+	0	gene_id "YDL026W"; transcript_id "YDL026W"; exon_number "1"; gene_source "SGD"; gene_biotype "protein_coding"; transcript_source "SGD"; transcript_biotype "protein_coding";
IV	SGD	stop_codon	405058	405060	.	+	0	gene_id "YDL026W"; transcript_id "YDL026W"; exon_number "1"; gene_source "SGD"; gene_biotype "protein_coding"; transcript_source "SGD"; transcript_biotype "protein_coding";
IV	SGD	gene	405162	407402	.	-	.	gene_id "YDL025C"; gene_name "RTK1"; gene_source "SGD"; gene_biotype "protein_coding";
IV	SGD	transcript	405162	407402	.	-	.	gene_id "YDL025C"; transcript_id "YDL025C"; gene_name "RTK1"; gene_source "SGD"; gene_biotype "protein_coding"; transcript_name "RTK1"; transcript_source "SGD"; transcript_biotype "protein_coding";
IV	SGD	exon	405162	407402	.	-	.	gene_id "YDL025C"; transcript_id "YDL025C"; exon_number "1"; gene_name "RTK1"; gene_source "SGD"; gene_biotype "protein_coding"; transcript_name "RTK1"; transcript_source "SGD"; transcript_biotype "protein_coding"; exon_id "YDL025C.1";
IV	SGD	CDS	405347	407206	.	-	0	gene_id "YDL025C"; transcript_id "YDL025C"; exon_number "1"; gene_name "RTK1"; gene_source "SGD"; gene_biotype "protein_coding"; transcript_name "RTK1"; transcript_source "SGD"; transcript_biotype "protein_coding"; protein_id "YDL025C"; protein_version "1";
IV	SGD	start_codon	407204	407206	.	-	0	gene_id "YDL025C"; transcript_id "YDL025C"; exon_number "1"; gene_name "RTK1"; gene_source "SGD"; gene_biotype "protein_coding"; transcript_name "RTK1"; transcript_source "SGD"; transcript_biotype "protein_coding";
IV	SGD	stop_codon	405344	405346	.	-	0	gene_id "YDL025C"; transcript_id "YDL025C"; exon_number "1"; gene_name "RTK1"; gene_source "SGD"; gene_biotype "protein_coding"; transcript_name "RTK1"; transcript_source "SGD"; transcript_biotype "protein_coding";
IV	SGD	gene	405410	405514	.	+	.	gene_id "YDL025W-A"; gene_source "SGD"; gene_biotype "protein_coding";
IV	SGD	transcript	405410	405514	.	+	.	gene_id "YDL025W-A"; transcript_id "YDL025W-A"; gene_source "SGD"; gene_biotype "protein_coding"; transcript_source "SGD"; transcript_biotype "protein_coding";
IV	SGD	exon	405410	405514	.	+	.	gene_id "YDL025W-A"; transcript_id "YDL025W-A"; exon_number "1"; gene_source "SGD"; gene_biotype "protein_coding"; transcript_source "SGD"; transcript_biotype "protein_coding"; exon_id "YDL025W-A.1";
IV	SGD	CDS	405410	405511	.	+	0	gene_id "YDL025W-A"; transcript_id "YDL025W-A"; exon_number "1"; gene_source "SGD"; gene_biotype "protein_coding"; transcript_source "SGD"; transcript_biotype "protein_coding"; protein_id "YDL025W-A"; protein_version "1";
IV	SGD	start_codon	405410	405412	.	+	0	gene_id "YDL025W-A"; transcript_id "YDL025W-A"; exon_number "1"; gene_source "SGD"; gene_biotype "protein_coding"; transcript_source "SGD"; transcript_biotype "protein_coding";
IV	SGD	stop_codon	405512	405514	.	+	0	gene_id "YDL025W-A"; transcript_id "YDL025W-A"; exon_number "1"; gene_source "SGD"; gene_biotype "protein_coding"; transcript_source "SGD"; transcript_biotype "protein_coding";
IV	SGD	gene	408451	409857	.	-	.	gene_id "YDL024C"; gene_name "DIA3"; gene_source "SGD"; gene_biotype "protein_coding";
IV	SGD	transcript	408451	409857	.	-	.	gene_id "YDL024C"; transcript_id "YDL024C"; gene_name "DIA3"; gene_source "SGD"; gene_biotype "protein_coding"; transcript_name "DIA3"; transcript_source "SGD"; transcript_biotype "protein_coding";
IV	SGD	exon	408451	409857	.	-	.	gene_id "YDL024C"; transcript_id "YDL024C"; exon_number "1"; gene_name "DIA3"; gene_source "SGD"; gene_biotype "protein_coding"; transcript_name "DIA3"; transcript_source "SGD"; transcript_biotype "protein_coding"; exon_id "YDL024C.1";
IV	SGD	CDS	408454	409857	.	-	0	gene_id "YDL024C"; transcript_id "YDL024C"; exon_number "1"; gene_name "DIA3"; gene_source "SGD"; gene_biotype "protein_coding"; transcript_name "DIA3"; transcript_source "SGD"; transcript_biotype "protein_coding"; protein_id "YDL024C"; protein_version "1";
IV	SGD	start_codon	409855	409857	.	-	0	gene_id "YDL024C"; transcript_id "YDL024C"; exon_number "1"; gene_name "DIA3"; gene_source "SGD"; gene_biotype "protein_coding"; transcript_name "DIA3"; transcript_source "SGD"; transcript_biotype "protein_coding";
IV	SGD	stop_codon	408451	408453	.	-	0	gene_id "YDL024C"; transcript_id "YDL024C"; exon_number "1"; gene_name "DIA3"; gene_source "SGD"; gene_biotype "protein_coding"; transcript_name "DIA3"; transcript_source "SGD"; transcript_biotype "protein_coding";
IV	SGD	gene	409808	410056	.	-	.	gene_id "YDL022C-A"; gene_source "SGD"; gene_biotype "protein_coding";
IV	SGD	transcript	409808	410056	.	-	.	gene_id "YDL022C-A"; transcript_id "YDL022C-A"; gene_source "SGD"; gene_biotype "protein_coding"; transcript_source "SGD"; transcript_biotype "protein_coding";
IV	SGD	exon	409808	410056	.	-	.	gene_id "YDL022C-A"; transcript_id "YDL022C-A"; exon_number "1"; gene_source "SGD"; gene_biotype "protein_coding"; transcript_source "SGD"; transcript_biotype "protein_coding"; exon_id "YDL022C-A.1";
IV	SGD	CDS	409811	410056	.	-	0	gene_id "YDL022C-A"; transcript_id "YDL022C-A"; exon_number "1"; gene_source "SGD"; gene_biotype "protein_coding"; transcript_source "SGD"; transcript_biotype "protein_coding"; protein_id "YDL022C-A"; protein_version "1";
IV	SGD	start_codon	410054	410056	.	-	0	gene_id "YDL022C-A"; transcript_id "YDL022C-A"; exon_number "1"; gene_source "SGD"; gene_biotype "protein_coding"; transcript_source "SGD"; transcript_biotype "protein_coding";
IV	SGD	stop_codon	409808	409810	.	-	0	gene_id "YDL022C-A"; transcript_id "YDL022C-A"; exon_number "1"; gene_source "SGD"; gene_biotype "protein_coding"; transcript_source "SGD"; transcript_biotype "protein_coding";
IV	SGD	gene	411761	412081	.	-	.	gene_id "YDL023C"; gene_source "SGD"; gene_biotype "protein_coding";
IV	SGD	transcript	411761	412081	.	-	.	gene_id "YDL023C"; transcript_id "YDL023C"; gene_source "SGD"; gene_biotype "protein_coding"; transcript_source "SGD"; transcript_biotype "protein_coding";
IV	SGD	exon	411761	412081	.	-	.	gene_id "YDL023C"; transcript_id "YDL023C"; exon_number "1"; gene_source "SGD"; gene_biotype "protein_coding"; transcript_source "SGD"; transcript_biotype "protein_coding"; exon_id "YDL023C.1";
IV	SGD	CDS	411764	412081	.	-	0	gene_id "YDL023C"; transcript_id "YDL023C"; exon_number "1"; gene_source "SGD"; gene_biotype "protein_coding"; transcript_source "SGD"; transcript_biotype "protein_coding"; protein_id "YDL023C"; protein_version "1";
IV	SGD	start_codon	412079	412081	.	-	0	gene_id "YDL023C"; transcript_id "YDL023C"; exon_number "1"; gene_source "SGD"; gene_biotype "protein_coding"; transcript_source "SGD"; transcript_biotype "protein_coding";
IV	SGD	stop_codon	411761	411763	.	-	0	gene_id "YDL023C"; transcript_id "YDL023C"; exon_number "1"; gene_source "SGD"; gene_biotype "protein_coding"; transcript_source "SGD"; transcript_biotype "protein_coding";
IV	SGD	gene	411751	413230	.	+	.	gene_id "YDL022W"; gene_name "GPD1"; gene_source "SGD"; gene_biotype "protein_coding";
IV	SGD	transcript	411751	413230	.	+	.	gene_id "YDL022W"; transcript_id "YDL022W"; gene_name "GPD1"; gene_source "SGD"; gene_biotype "protein_coding"; transcript_name "GPD1"; transcript_source "SGD"; transcript_biotype "protein_coding";
IV	SGD	exon	411751	413230	.	+	.	gene_id "YDL022W"; transcript_id "YDL022W"; exon_number "1"; gene_name "GPD1"; gene_source "SGD"; gene_biotype "protein_coding"; transcript_name "GPD1"; transcript_source "SGD"; transcript_biotype "protein_coding"; exon_id "YDL022W.1";
IV	SGD	CDS	411825	412997	.	+	0	gene_id "YDL022W"; transcript_id "YDL022W"; exon_number "1"; gene_name "GPD1"; gene_source "SGD"; gene_biotype "protein_coding"; transcript_name "GPD1"; transcript_source "SGD"; transcript_biotype "protein_coding"; protein_id "YDL022W"; protein_version "1";
IV	SGD	start_codon	411825	411827	.	+	0	gene_id "YDL022W"; transcript_id "YDL022W"; exon_number "1"; gene_name "GPD1"; gene_source "SGD"; gene_biotype "protein_coding"; transcript_name "GPD1"; transcript_source "SGD"; transcript_biotype "protein_coding";
IV	SGD	stop_codon	412998	413000	.	+	0	gene_id "YDL022W"; transcript_id "YDL022W"; exon_number "1"; gene_name "GPD1"; gene_source "SGD"; gene_biotype "protein_coding"; transcript_name "GPD1"; transcript_source "SGD"; transcript_biotype "protein_coding";
IV	SGD	gene	413918	414963	.	+	.	gene_id "YDL021W"; gene_name "GPM2"; gene_source "SGD"; gene_biotype "protein_coding";
IV	SGD	transcript	413918	414963	.	+	.	gene_id "YDL021W"; transcript_id "YDL021W"; gene_name "GPM2"; gene_source "SGD"; gene_biotype "protein_coding"; transcript_name "GPM2"; transcript_source "SGD"; transcript_biotype "protein_coding";
IV	SGD	exon	413918	414963	.	+	.	gene_id "YDL021W"; transcript_id "YDL021W"; exon_number "1"; gene_name "GPM2"; gene_source "SGD"; gene_biotype "protein_coding"; transcript_name "GPM2"; transcript_source "SGD"; transcript_biotype "protein_coding"; exon_id "YDL021W.1";
IV	SGD	CDS	413953	414885	.	+	0	gene_id "YDL021W"; transcript_id "YDL021W"; exon_number "1"; gene_name "GPM2"; gene_source "SGD"; gene_biotype "protein_coding"; transcript_name "GPM2"; transcript_source "SGD"; transcript_biotype "protein_coding"; protein_id "YDL021W"; protein_version "1";
IV	SGD	start_codon	413953	413955	.	+	0	gene_id "YDL021W"; transcript_id "YDL021W"; exon_number "1"; gene_name "GPM2"; gene_source "SGD"; gene_biotype "protein_coding"; transcript_name "GPM2"; transcript_source "SGD"; transcript_biotype "protein_coding";
IV	SGD	stop_codon	414886	414888	.	+	0	gene_id "YDL021W"; transcript_id "YDL021W"; exon_number "1"; gene_name "GPM2"; gene_source "SGD"; gene_biotype "protein_coding"; transcript_name "GPM2"; transcript_source "SGD"; transcript_biotype "protein_coding";
IV	SGD	gene	415113	416708	.	-	.	gene_id "YDL020C"; gene_name "RPN4"; gene_source "SGD"; gene_biotype "protein_coding";
IV	SGD	transcript	415113	416708	.	-	.	gene_id "YDL020C"; transcript_id "YDL020C"; gene_name "RPN4"; gene_source "SGD"; gene_biotype "protein_coding"; transcript_name "RPN4"; transcript_source "SGD"; transcript_biotype "protein_coding";
IV	SGD	exon	415113	416708	.	-	.	gene_id "YDL020C"; transcript_id "YDL020C"; exon_number "1"; gene_name "RPN4"; gene_source "SGD"; gene_biotype "protein_coding"; transcript_name "RPN4"; transcript_source "SGD"; transcript_biotype "protein_coding"; exon_id "YDL020C.1";
IV	SGD	CDS	415116	416708	.	-	0	gene_id "YDL020C"; transcript_id "YDL020C"; exon_number "1"; gene_name "RPN4"; gene_source "SGD"; gene_biotype "protein_coding"; transcript_name "RPN4"; transcript_source "SGD"; transcript_biotype "protein_coding"; protein_id "YDL020C"; protein_version "1";
IV	SGD	start_codon	416706	416708	.	-	0	gene_id "YDL020C"; transcript_id "YDL020C"; exon_number "1"; gene_name "RPN4"; gene_source "SGD"; gene_biotype "protein_coding"; transcript_name "RPN4"; transcript_source "SGD"; transcript_biotype "protein_coding";
IV	SGD	stop_codon	415113	415115	.	-	0	gene_id "YDL020C"; transcript_id "YDL020C"; exon_number "1"; gene_name "RPN4"; gene_source "SGD"; gene_biotype "protein_coding"; transcript_name "RPN4"; transcript_source "SGD"; transcript_biotype "protein_coding";
IV	SGD	gene	417663	421514	.	-	.	gene_id "YDL019C"; gene_name "OSH2"; gene_source "SGD"; gene_biotype "protein_coding";
IV	SGD	transcript	417663	421514	.	-	.	gene_id "YDL019C"; transcript_id "YDL019C"; gene_name "OSH2"; gene_source "SGD"; gene_biotype "protein_coding"; transcript_name "OSH2"; transcript_source "SGD"; transcript_biotype "protein_coding";
IV	SGD	exon	417663	421514	.	-	.	gene_id "YDL019C"; transcript_id "YDL019C"; exon_number "1"; gene_name "OSH2"; gene_source "SGD"; gene_biotype "protein_coding"; transcript_name "OSH2"; transcript_source "SGD"; transcript_biotype "protein_coding"; exon_id "YDL019C.1";
IV	SGD	CDS	417666	421514	.	-	0	gene_id "YDL019C"; transcript_id "YDL019C"; exon_number "1"; gene_name "OSH2"; gene_source "SGD"; gene_biotype "protein_coding"; transcript_name "OSH2"; transcript_source "SGD"; transcript_biotype "protein_coding"; protein_id "YDL019C"; protein_version "1";
IV	SGD	start_codon	421512	421514	.	-	0	gene_id "YDL019C"; transcript_id "YDL019C"; exon_number "1"; gene_name "OSH2"; gene_source "SGD"; gene_biotype "protein_coding"; transcript_name "OSH2"; transcript_source "SGD"; transcript_biotype "protein_coding";
IV	SGD	stop_codon	417663	417665	.	-	0	gene_id "YDL019C"; transcript_id "YDL019C"; exon_number "1"; gene_name "OSH2"; gene_source "SGD"; gene_biotype "protein_coding"; transcript_name "OSH2"; transcript_source "SGD"; transcript_biotype "protein_coding";
IV	SGD	gene	422638	423583	.	-	.	gene_id "YDL018C"; gene_name "ERP3"; gene_source "SGD"; gene_biotype "protein_coding";
IV	SGD	transcript	422638	423583	.	-	.	gene_id "YDL018C"; transcript_id "YDL018C"; gene_name "ERP3"; gene_source "SGD"; gene_biotype "protein_coding"; transcript_name "ERP3"; transcript_source "SGD"; transcript_biotype "protein_coding";
IV	SGD	exon	422638	423583	.	-	.	gene_id "YDL018C"; transcript_id "YDL018C"; exon_number "1"; gene_name "ERP3"; gene_source "SGD"; gene_biotype "protein_coding"; transcript_name "ERP3"; transcript_source "SGD"; transcript_biotype "protein_coding"; exon_id "YDL018C.1";
IV	SGD	CDS	422836	423510	.	-	0	gene_id "YDL018C"; transcript_id "YDL018C"; exon_number "1"; gene_name "ERP3"; gene_source "SGD"; gene_biotype "protein_coding"; transcript_name "ERP3"; transcript_source "SGD"; transcript_biotype "protein_coding"; protein_id "YDL018C"; protein_version "1";
IV	SGD	start_codon	423508	423510	.	-	0	gene_id "YDL018C"; transcript_id "YDL018C"; exon_number "1"; gene_name "ERP3"; gene_source "SGD"; gene_biotype "protein_coding"; transcript_name "ERP3"; transcript_source "SGD"; transcript_biotype "protein_coding";
IV	SGD	stop_codon	422833	422835	.	-	0	gene_id "YDL018C"; transcript_id "YDL018C"; exon_number "1"; gene_name "ERP3"; gene_source "SGD"; gene_biotype "protein_coding"; transcript_name "ERP3"; transcript_source "SGD"; transcript_biotype "protein_coding";
IV	SGD	gene	424209	425732	.	+	.	gene_id "YDL017W"; gene_name "CDC7"; gene_source "SGD"; gene_biotype "protein_coding";
IV	SGD	transcript	424209	425732	.	+	.	gene_id "YDL017W"; transcript_id "YDL017W"; gene_name "CDC7"; gene_source "SGD"; gene_biotype "protein_coding"; transcript_name "CDC7"; transcript_source "SGD"; transcript_biotype "protein_coding";
IV	SGD	exon	424209	425732	.	+	.	gene_id "YDL017W"; transcript_id "YDL017W"; exon_number "1"; gene_name "CDC7"; gene_source "SGD"; gene_biotype "protein_coding"; transcript_name "CDC7"; transcript_source "SGD"; transcript_biotype "protein_coding"; exon_id "YDL017W.1";
IV	SGD	CDS	424209	425729	.	+	0	gene_id "YDL017W"; transcript_id "YDL017W"; exon_number "1"; gene_name "CDC7"; gene_source "SGD"; gene_biotype "protein_coding"; transcript_name "CDC7"; transcript_source "SGD"; transcript_biotype "protein_coding"; protein_id "YDL017W"; protein_version "1";
IV	SGD	start_codon	424209	424211	.	+	0	gene_id "YDL017W"; transcript_id "YDL017W"; exon_number "1"; gene_name "CDC7"; gene_source "SGD"; gene_biotype "protein_coding"; transcript_name "CDC7"; transcript_source "SGD"; transcript_biotype "protein_coding";
IV	SGD	stop_codon	425730	425732	.	+	0	gene_id "YDL017W"; transcript_id "YDL017W"; exon_number "1"; gene_name "CDC7"; gene_source "SGD"; gene_biotype "protein_coding"; transcript_name "CDC7"; transcript_source "SGD"; transcript_biotype "protein_coding";
IV	SGD	gene	425570	425872	.	-	.	gene_id "YDL016C"; gene_source "SGD"; gene_biotype "protein_coding";
IV	SGD	transcript	425570	425872	.	-	.	gene_id "YDL016C"; transcript_id "YDL016C"; gene_source "SGD"; gene_biotype "protein_coding"; transcript_source "SGD"; transcript_biotype "protein_coding";
IV	SGD	exon	425570	425872	.	-	.	gene_id "YDL016C"; transcript_id "YDL016C"; exon_number "1"; gene_source "SGD"; gene_biotype "protein_coding"; transcript_source "SGD"; transcript_biotype "protein_coding"; exon_id "YDL016C.1";
IV	SGD	CDS	425573	425872	.	-	0	gene_id "YDL016C"; transcript_id "YDL016C"; exon_number "1"; gene_source "SGD"; gene_biotype "protein_coding"; transcript_source "SGD"; transcript_biotype "protein_coding"; protein_id "YDL016C"; protein_version "1";
IV	SGD	start_codon	425870	425872	.	-	0	gene_id "YDL016C"; transcript_id "YDL016C"; exon_number "1"; gene_source "SGD"; gene_biotype "protein_coding"; transcript_source "SGD"; transcript_biotype "protein_coding";
IV	SGD	stop_codon	425570	425572	.	-	0	gene_id "YDL016C"; transcript_id "YDL016C"; exon_number "1"; gene_source "SGD"; gene_biotype "protein_coding"; transcript_source "SGD"; transcript_biotype "protein_coding";
IV	SGD	gene	426002	426934	.	-	.	gene_id "YDL015C"; gene_name "TSC13"; gene_source "SGD"; gene_biotype "protein_coding";
IV	SGD	transcript	426002	426934	.	-	.	gene_id "YDL015C"; transcript_id "YDL015C"; gene_name "TSC13"; gene_source "SGD"; gene_biotype "protein_coding"; transcript_name "TSC13"; transcript_source "SGD"; transcript_biotype "protein_coding";
IV	SGD	exon	426002	426934	.	-	.	gene_id "YDL015C"; transcript_id "YDL015C"; exon_number "1"; gene_name "TSC13"; gene_source "SGD"; gene_biotype "protein_coding"; transcript_name "TSC13"; transcript_source "SGD"; transcript_biotype "protein_coding"; exon_id "YDL015C.1";
IV	SGD	CDS	426005	426934	.	-	0	gene_id "YDL015C"; transcript_id "YDL015C"; exon_number "1"; gene_name "TSC13"; gene_source "SGD"; gene_biotype "protein_coding"; transcript_name "TSC13"; transcript_source "SGD"; transcript_biotype "protein_coding"; protein_id "YDL015C"; protein_version "1";
IV	SGD	start_codon	426932	426934	.	-	0	gene_id "YDL015C"; transcript_id "YDL015C"; exon_number "1"; gene_name "TSC13"; gene_source "SGD"; gene_biotype "protein_coding"; transcript_name "TSC13"; transcript_source "SGD"; transcript_biotype "protein_coding";
IV	SGD	stop_codon	426002	426004	.	-	0	gene_id "YDL015C"; transcript_id "YDL015C"; exon_number "1"; gene_name "TSC13"; gene_source "SGD"; gene_biotype "protein_coding"; transcript_name "TSC13"; transcript_source "SGD"; transcript_biotype "protein_coding";
IV	SGD	gene	427203	428589	.	+	.	gene_id "YDL014W"; gene_name "NOP1"; gene_source "SGD"; gene_biotype "protein_coding";
IV	SGD	transcript	427203	428589	.	+	.	gene_id "YDL014W"; transcript_id "YDL014W"; gene_name "NOP1"; gene_source "SGD"; gene_biotype "protein_coding"; transcript_name "NOP1"; transcript_source "SGD"; transcript_biotype "protein_coding";
IV	SGD	exon	427203	428589	.	+	.	gene_id "YDL014W"; transcript_id "YDL014W"; exon_number "1"; gene_name "NOP1"; gene_source "SGD"; gene_biotype "protein_coding"; transcript_name "NOP1"; transcript_source "SGD"; transcript_biotype "protein_coding"; exon_id "YDL014W.1";
IV	SGD	CDS	427364	428344	.	+	0	gene_id "YDL014W"; transcript_id "YDL014W"; exon_number "1"; gene_name "NOP1"; gene_source "SGD"; gene_biotype "protein_coding"; transcript_name "NOP1"; transcript_source "SGD"; transcript_biotype "protein_coding"; protein_id "YDL014W"; protein_version "1";
IV	SGD	start_codon	427364	427366	.	+	0	gene_id "YDL014W"; transcript_id "YDL014W"; exon_number "1"; gene_name "NOP1"; gene_source "SGD"; gene_biotype "protein_coding"; transcript_name "NOP1"; transcript_source "SGD"; transcript_biotype "protein_coding";
IV	SGD	stop_codon	428345	428347	.	+	0	gene_id "YDL014W"; transcript_id "YDL014W"; exon_number "1"; gene_name "NOP1"; gene_source "SGD"; gene_biotype "protein_coding"; transcript_name "NOP1"; transcript_source "SGD"; transcript_biotype "protein_coding";
IV	SGD	gene	428906	431040	.	+	.	gene_id "YDL013W"; gene_name "SLX5"; gene_source "SGD"; gene_biotype "protein_coding";
IV	SGD	transcript	428906	431040	.	+	.	gene_id "YDL013W"; transcript_id "YDL013W"; gene_name "SLX5"; gene_source "SGD"; gene_biotype "protein_coding"; transcript_name "SLX5"; transcript_source "SGD"; transcript_biotype "protein_coding";
IV	SGD	exon	428906	431040	.	+	.	gene_id "YDL013W"; transcript_id "YDL013W"; exon_number "1"; gene_name "SLX5"; gene_source "SGD"; gene_biotype "protein_coding"; transcript_name "SLX5"; transcript_source "SGD"; transcript_biotype "protein_coding"; exon_id "YDL013W.1";
IV	SGD	CDS	429067	430923	.	+	0	gene_id "YDL013W"; transcript_id "YDL013W"; exon_number "1"; gene_name "SLX5"; gene_source "SGD"; gene_biotype "protein_coding"; transcript_name "SLX5"; transcript_source "SGD"; transcript_biotype "protein_coding"; protein_id "YDL013W"; protein_version "1";
IV	SGD	start_codon	429067	429069	.	+	0	gene_id "YDL013W"; transcript_id "YDL013W"; exon_number "1"; gene_name "SLX5"; gene_source "SGD"; gene_biotype "protein_coding"; transcript_name "SLX5"; transcript_source "SGD"; transcript_biotype "protein_coding";
IV	SGD	stop_codon	430924	430926	.	+	0	gene_id "YDL013W"; transcript_id "YDL013W"; exon_number "1"; gene_name "SLX5"; gene_source "SGD"; gene_biotype "protein_coding"; transcript_name "SLX5"; transcript_source "SGD"; transcript_biotype "protein_coding";
IV	SGD	gene	430900	431549	.	-	.	gene_id "YDL012C"; gene_source "SGD"; gene_biotype "protein_coding";
IV	SGD	transcript	430900	431549	.	-	.	gene_id "YDL012C"; transcript_id "YDL012C"; gene_source "SGD"; gene_biotype "protein_coding"; transcript_source "SGD"; transcript_biotype "protein_coding";
IV	SGD	exon	431473	431549	.	-	.	gene_id "YDL012C"; transcript_id "YDL012C"; exon_number "1"; gene_source "SGD"; gene_biotype "protein_coding"; transcript_source "SGD"; transcript_biotype "protein_coding"; exon_id "YDL012C.1";
IV	SGD	CDS	431473	431517	.	-	0	gene_id "YDL012C"; transcript_id "YDL012C"; exon_number "1"; gene_source "SGD"; gene_biotype "protein_coding"; transcript_source "SGD"; transcript_biotype "protein_coding"; protein_id "YDL012C"; protein_version "1";
IV	SGD	start_codon	431515	431517	.	-	0	gene_id "YDL012C"; transcript_id "YDL012C"; exon_number "1"; gene_source "SGD"; gene_biotype "protein_coding"; transcript_source "SGD"; transcript_biotype "protein_coding";
IV	SGD	exon	430900	431386	.	-	.	gene_id "YDL012C"; transcript_id "YDL012C"; exon_number "2"; gene_source "SGD"; gene_biotype "protein_coding"; transcript_source "SGD"; transcript_biotype "protein_coding"; exon_id "YDL012C.2";
IV	SGD	CDS	431111	431386	.	-	0	gene_id "YDL012C"; transcript_id "YDL012C"; exon_number "2"; gene_source "SGD"; gene_biotype "protein_coding"; transcript_source "SGD"; transcript_biotype "protein_coding"; protein_id "YDL012C"; protein_version "1";
IV	SGD	stop_codon	431108	431110	.	-	0	gene_id "YDL012C"; transcript_id "YDL012C"; exon_number "2"; gene_source "SGD"; gene_biotype "protein_coding"; transcript_source "SGD"; transcript_biotype "protein_coding";
IV	SGD	gene	432308	432631	.	-	.	gene_id "YDL011C"; gene_source "SGD"; gene_biotype "protein_coding";
IV	SGD	transcript	432308	432631	.	-	.	gene_id "YDL011C"; transcript_id "YDL011C"; gene_source "SGD"; gene_biotype "protein_coding"; transcript_source "SGD"; transcript_biotype "protein_coding";
IV	SGD	exon	432308	432631	.	-	.	gene_id "YDL011C"; transcript_id "YDL011C"; exon_number "1"; gene_source "SGD"; gene_biotype "protein_coding"; transcript_source "SGD"; transcript_biotype "protein_coding"; exon_id "YDL011C.1";
IV	SGD	CDS	432311	432631	.	-	0	gene_id "YDL011C"; transcript_id "YDL011C"; exon_number "1"; gene_source "SGD"; gene_biotype "protein_coding"; transcript_source "SGD"; transcript_biotype "protein_coding"; protein_id "YDL011C"; protein_version "1";
IV	SGD	start_codon	432629	432631	.	-	0	gene_id "YDL011C"; transcript_id "YDL011C"; exon_number "1"; gene_source "SGD"; gene_biotype "protein_coding"; transcript_source "SGD"; transcript_biotype "protein_coding";
IV	SGD	stop_codon	432308	432310	.	-	0	gene_id "YDL011C"; transcript_id "YDL011C"; exon_number "1"; gene_source "SGD"; gene_biotype "protein_coding"; transcript_source "SGD"; transcript_biotype "protein_coding";
IV	SGD	gene	432302	433283	.	+	.	gene_id "YDL010W"; gene_name "GRX6"; gene_source "SGD"; gene_biotype "protein_coding";
IV	SGD	transcript	432302	433283	.	+	.	gene_id "YDL010W"; transcript_id "YDL010W"; gene_name "GRX6"; gene_source "SGD"; gene_biotype "protein_coding"; transcript_name "GRX6"; transcript_source "SGD"; transcript_biotype "protein_coding";
IV	SGD	exon	432302	433283	.	+	.	gene_id "YDL010W"; transcript_id "YDL010W"; exon_number "1"; gene_name "GRX6"; gene_source "SGD"; gene_biotype "protein_coding"; transcript_name "GRX6"; transcript_source "SGD"; transcript_biotype "protein_coding"; exon_id "YDL010W.1";
IV	SGD	CDS	432330	433022	.	+	0	gene_id "YDL010W"; transcript_id "YDL010W"; exon_number "1"; gene_name "GRX6"; gene_source "SGD"; gene_biotype "protein_coding"; transcript_name "GRX6"; transcript_source "SGD"; transcript_biotype "protein_coding"; protein_id "YDL010W"; protein_version "1";
IV	SGD	start_codon	432330	432332	.	+	0	gene_id "YDL010W"; transcript_id "YDL010W"; exon_number "1"; gene_name "GRX6"; gene_source "SGD"; gene_biotype "protein_coding"; transcript_name "GRX6"; transcript_source "SGD"; transcript_biotype "protein_coding";
IV	SGD	stop_codon	433023	433025	.	+	0	gene_id "YDL010W"; transcript_id "YDL010W"; exon_number "1"; gene_name "GRX6"; gene_source "SGD"; gene_biotype "protein_coding"; transcript_name "GRX6"; transcript_source "SGD"; transcript_biotype "protein_coding";
IV	SGD	gene	432925	433248	.	-	.	gene_id "YDL009C"; gene_source "SGD"; gene_biotype "protein_coding";
IV	SGD	transcript	432925	433248	.	-	.	gene_id "YDL009C"; transcript_id "YDL009C"; gene_source "SGD"; gene_biotype "protein_coding"; transcript_source "SGD"; transcript_biotype "protein_coding";
IV	SGD	exon	432925	433248	.	-	.	gene_id "YDL009C"; transcript_id "YDL009C"; exon_number "1"; gene_source "SGD"; gene_biotype "protein_coding"; transcript_source "SGD"; transcript_biotype "protein_coding"; exon_id "YDL009C.1";
IV	SGD	CDS	432928	433248	.	-	0	gene_id "YDL009C"; transcript_id "YDL009C"; exon_number "1"; gene_source "SGD"; gene_biotype "protein_coding"; transcript_source "SGD"; transcript_biotype "protein_coding"; protein_id "YDL009C"; protein_version "1";
IV	SGD	start_codon	433246	433248	.	-	0	gene_id "YDL009C"; transcript_id "YDL009C"; exon_number "1"; gene_source "SGD"; gene_biotype "protein_coding"; transcript_source "SGD"; transcript_biotype "protein_coding";
IV	SGD	stop_codon	432925	432927	.	-	0	gene_id "YDL009C"; transcript_id "YDL009C"; exon_number "1"; gene_source "SGD"; gene_biotype "protein_coding"; transcript_source "SGD"; transcript_biotype "protein_coding";
IV	SGD	gene	433467	434108	.	+	.	gene_id "YDL008W"; gene_name "APC11"; gene_source "SGD"; gene_biotype "protein_coding";
IV	SGD	transcript	433467	434108	.	+	.	gene_id "YDL008W"; transcript_id "YDL008W"; gene_name "APC11"; gene_source "SGD"; gene_biotype "protein_coding"; transcript_name "APC11"; transcript_source "SGD"; transcript_biotype "protein_coding";
IV	SGD	exon	433467	434108	.	+	.	gene_id "YDL008W"; transcript_id "YDL008W"; exon_number "1"; gene_name "APC11"; gene_source "SGD"; gene_biotype "protein_coding"; transcript_name "APC11"; transcript_source "SGD"; transcript_biotype "protein_coding"; exon_id "YDL008W.1";
IV	SGD	CDS	433497	433991	.	+	0	gene_id "YDL008W"; transcript_id "YDL008W"; exon_number "1"; gene_name "APC11"; gene_source "SGD"; gene_biotype "protein_coding"; transcript_name "APC11"; transcript_source "SGD"; transcript_biotype "protein_coding"; protein_id "YDL008W"; protein_version "1";
IV	SGD	start_codon	433497	433499	.	+	0	gene_id "YDL008W"; transcript_id "YDL008W"; exon_number "1"; gene_name "APC11"; gene_source "SGD"; gene_biotype "protein_coding"; transcript_name "APC11"; transcript_source "SGD"; transcript_biotype "protein_coding";
IV	SGD	stop_codon	433992	433994	.	+	0	gene_id "YDL008W"; transcript_id "YDL008W"; exon_number "1"; gene_name "APC11"; gene_source "SGD"; gene_biotype "protein_coding"; transcript_name "APC11"; transcript_source "SGD"; transcript_biotype "protein_coding";
IV	SGD	gene	436567	436824	.	-	.	gene_id "YDL007C-A"; gene_source "SGD"; gene_biotype "protein_coding";
IV	SGD	transcript	436567	436824	.	-	.	gene_id "YDL007C-A"; transcript_id "YDL007C-A"; gene_source "SGD"; gene_biotype "protein_coding"; transcript_source "SGD"; transcript_biotype "protein_coding";
IV	SGD	exon	436567	436824	.	-	.	gene_id "YDL007C-A"; transcript_id "YDL007C-A"; exon_number "1"; gene_source "SGD"; gene_biotype "protein_coding"; transcript_source "SGD"; transcript_biotype "protein_coding"; exon_id "YDL007C-A.1";
IV	SGD	CDS	436570	436824	.	-	0	gene_id "YDL007C-A"; transcript_id "YDL007C-A"; exon_number "1"; gene_source "SGD"; gene_biotype "protein_coding"; transcript_source "SGD"; transcript_biotype "protein_coding"; protein_id "YDL007C-A"; protein_version "1";
IV	SGD	start_codon	436822	436824	.	-	0	gene_id "YDL007C-A"; transcript_id "YDL007C-A"; exon_number "1"; gene_source "SGD"; gene_biotype "protein_coding"; transcript_source "SGD"; transcript_biotype "protein_coding";
IV	SGD	stop_codon	436567	436569	.	-	0	gene_id "YDL007C-A"; transcript_id "YDL007C-A"; exon_number "1"; gene_source "SGD"; gene_biotype "protein_coding"; transcript_source "SGD"; transcript_biotype "protein_coding";
IV	SGD	gene	437992	439461	.	+	.	gene_id "YDL007W"; gene_name "RPT2"; gene_source "SGD"; gene_biotype "protein_coding";
IV	SGD	transcript	437992	439461	.	+	.	gene_id "YDL007W"; transcript_id "YDL007W"; gene_name "RPT2"; gene_source "SGD"; gene_biotype "protein_coding"; transcript_name "RPT2"; transcript_source "SGD"; transcript_biotype "protein_coding";
IV	SGD	exon	437992	439461	.	+	.	gene_id "YDL007W"; transcript_id "YDL007W"; exon_number "1"; gene_name "RPT2"; gene_source "SGD"; gene_biotype "protein_coding"; transcript_name "RPT2"; transcript_source "SGD"; transcript_biotype "protein_coding"; exon_id "YDL007W.1";
IV	SGD	CDS	438047	439357	.	+	0	gene_id "YDL007W"; transcript_id "YDL007W"; exon_number "1"; gene_name "RPT2"; gene_source "SGD"; gene_biotype "protein_coding"; transcript_name "RPT2"; transcript_source "SGD"; transcript_biotype "protein_coding"; protein_id "YDL007W"; protein_version "1";
IV	SGD	start_codon	438047	438049	.	+	0	gene_id "YDL007W"; transcript_id "YDL007W"; exon_number "1"; gene_name "RPT2"; gene_source "SGD"; gene_biotype "protein_coding"; transcript_name "RPT2"; transcript_source "SGD"; transcript_biotype "protein_coding";
IV	SGD	stop_codon	439358	439360	.	+	0	gene_id "YDL007W"; transcript_id "YDL007W"; exon_number "1"; gene_name "RPT2"; gene_source "SGD"; gene_biotype "protein_coding"; transcript_name "RPT2"; transcript_source "SGD"; transcript_biotype "protein_coding";
IV	SGD	gene	439909	440754	.	+	.	gene_id "YDL006W"; gene_name "PTC1"; gene_source "SGD"; gene_biotype "protein_coding";
IV	SGD	transcript	439909	440754	.	+	.	gene_id "YDL006W"; transcript_id "YDL006W"; gene_name "PTC1"; gene_source "SGD"; gene_biotype "protein_coding"; transcript_name "PTC1"; transcript_source "SGD"; transcript_biotype "protein_coding";
IV	SGD	exon	439909	440754	.	+	.	gene_id "YDL006W"; transcript_id "YDL006W"; exon_number "1"; gene_name "PTC1"; gene_source "SGD"; gene_biotype "protein_coding"; transcript_name "PTC1"; transcript_source "SGD"; transcript_biotype "protein_coding"; exon_id "YDL006W.1";
IV	SGD	CDS	439909	440751	.	+	0	gene_id "YDL006W"; transcript_id "YDL006W"; exon_number "1"; gene_name "PTC1"; gene_source "SGD"; gene_biotype "protein_coding"; transcript_name "PTC1"; transcript_source "SGD"; transcript_biotype "protein_coding"; protein_id "YDL006W"; protein_version "1";
IV	SGD	start_codon	439909	439911	.	+	0	gene_id "YDL006W"; transcript_id "YDL006W"; exon_number "1"; gene_name "PTC1"; gene_source "SGD"; gene_biotype "protein_coding"; transcript_name "PTC1"; transcript_source "SGD"; transcript_biotype "protein_coding";
IV	SGD	stop_codon	440752	440754	.	+	0	gene_id "YDL006W"; transcript_id "YDL006W"; exon_number "1"; gene_name "PTC1"; gene_source "SGD"; gene_biotype "protein_coding"; transcript_name "PTC1"; transcript_source "SGD"; transcript_biotype "protein_coding";
IV	SGD	gene	441014	442309	.	-	.	gene_id "YDL005C"; gene_name "MED2"; gene_source "SGD"; gene_biotype "protein_coding";
IV	SGD	transcript	441014	442309	.	-	.	gene_id "YDL005C"; transcript_id "YDL005C"; gene_name "MED2"; gene_source "SGD"; gene_biotype "protein_coding"; transcript_name "MED2"; transcript_source "SGD"; transcript_biotype "protein_coding";
IV	SGD	exon	441014	442309	.	-	.	gene_id "YDL005C"; transcript_id "YDL005C"; exon_number "1"; gene_name "MED2"; gene_source "SGD"; gene_biotype "protein_coding"; transcript_name "MED2"; transcript_source "SGD"; transcript_biotype "protein_coding"; exon_id "YDL005C.1";
IV	SGD	CDS	441017	442309	.	-	0	gene_id "YDL005C"; transcript_id "YDL005C"; exon_number "1"; gene_name "MED2"; gene_source "SGD"; gene_biotype "protein_coding"; transcript_name "MED2"; transcript_source "SGD"; transcript_biotype "protein_coding"; protein_id "YDL005C"; protein_version "1";
IV	SGD	start_codon	442307	442309	.	-	0	gene_id "YDL005C"; transcript_id "YDL005C"; exon_number "1"; gene_name "MED2"; gene_source "SGD"; gene_biotype "protein_coding"; transcript_name "MED2"; transcript_source "SGD"; transcript_biotype "protein_coding";
IV	SGD	stop_codon	441014	441016	.	-	0	gene_id "YDL005C"; transcript_id "YDL005C"; exon_number "1"; gene_name "MED2"; gene_source "SGD"; gene_biotype "protein_coding"; transcript_name "MED2"; transcript_source "SGD"; transcript_biotype "protein_coding";
IV	SGD	gene	442969	443824	.	+	.	gene_id "YDL004W"; gene_name "ATP16"; gene_source "SGD"; gene_biotype "protein_coding";
IV	SGD	transcript	442969	443824	.	+	.	gene_id "YDL004W"; transcript_id "YDL004W"; gene_name "ATP16"; gene_source "SGD"; gene_biotype "protein_coding"; transcript_name "ATP16"; transcript_source "SGD"; transcript_biotype "protein_coding";
IV	SGD	exon	442969	443824	.	+	.	gene_id "YDL004W"; transcript_id "YDL004W"; exon_number "1"; gene_name "ATP16"; gene_source "SGD"; gene_biotype "protein_coding"; transcript_name "ATP16"; transcript_source "SGD"; transcript_biotype "protein_coding"; exon_id "YDL004W.1";
IV	SGD	CDS	443029	443508	.	+	0	gene_id "YDL004W"; transcript_id "YDL004W"; exon_number "1"; gene_name "ATP16"; gene_source "SGD"; gene_biotype "protein_coding"; transcript_name "ATP16"; transcript_source "SGD"; transcript_biotype "protein_coding"; protein_id "YDL004W"; protein_version "1";
IV	SGD	start_codon	443029	443031	.	+	0	gene_id "YDL004W"; transcript_id "YDL004W"; exon_number "1"; gene_name "ATP16"; gene_source "SGD"; gene_biotype "protein_coding"; transcript_name "ATP16"; transcript_source "SGD"; transcript_biotype "protein_coding";
IV	SGD	stop_codon	443509	443511	.	+	0	gene_id "YDL004W"; transcript_id "YDL004W"; exon_number "1"; gene_name "ATP16"; gene_source "SGD"; gene_biotype "protein_coding"; transcript_name "ATP16"; transcript_source "SGD"; transcript_biotype "protein_coding";
IV	SGD	gene	444683	446383	.	+	.	gene_id "YDL003W"; gene_name "MCD1"; gene_source "SGD"; gene_biotype "protein_coding";
IV	SGD	transcript	444683	446383	.	+	.	gene_id "YDL003W"; transcript_id "YDL003W"; gene_name "MCD1"; gene_source "SGD"; gene_biotype "protein_coding"; transcript_name "MCD1"; transcript_source "SGD"; transcript_biotype "protein_coding";
IV	SGD	exon	444683	446383	.	+	.	gene_id "YDL003W"; transcript_id "YDL003W"; exon_number "1"; gene_name "MCD1"; gene_source "SGD"; gene_biotype "protein_coding"; transcript_name "MCD1"; transcript_source "SGD"; transcript_biotype "protein_coding"; exon_id "YDL003W.1";
IV	SGD	CDS	444683	446380	.	+	0	gene_id "YDL003W"; transcript_id "YDL003W"; exon_number "1"; gene_name "MCD1"; gene_source "SGD"; gene_biotype "protein_coding"; transcript_name "MCD1"; transcript_source "SGD"; transcript_biotype "protein_coding"; protein_id "YDL003W"; protein_version "1";
IV	SGD	start_codon	444683	444685	.	+	0	gene_id "YDL003W"; transcript_id "YDL003W"; exon_number "1"; gene_name "MCD1"; gene_source "SGD"; gene_biotype "protein_coding"; transcript_name "MCD1"; transcript_source "SGD"; transcript_biotype "protein_coding";
IV	SGD	stop_codon	446381	446383	.	+	0	gene_id "YDL003W"; transcript_id "YDL003W"; exon_number "1"; gene_name "MCD1"; gene_source "SGD"; gene_biotype "protein_coding"; transcript_name "MCD1"; transcript_source "SGD"; transcript_biotype "protein_coding";
IV	SGD	gene	446682	447663	.	-	.	gene_id "YDL002C"; gene_name "NHP10"; gene_source "SGD"; gene_biotype "protein_coding";
IV	SGD	transcript	446682	447663	.	-	.	gene_id "YDL002C"; transcript_id "YDL002C"; gene_name "NHP10"; gene_source "SGD"; gene_biotype "protein_coding"; transcript_name "NHP10"; transcript_source "SGD"; transcript_biotype "protein_coding";
IV	SGD	exon	446682	447663	.	-	.	gene_id "YDL002C"; transcript_id "YDL002C"; exon_number "1"; gene_name "NHP10"; gene_source "SGD"; gene_biotype "protein_coding"; transcript_name "NHP10"; transcript_source "SGD"; transcript_biotype "protein_coding"; exon_id "YDL002C.1";
IV	SGD	CDS	446970	447578	.	-	0	gene_id "YDL002C"; transcript_id "YDL002C"; exon_number "1"; gene_name "NHP10"; gene_source "SGD"; gene_biotype "protein_coding"; transcript_name "NHP10"; transcript_source "SGD"; transcript_biotype "protein_coding"; protein_id "YDL002C"; protein_version "1";
IV	SGD	start_codon	447576	447578	.	-	0	gene_id "YDL002C"; transcript_id "YDL002C"; exon_number "1"; gene_name "NHP10"; gene_source "SGD"; gene_biotype "protein_coding"; transcript_name "NHP10"; transcript_source "SGD"; transcript_biotype "protein_coding";
IV	SGD	stop_codon	446967	446969	.	-	0	gene_id "YDL002C"; transcript_id "YDL002C"; exon_number "1"; gene_name "NHP10"; gene_source "SGD"; gene_biotype "protein_coding"; transcript_name "NHP10"; transcript_source "SGD"; transcript_biotype "protein_coding";
IV	SGD	gene	447906	449392	.	+	.	gene_id "YDL001W"; gene_name "RMD1"; gene_source "SGD"; gene_biotype "protein_coding";
IV	SGD	transcript	447906	449392	.	+	.	gene_id "YDL001W"; transcript_id "YDL001W"; gene_name "RMD1"; gene_source "SGD"; gene_biotype "protein_coding"; transcript_name "RMD1"; transcript_source "SGD"; transcript_biotype "protein_coding";
IV	SGD	exon	447906	449392	.	+	.	gene_id "YDL001W"; transcript_id "YDL001W"; exon_number "1"; gene_name "RMD1"; gene_source "SGD"; gene_biotype "protein_coding"; transcript_name "RMD1"; transcript_source "SGD"; transcript_biotype "protein_coding"; exon_id "YDL001W.1";
IV	SGD	CDS	447984	449273	.	+	0	gene_id "YDL001W"; transcript_id "YDL001W"; exon_number "1"; gene_name "RMD1"; gene_source "SGD"; gene_biotype "protein_coding"; transcript_name "RMD1"; transcript_source "SGD"; transcript_biotype "protein_coding"; protein_id "YDL001W"; protein_version "1";
IV	SGD	start_codon	447984	447986	.	+	0	gene_id "YDL001W"; transcript_id "YDL001W"; exon_number "1"; gene_name "RMD1"; gene_source "SGD"; gene_biotype "protein_coding"; transcript_name "RMD1"; transcript_source "SGD"; transcript_biotype "protein_coding";
IV	SGD	stop_codon	449274	449276	.	+	0	gene_id "YDL001W"; transcript_id "YDL001W"; exon_number "1"; gene_name "RMD1"; gene_source "SGD"; gene_biotype "protein_coding"; transcript_name "RMD1"; transcript_source "SGD"; transcript_biotype "protein_coding";
IV	SGD	gene	450220	452475	.	-	.	gene_id "YDR001C"; gene_name "NTH1"; gene_source "SGD"; gene_biotype "protein_coding";
IV	SGD	transcript	450220	452475	.	-	.	gene_id "YDR001C"; transcript_id "YDR001C"; gene_name "NTH1"; gene_source "SGD"; gene_biotype "protein_coding"; transcript_name "NTH1"; transcript_source "SGD"; transcript_biotype "protein_coding";
IV	SGD	exon	450220	452475	.	-	.	gene_id "YDR001C"; transcript_id "YDR001C"; exon_number "1"; gene_name "NTH1"; gene_source "SGD"; gene_biotype "protein_coding"; transcript_name "NTH1"; transcript_source "SGD"; transcript_biotype "protein_coding"; exon_id "YDR001C.1";
IV	SGD	CDS	450223	452475	.	-	0	gene_id "YDR001C"; transcript_id "YDR001C"; exon_number "1"; gene_name "NTH1"; gene_source "SGD"; gene_biotype "protein_coding"; transcript_name "NTH1"; transcript_source "SGD"; transcript_biotype "protein_coding"; protein_id "YDR001C"; protein_version "1";
IV	SGD	start_codon	452473	452475	.	-	0	gene_id "YDR001C"; transcript_id "YDR001C"; exon_number "1"; gene_name "NTH1"; gene_source "SGD"; gene_biotype "protein_coding"; transcript_name "NTH1"; transcript_source "SGD"; transcript_biotype "protein_coding";
IV	SGD	stop_codon	450220	450222	.	-	0	gene_id "YDR001C"; transcript_id "YDR001C"; exon_number "1"; gene_name "NTH1"; gene_source "SGD"; gene_biotype "protein_coding"; transcript_name "NTH1"; transcript_source "SGD"; transcript_biotype "protein_coding";
IV	SGD	gene	452968	453859	.	+	.	gene_id "YDR002W"; gene_name "YRB1"; gene_source "SGD"; gene_biotype "protein_coding";
IV	SGD	transcript	452968	453859	.	+	.	gene_id "YDR002W"; transcript_id "YDR002W"; gene_name "YRB1"; gene_source "SGD"; gene_biotype "protein_coding"; transcript_name "YRB1"; transcript_source "SGD"; transcript_biotype "protein_coding";
IV	SGD	exon	452968	453859	.	+	.	gene_id "YDR002W"; transcript_id "YDR002W"; exon_number "1"; gene_name "YRB1"; gene_source "SGD"; gene_biotype "protein_coding"; transcript_name "YRB1"; transcript_source "SGD"; transcript_biotype "protein_coding"; exon_id "YDR002W.1";
IV	SGD	CDS	453045	453647	.	+	0	gene_id "YDR002W"; transcript_id "YDR002W"; exon_number "1"; gene_name "YRB1"; gene_source "SGD"; gene_biotype "protein_coding"; transcript_name "YRB1"; transcript_source "SGD"; transcript_biotype "protein_coding"; protein_id "YDR002W"; protein_version "1";
IV	SGD	start_codon	453045	453047	.	+	0	gene_id "YDR002W"; transcript_id "YDR002W"; exon_number "1"; gene_name "YRB1"; gene_source "SGD"; gene_biotype "protein_coding"; transcript_name "YRB1"; transcript_source "SGD"; transcript_biotype "protein_coding";
IV	SGD	stop_codon	453648	453650	.	+	0	gene_id "YDR002W"; transcript_id "YDR002W"; exon_number "1"; gene_name "YRB1"; gene_source "SGD"; gene_biotype "protein_coding"; transcript_name "YRB1"; transcript_source "SGD"; transcript_biotype "protein_coding";
IV	SGD	gene	454122	454754	.	+	.	gene_id "YDR003W"; gene_name "RCR2"; gene_source "SGD"; gene_biotype "protein_coding";
IV	SGD	transcript	454122	454754	.	+	.	gene_id "YDR003W"; transcript_id "YDR003W"; gene_name "RCR2"; gene_source "SGD"; gene_biotype "protein_coding"; transcript_name "RCR2"; transcript_source "SGD"; transcript_biotype "protein_coding";
IV	SGD	exon	454122	454754	.	+	.	gene_id "YDR003W"; transcript_id "YDR003W"; exon_number "1"; gene_name "RCR2"; gene_source "SGD"; gene_biotype "protein_coding"; transcript_name "RCR2"; transcript_source "SGD"; transcript_biotype "protein_coding"; exon_id "YDR003W.1";
IV	SGD	CDS	454122	454751	.	+	0	gene_id "YDR003W"; transcript_id "YDR003W"; exon_number "1"; gene_name "RCR2"; gene_source "SGD"; gene_biotype "protein_coding"; transcript_name "RCR2"; transcript_source "SGD"; transcript_biotype "protein_coding"; protein_id "YDR003W"; protein_version "1";
IV	SGD	start_codon	454122	454124	.	+	0	gene_id "YDR003W"; transcript_id "YDR003W"; exon_number "1"; gene_name "RCR2"; gene_source "SGD"; gene_biotype "protein_coding"; transcript_name "RCR2"; transcript_source "SGD"; transcript_biotype "protein_coding";
IV	SGD	stop_codon	454752	454754	.	+	0	gene_id "YDR003W"; transcript_id "YDR003W"; exon_number "1"; gene_name "RCR2"; gene_source "SGD"; gene_biotype "protein_coding"; transcript_name "RCR2"; transcript_source "SGD"; transcript_biotype "protein_coding";
IV	SGD	gene	454782	454904	.	+	.	gene_id "YDR003W-A"; gene_source "SGD"; gene_biotype "protein_coding";
IV	SGD	transcript	454782	454904	.	+	.	gene_id "YDR003W-A"; transcript_id "YDR003W-A"; gene_source "SGD"; gene_biotype "protein_coding"; transcript_source "SGD"; transcript_biotype "protein_coding";
IV	SGD	exon	454782	454904	.	+	.	gene_id "YDR003W-A"; transcript_id "YDR003W-A"; exon_number "1"; gene_source "SGD"; gene_biotype "protein_coding"; transcript_source "SGD"; transcript_biotype "protein_coding"; exon_id "YDR003W-A.1";
IV	SGD	CDS	454782	454901	.	+	0	gene_id "YDR003W-A"; transcript_id "YDR003W-A"; exon_number "1"; gene_source "SGD"; gene_biotype "protein_coding"; transcript_source "SGD"; transcript_biotype "protein_coding"; protein_id "YDR003W-A"; protein_version "1";
IV	SGD	start_codon	454782	454784	.	+	0	gene_id "YDR003W-A"; transcript_id "YDR003W-A"; exon_number "1"; gene_source "SGD"; gene_biotype "protein_coding"; transcript_source "SGD"; transcript_biotype "protein_coding";
IV	SGD	stop_codon	454902	454904	.	+	0	gene_id "YDR003W-A"; transcript_id "YDR003W-A"; exon_number "1"; gene_source "SGD"; gene_biotype "protein_coding"; transcript_source "SGD"; transcript_biotype "protein_coding";
IV	SGD	gene	455201	456583	.	+	.	gene_id "YDR004W"; gene_name "RAD57"; gene_source "SGD"; gene_biotype "protein_coding";
IV	SGD	transcript	455201	456583	.	+	.	gene_id "YDR004W"; transcript_id "YDR004W"; gene_name "RAD57"; gene_source "SGD"; gene_biotype "protein_coding"; transcript_name "RAD57"; transcript_source "SGD"; transcript_biotype "protein_coding";
IV	SGD	exon	455201	456583	.	+	.	gene_id "YDR004W"; transcript_id "YDR004W"; exon_number "1"; gene_name "RAD57"; gene_source "SGD"; gene_biotype "protein_coding"; transcript_name "RAD57"; transcript_source "SGD"; transcript_biotype "protein_coding"; exon_id "YDR004W.1";
IV	SGD	CDS	455201	456580	.	+	0	gene_id "YDR004W"; transcript_id "YDR004W"; exon_number "1"; gene_name "RAD57"; gene_source "SGD"; gene_biotype "protein_coding"; transcript_name "RAD57"; transcript_source "SGD"; transcript_biotype "protein_coding"; protein_id "YDR004W"; protein_version "1";
IV	SGD	start_codon	455201	455203	.	+	0	gene_id "YDR004W"; transcript_id "YDR004W"; exon_number "1"; gene_name "RAD57"; gene_source "SGD"; gene_biotype "protein_coding"; transcript_name "RAD57"; transcript_source "SGD"; transcript_biotype "protein_coding";
IV	SGD	stop_codon	456581	456583	.	+	0	gene_id "YDR004W"; transcript_id "YDR004W"; exon_number "1"; gene_name "RAD57"; gene_source "SGD"; gene_biotype "protein_coding"; transcript_name "RAD57"; transcript_source "SGD"; transcript_biotype "protein_coding";
IV	SGD	gene	456669	458211	.	-	.	gene_id "YDR005C"; gene_name "MAF1"; gene_source "SGD"; gene_biotype "protein_coding";
IV	SGD	transcript	456669	458211	.	-	.	gene_id "YDR005C"; transcript_id "YDR005C"; gene_name "MAF1"; gene_source "SGD"; gene_biotype "protein_coding"; transcript_name "MAF1"; transcript_source "SGD"; transcript_biotype "protein_coding";
IV	SGD	exon	458098	458211	.	-	.	gene_id "YDR005C"; transcript_id "YDR005C"; exon_number "1"; gene_name "MAF1"; gene_source "SGD"; gene_biotype "protein_coding"; transcript_name "MAF1"; transcript_source "SGD"; transcript_biotype "protein_coding"; exon_id "YDR005C.1";
IV	SGD	CDS	458098	458103	.	-	0	gene_id "YDR005C"; transcript_id "YDR005C"; exon_number "1"; gene_name "MAF1"; gene_source "SGD"; gene_biotype "protein_coding"; transcript_name "MAF1"; transcript_source "SGD"; transcript_biotype "protein_coding"; protein_id "YDR005C"; protein_version "1";
IV	SGD	start_codon	458101	458103	.	-	0	gene_id "YDR005C"; transcript_id "YDR005C"; exon_number "1"; gene_name "MAF1"; gene_source "SGD"; gene_biotype "protein_coding"; transcript_name "MAF1"; transcript_source "SGD"; transcript_biotype "protein_coding";
IV	SGD	exon	456669	458017	.	-	.	gene_id "YDR005C"; transcript_id "YDR005C"; exon_number "2"; gene_name "MAF1"; gene_source "SGD"; gene_biotype "protein_coding"; transcript_name "MAF1"; transcript_source "SGD"; transcript_biotype "protein_coding"; exon_id "YDR005C.2";
IV	SGD	CDS	456839	458017	.	-	0	gene_id "YDR005C"; transcript_id "YDR005C"; exon_number "2"; gene_name "MAF1"; gene_source "SGD"; gene_biotype "protein_coding"; transcript_name "MAF1"; transcript_source "SGD"; transcript_biotype "protein_coding"; protein_id "YDR005C"; protein_version "1";
IV	SGD	stop_codon	456836	456838	.	-	0	gene_id "YDR005C"; transcript_id "YDR005C"; exon_number "2"; gene_name "MAF1"; gene_source "SGD"; gene_biotype "protein_coding"; transcript_name "MAF1"; transcript_source "SGD"; transcript_biotype "protein_coding";
IV	SGD	gene	458542	461247	.	-	.	gene_id "YDR006C"; gene_name "SOK1"; gene_source "SGD"; gene_biotype "protein_coding";
IV	SGD	transcript	458542	461247	.	-	.	gene_id "YDR006C"; transcript_id "YDR006C"; gene_name "SOK1"; gene_source "SGD"; gene_biotype "protein_coding"; transcript_name "SOK1"; transcript_source "SGD"; transcript_biotype "protein_coding";
IV	SGD	exon	458542	461247	.	-	.	gene_id "YDR006C"; transcript_id "YDR006C"; exon_number "1"; gene_name "SOK1"; gene_source "SGD"; gene_biotype "protein_coding"; transcript_name "SOK1"; transcript_source "SGD"; transcript_biotype "protein_coding"; exon_id "YDR006C.1";
IV	SGD	CDS	458545	461247	.	-	0	gene_id "YDR006C"; transcript_id "YDR006C"; exon_number "1"; gene_name "SOK1"; gene_source "SGD"; gene_biotype "protein_coding"; transcript_name "SOK1"; transcript_source "SGD"; transcript_biotype "protein_coding"; protein_id "YDR006C"; protein_version "1";
IV	SGD	start_codon	461245	461247	.	-	0	gene_id "YDR006C"; transcript_id "YDR006C"; exon_number "1"; gene_name "SOK1"; gene_source "SGD"; gene_biotype "protein_coding"; transcript_name "SOK1"; transcript_source "SGD"; transcript_biotype "protein_coding";
IV	SGD	stop_codon	458542	458544	.	-	0	gene_id "YDR006C"; transcript_id "YDR006C"; exon_number "1"; gene_name "SOK1"; gene_source "SGD"; gene_biotype "protein_coding"; transcript_name "SOK1"; transcript_source "SGD"; transcript_biotype "protein_coding";
IV	SGD	gene	461611	462656	.	+	.	gene_id "YDR007W"; gene_name "TRP1"; gene_source "SGD"; gene_biotype "protein_coding";
IV	SGD	transcript	461611	462656	.	+	.	gene_id "YDR007W"; transcript_id "YDR007W"; gene_name "TRP1"; gene_source "SGD"; gene_biotype "protein_coding"; transcript_name "TRP1"; transcript_source "SGD"; transcript_biotype "protein_coding";
IV	SGD	exon	461611	462656	.	+	.	gene_id "YDR007W"; transcript_id "YDR007W"; exon_number "1"; gene_name "TRP1"; gene_source "SGD"; gene_biotype "protein_coding"; transcript_name "TRP1"; transcript_source "SGD"; transcript_biotype "protein_coding"; exon_id "YDR007W.1";
IV	SGD	CDS	461842	462513	.	+	0	gene_id "YDR007W"; transcript_id "YDR007W"; exon_number "1"; gene_name "TRP1"; gene_source "SGD"; gene_biotype "protein_coding"; transcript_name "TRP1"; transcript_source "SGD"; transcript_biotype "protein_coding"; protein_id "YDR007W"; protein_version "1";
IV	SGD	start_codon	461842	461844	.	+	0	gene_id "YDR007W"; transcript_id "YDR007W"; exon_number "1"; gene_name "TRP1"; gene_source "SGD"; gene_biotype "protein_coding"; transcript_name "TRP1"; transcript_source "SGD"; transcript_biotype "protein_coding";
IV	SGD	stop_codon	462514	462516	.	+	0	gene_id "YDR007W"; transcript_id "YDR007W"; exon_number "1"; gene_name "TRP1"; gene_source "SGD"; gene_biotype "protein_coding"; transcript_name "TRP1"; transcript_source "SGD"; transcript_biotype "protein_coding";
IV	SGD	gene	462252	462602	.	-	.	gene_id "YDR008C"; gene_source "SGD"; gene_biotype "protein_coding";
IV	SGD	transcript	462252	462602	.	-	.	gene_id "YDR008C"; transcript_id "YDR008C"; gene_source "SGD"; gene_biotype "protein_coding"; transcript_source "SGD"; transcript_biotype "protein_coding";
IV	SGD	exon	462252	462602	.	-	.	gene_id "YDR008C"; transcript_id "YDR008C"; exon_number "1"; gene_source "SGD"; gene_biotype "protein_coding"; transcript_source "SGD"; transcript_biotype "protein_coding"; exon_id "YDR008C.1";
IV	SGD	CDS	462255	462602	.	-	0	gene_id "YDR008C"; transcript_id "YDR008C"; exon_number "1"; gene_source "SGD"; gene_biotype "protein_coding"; transcript_source "SGD"; transcript_biotype "protein_coding"; protein_id "YDR008C"; protein_version "1";
IV	SGD	start_codon	462600	462602	.	-	0	gene_id "YDR008C"; transcript_id "YDR008C"; exon_number "1"; gene_source "SGD"; gene_biotype "protein_coding"; transcript_source "SGD"; transcript_biotype "protein_coding";
IV	SGD	stop_codon	462252	462254	.	-	0	gene_id "YDR008C"; transcript_id "YDR008C"; exon_number "1"; gene_source "SGD"; gene_biotype "protein_coding"; transcript_source "SGD"; transcript_biotype "protein_coding";
IV	SGD	gene	463258	465646	.	+	.	gene_id "YDR009W"; gene_name "GAL3"; gene_source "SGD"; gene_biotype "protein_coding";
IV	SGD	transcript	463258	465646	.	+	.	gene_id "YDR009W"; transcript_id "YDR009W"; gene_name "GAL3"; gene_source "SGD"; gene_biotype "protein_coding"; transcript_name "GAL3"; transcript_source "SGD"; transcript_biotype "protein_coding";
IV	SGD	exon	463258	465646	.	+	.	gene_id "YDR009W"; transcript_id "YDR009W"; exon_number "1"; gene_name "GAL3"; gene_source "SGD"; gene_biotype "protein_coding"; transcript_name "GAL3"; transcript_source "SGD"; transcript_biotype "protein_coding"; exon_id "YDR009W.1";
IV	SGD	CDS	463434	464993	.	+	0	gene_id "YDR009W"; transcript_id "YDR009W"; exon_number "1"; gene_name "GAL3"; gene_source "SGD"; gene_biotype "protein_coding"; transcript_name "GAL3"; transcript_source "SGD"; transcript_biotype "protein_coding"; protein_id "YDR009W"; protein_version "1";
IV	SGD	start_codon	463434	463436	.	+	0	gene_id "YDR009W"; transcript_id "YDR009W"; exon_number "1"; gene_name "GAL3"; gene_source "SGD"; gene_biotype "protein_coding"; transcript_name "GAL3"; transcript_source "SGD"; transcript_biotype "protein_coding";
IV	SGD	stop_codon	464994	464996	.	+	0	gene_id "YDR009W"; transcript_id "YDR009W"; exon_number "1"; gene_name "GAL3"; gene_source "SGD"; gene_biotype "protein_coding"; transcript_name "GAL3"; transcript_source "SGD"; transcript_biotype "protein_coding";
IV	SGD	gene	465051	465383	.	-	.	gene_id "YDR010C"; gene_source "SGD"; gene_biotype "protein_coding";
IV	SGD	transcript	465051	465383	.	-	.	gene_id "YDR010C"; transcript_id "YDR010C"; gene_source "SGD"; gene_biotype "protein_coding"; transcript_source "SGD"; transcript_biotype "protein_coding";
IV	SGD	exon	465051	465383	.	-	.	gene_id "YDR010C"; transcript_id "YDR010C"; exon_number "1"; gene_source "SGD"; gene_biotype "protein_coding"; transcript_source "SGD"; transcript_biotype "protein_coding"; exon_id "YDR010C.1";
IV	SGD	CDS	465054	465383	.	-	0	gene_id "YDR010C"; transcript_id "YDR010C"; exon_number "1"; gene_source "SGD"; gene_biotype "protein_coding"; transcript_source "SGD"; transcript_biotype "protein_coding"; protein_id "YDR010C"; protein_version "1";
IV	SGD	start_codon	465381	465383	.	-	0	gene_id "YDR010C"; transcript_id "YDR010C"; exon_number "1"; gene_source "SGD"; gene_biotype "protein_coding"; transcript_source "SGD"; transcript_biotype "protein_coding";
IV	SGD	stop_codon	465051	465053	.	-	0	gene_id "YDR010C"; transcript_id "YDR010C"; exon_number "1"; gene_source "SGD"; gene_biotype "protein_coding"; transcript_source "SGD"; transcript_biotype "protein_coding";
IV	SGD	gene	465594	470424	.	+	.	gene_id "YDR011W"; gene_name "SNQ2"; gene_source "SGD"; gene_biotype "protein_coding";
IV	SGD	transcript	465594	470424	.	+	.	gene_id "YDR011W"; transcript_id "YDR011W"; gene_name "SNQ2"; gene_source "SGD"; gene_biotype "protein_coding"; transcript_name "SNQ2"; transcript_source "SGD"; transcript_biotype "protein_coding";
IV	SGD	exon	465594	470424	.	+	.	gene_id "YDR011W"; transcript_id "YDR011W"; exon_number "1"; gene_name "SNQ2"; gene_source "SGD"; gene_biotype "protein_coding"; transcript_name "SNQ2"; transcript_source "SGD"; transcript_biotype "protein_coding"; exon_id "YDR011W.1";
IV	SGD	CDS	465919	470421	.	+	0	gene_id "YDR011W"; transcript_id "YDR011W"; exon_number "1"; gene_name "SNQ2"; gene_source "SGD"; gene_biotype "protein_coding"; transcript_name "SNQ2"; transcript_source "SGD"; transcript_biotype "protein_coding"; protein_id "YDR011W"; protein_version "1";
IV	SGD	start_codon	465919	465921	.	+	0	gene_id "YDR011W"; transcript_id "YDR011W"; exon_number "1"; gene_name "SNQ2"; gene_source "SGD"; gene_biotype "protein_coding"; transcript_name "SNQ2"; transcript_source "SGD"; transcript_biotype "protein_coding";
IV	SGD	stop_codon	470422	470424	.	+	0	gene_id "YDR011W"; transcript_id "YDR011W"; exon_number "1"; gene_name "SNQ2"; gene_source "SGD"; gene_biotype "protein_coding"; transcript_name "SNQ2"; transcript_source "SGD"; transcript_biotype "protein_coding";
IV	SGD	gene	471799	473042	.	+	.	gene_id "YDR012W"; gene_name "RPL4B"; gene_source "SGD"; gene_biotype "protein_coding";
IV	SGD	transcript	471799	473042	.	+	.	gene_id "YDR012W"; transcript_id "YDR012W"; gene_name "RPL4B"; gene_source "SGD"; gene_biotype "protein_coding"; transcript_name "RPL4B"; transcript_source "SGD"; transcript_biotype "protein_coding";
IV	SGD	exon	471799	473042	.	+	.	gene_id "YDR012W"; transcript_id "YDR012W"; exon_number "1"; gene_name "RPL4B"; gene_source "SGD"; gene_biotype "protein_coding"; transcript_name "RPL4B"; transcript_source "SGD"; transcript_biotype "protein_coding"; exon_id "YDR012W.1";
IV	SGD	CDS	471853	472938	.	+	0	gene_id "YDR012W"; transcript_id "YDR012W"; exon_number "1"; gene_name "RPL4B"; gene_source "SGD"; gene_biotype "protein_coding"; transcript_name "RPL4B"; transcript_source "SGD"; transcript_biotype "protein_coding"; protein_id "YDR012W"; protein_version "1";
IV	SGD	start_codon	471853	471855	.	+	0	gene_id "YDR012W"; transcript_id "YDR012W"; exon_number "1"; gene_name "RPL4B"; gene_source "SGD"; gene_biotype "protein_coding"; transcript_name "RPL4B"; transcript_source "SGD"; transcript_biotype "protein_coding";
IV	SGD	stop_codon	472939	472941	.	+	0	gene_id "YDR012W"; transcript_id "YDR012W"; exon_number "1"; gene_name "RPL4B"; gene_source "SGD"; gene_biotype "protein_coding"; transcript_name "RPL4B"; transcript_source "SGD"; transcript_biotype "protein_coding";
IV	SGD	gene	473141	473877	.	+	.	gene_id "YDR013W"; gene_name "PSF1"; gene_source "SGD"; gene_biotype "protein_coding";
IV	SGD	transcript	473141	473877	.	+	.	gene_id "YDR013W"; transcript_id "YDR013W"; gene_name "PSF1"; gene_source "SGD"; gene_biotype "protein_coding"; transcript_name "PSF1"; transcript_source "SGD"; transcript_biotype "protein_coding";
IV	SGD	exon	473141	473877	.	+	.	gene_id "YDR013W"; transcript_id "YDR013W"; exon_number "1"; gene_name "PSF1"; gene_source "SGD"; gene_biotype "protein_coding"; transcript_name "PSF1"; transcript_source "SGD"; transcript_biotype "protein_coding"; exon_id "YDR013W.1";
IV	SGD	CDS	473157	473780	.	+	0	gene_id "YDR013W"; transcript_id "YDR013W"; exon_number "1"; gene_name "PSF1"; gene_source "SGD"; gene_biotype "protein_coding"; transcript_name "PSF1"; transcript_source "SGD"; transcript_biotype "protein_coding"; protein_id "YDR013W"; protein_version "1";
IV	SGD	start_codon	473157	473159	.	+	0	gene_id "YDR013W"; transcript_id "YDR013W"; exon_number "1"; gene_name "PSF1"; gene_source "SGD"; gene_biotype "protein_coding"; transcript_name "PSF1"; transcript_source "SGD"; transcript_biotype "protein_coding";
IV	SGD	stop_codon	473781	473783	.	+	0	gene_id "YDR013W"; transcript_id "YDR013W"; exon_number "1"; gene_name "PSF1"; gene_source "SGD"; gene_biotype "protein_coding"; transcript_name "PSF1"; transcript_source "SGD"; transcript_biotype "protein_coding";
IV	SGD	gene	474046	475989	.	+	.	gene_id "YDR014W"; gene_name "RAD61"; gene_source "SGD"; gene_biotype "protein_coding";
IV	SGD	transcript	474046	475989	.	+	.	gene_id "YDR014W"; transcript_id "YDR014W"; gene_name "RAD61"; gene_source "SGD"; gene_biotype "protein_coding"; transcript_name "RAD61"; transcript_source "SGD"; transcript_biotype "protein_coding";
IV	SGD	exon	474046	475989	.	+	.	gene_id "YDR014W"; transcript_id "YDR014W"; exon_number "1"; gene_name "RAD61"; gene_source "SGD"; gene_biotype "protein_coding"; transcript_name "RAD61"; transcript_source "SGD"; transcript_biotype "protein_coding"; exon_id "YDR014W.1";
IV	SGD	CDS	474046	475986	.	+	0	gene_id "YDR014W"; transcript_id "YDR014W"; exon_number "1"; gene_name "RAD61"; gene_source "SGD"; gene_biotype "protein_coding"; transcript_name "RAD61"; transcript_source "SGD"; transcript_biotype "protein_coding"; protein_id "YDR014W"; protein_version "1";
IV	SGD	start_codon	474046	474048	.	+	0	gene_id "YDR014W"; transcript_id "YDR014W"; exon_number "1"; gene_name "RAD61"; gene_source "SGD"; gene_biotype "protein_coding"; transcript_name "RAD61"; transcript_source "SGD"; transcript_biotype "protein_coding";
IV	SGD	stop_codon	475987	475989	.	+	0	gene_id "YDR014W"; transcript_id "YDR014W"; exon_number "1"; gene_name "RAD61"; gene_source "SGD"; gene_biotype "protein_coding"; transcript_name "RAD61"; transcript_source "SGD"; transcript_biotype "protein_coding";
IV	SGD	gene	477797	478285	.	+	.	gene_id "YDR014W-A"; gene_name "HED1"; gene_source "SGD"; gene_biotype "protein_coding";
IV	SGD	transcript	477797	478285	.	+	.	gene_id "YDR014W-A"; transcript_id "YDR014W-A"; gene_name "HED1"; gene_source "SGD"; gene_biotype "protein_coding"; transcript_name "HED1"; transcript_source "SGD"; transcript_biotype "protein_coding";
IV	SGD	exon	477797	478285	.	+	.	gene_id "YDR014W-A"; transcript_id "YDR014W-A"; exon_number "1"; gene_name "HED1"; gene_source "SGD"; gene_biotype "protein_coding"; transcript_name "HED1"; transcript_source "SGD"; transcript_biotype "protein_coding"; exon_id "YDR014W-A.1";
IV	SGD	CDS	477797	478282	.	+	0	gene_id "YDR014W-A"; transcript_id "YDR014W-A"; exon_number "1"; gene_name "HED1"; gene_source "SGD"; gene_biotype "protein_coding"; transcript_name "HED1"; transcript_source "SGD"; transcript_biotype "protein_coding"; protein_id "YDR014W-A"; protein_version "1";
IV	SGD	start_codon	477797	477799	.	+	0	gene_id "YDR014W-A"; transcript_id "YDR014W-A"; exon_number "1"; gene_name "HED1"; gene_source "SGD"; gene_biotype "protein_coding"; transcript_name "HED1"; transcript_source "SGD"; transcript_biotype "protein_coding";
IV	SGD	stop_codon	478283	478285	.	+	0	gene_id "YDR014W-A"; transcript_id "YDR014W-A"; exon_number "1"; gene_name "HED1"; gene_source "SGD"; gene_biotype "protein_coding"; transcript_name "HED1"; transcript_source "SGD"; transcript_biotype "protein_coding";
IV	SGD	gene	477960	478199	.	-	.	gene_id "YDR015C"; gene_source "SGD"; gene_biotype "protein_coding";
IV	SGD	transcript	477960	478199	.	-	.	gene_id "YDR015C"; transcript_id "YDR015C"; gene_source "SGD"; gene_biotype "protein_coding"; transcript_source "SGD"; transcript_biotype "protein_coding";
IV	SGD	exon	477960	478199	.	-	.	gene_id "YDR015C"; transcript_id "YDR015C"; exon_number "1"; gene_source "SGD"; gene_biotype "protein_coding"; transcript_source "SGD"; transcript_biotype "protein_coding"; exon_id "YDR015C.1";
IV	SGD	CDS	477963	478199	.	-	0	gene_id "YDR015C"; transcript_id "YDR015C"; exon_number "1"; gene_source "SGD"; gene_biotype "protein_coding"; transcript_source "SGD"; transcript_biotype "protein_coding"; protein_id "YDR015C"; protein_version "1";
IV	SGD	start_codon	478197	478199	.	-	0	gene_id "YDR015C"; transcript_id "YDR015C"; exon_number "1"; gene_source "SGD"; gene_biotype "protein_coding"; transcript_source "SGD"; transcript_biotype "protein_coding";
IV	SGD	stop_codon	477960	477962	.	-	0	gene_id "YDR015C"; transcript_id "YDR015C"; exon_number "1"; gene_source "SGD"; gene_biotype "protein_coding"; transcript_source "SGD"; transcript_biotype "protein_coding";
IV	SGD	gene	478241	478806	.	-	.	gene_id "YDR016C"; gene_name "DAD1"; gene_source "SGD"; gene_biotype "protein_coding";
IV	SGD	transcript	478241	478806	.	-	.	gene_id "YDR016C"; transcript_id "YDR016C"; gene_name "DAD1"; gene_source "SGD"; gene_biotype "protein_coding"; transcript_name "DAD1"; transcript_source "SGD"; transcript_biotype "protein_coding";
IV	SGD	exon	478241	478806	.	-	.	gene_id "YDR016C"; transcript_id "YDR016C"; exon_number "1"; gene_name "DAD1"; gene_source "SGD"; gene_biotype "protein_coding"; transcript_name "DAD1"; transcript_source "SGD"; transcript_biotype "protein_coding"; exon_id "YDR016C.1";
IV	SGD	CDS	478477	478758	.	-	0	gene_id "YDR016C"; transcript_id "YDR016C"; exon_number "1"; gene_name "DAD1"; gene_source "SGD"; gene_biotype "protein_coding"; transcript_name "DAD1"; transcript_source "SGD"; transcript_biotype "protein_coding"; protein_id "YDR016C"; protein_version "1";
IV	SGD	start_codon	478756	478758	.	-	0	gene_id "YDR016C"; transcript_id "YDR016C"; exon_number "1"; gene_name "DAD1"; gene_source "SGD"; gene_biotype "protein_coding"; transcript_name "DAD1"; transcript_source "SGD"; transcript_biotype "protein_coding";
IV	SGD	stop_codon	478474	478476	.	-	0	gene_id "YDR016C"; transcript_id "YDR016C"; exon_number "1"; gene_name "DAD1"; gene_source "SGD"; gene_biotype "protein_coding"; transcript_name "DAD1"; transcript_source "SGD"; transcript_biotype "protein_coding";
IV	SGD	gene	478942	482267	.	-	.	gene_id "YDR017C"; gene_name "KCS1"; gene_source "SGD"; gene_biotype "protein_coding";
IV	SGD	transcript	478942	482267	.	-	.	gene_id "YDR017C"; transcript_id "YDR017C"; gene_name "KCS1"; gene_source "SGD"; gene_biotype "protein_coding"; transcript_name "KCS1"; transcript_source "SGD"; transcript_biotype "protein_coding";
IV	SGD	exon	478942	482267	.	-	.	gene_id "YDR017C"; transcript_id "YDR017C"; exon_number "1"; gene_name "KCS1"; gene_source "SGD"; gene_biotype "protein_coding"; transcript_name "KCS1"; transcript_source "SGD"; transcript_biotype "protein_coding"; exon_id "YDR017C.1";
IV	SGD	CDS	479118	482267	.	-	0	gene_id "YDR017C"; transcript_id "YDR017C"; exon_number "1"; gene_name "KCS1"; gene_source "SGD"; gene_biotype "protein_coding"; transcript_name "KCS1"; transcript_source "SGD"; transcript_biotype "protein_coding"; protein_id "YDR017C"; protein_version "1";
IV	SGD	start_codon	482265	482267	.	-	0	gene_id "YDR017C"; transcript_id "YDR017C"; exon_number "1"; gene_name "KCS1"; gene_source "SGD"; gene_biotype "protein_coding"; transcript_name "KCS1"; transcript_source "SGD"; transcript_biotype "protein_coding";
IV	SGD	stop_codon	479115	479117	.	-	0	gene_id "YDR017C"; transcript_id "YDR017C"; exon_number "1"; gene_name "KCS1"; gene_source "SGD"; gene_biotype "protein_coding"; transcript_name "KCS1"; transcript_source "SGD"; transcript_biotype "protein_coding";
IV	SGD	gene	482670	483860	.	-	.	gene_id "YDR018C"; gene_source "SGD"; gene_biotype "protein_coding";
IV	SGD	transcript	482670	483860	.	-	.	gene_id "YDR018C"; transcript_id "YDR018C"; gene_source "SGD"; gene_biotype "protein_coding"; transcript_source "SGD"; transcript_biotype "protein_coding";
IV	SGD	exon	482670	483860	.	-	.	gene_id "YDR018C"; transcript_id "YDR018C"; exon_number "1"; gene_source "SGD"; gene_biotype "protein_coding"; transcript_source "SGD"; transcript_biotype "protein_coding"; exon_id "YDR018C.1";
IV	SGD	CDS	482673	483860	.	-	0	gene_id "YDR018C"; transcript_id "YDR018C"; exon_number "1"; gene_source "SGD"; gene_biotype "protein_coding"; transcript_source "SGD"; transcript_biotype "protein_coding"; protein_id "YDR018C"; protein_version "1";
IV	SGD	start_codon	483858	483860	.	-	0	gene_id "YDR018C"; transcript_id "YDR018C"; exon_number "1"; gene_source "SGD"; gene_biotype "protein_coding"; transcript_source "SGD"; transcript_biotype "protein_coding";
IV	SGD	stop_codon	482670	482672	.	-	0	gene_id "YDR018C"; transcript_id "YDR018C"; exon_number "1"; gene_source "SGD"; gene_biotype "protein_coding"; transcript_source "SGD"; transcript_biotype "protein_coding";
IV	SGD	gene	483984	485394	.	-	.	gene_id "YDR019C"; gene_name "GCV1"; gene_source "SGD"; gene_biotype "protein_coding";
IV	SGD	transcript	483984	485394	.	-	.	gene_id "YDR019C"; transcript_id "YDR019C"; gene_name "GCV1"; gene_source "SGD"; gene_biotype "protein_coding"; transcript_name "GCV1"; transcript_source "SGD"; transcript_biotype "protein_coding";
IV	SGD	exon	483984	485394	.	-	.	gene_id "YDR019C"; transcript_id "YDR019C"; exon_number "1"; gene_name "GCV1"; gene_source "SGD"; gene_biotype "protein_coding"; transcript_name "GCV1"; transcript_source "SGD"; transcript_biotype "protein_coding"; exon_id "YDR019C.1";
IV	SGD	CDS	484166	485365	.	-	0	gene_id "YDR019C"; transcript_id "YDR019C"; exon_number "1"; gene_name "GCV1"; gene_source "SGD"; gene_biotype "protein_coding"; transcript_name "GCV1"; transcript_source "SGD"; transcript_biotype "protein_coding"; protein_id "YDR019C"; protein_version "1";
IV	SGD	start_codon	485363	485365	.	-	0	gene_id "YDR019C"; transcript_id "YDR019C"; exon_number "1"; gene_name "GCV1"; gene_source "SGD"; gene_biotype "protein_coding"; transcript_name "GCV1"; transcript_source "SGD"; transcript_biotype "protein_coding";
IV	SGD	stop_codon	484163	484165	.	-	0	gene_id "YDR019C"; transcript_id "YDR019C"; exon_number "1"; gene_name "GCV1"; gene_source "SGD"; gene_biotype "protein_coding"; transcript_name "GCV1"; transcript_source "SGD"; transcript_biotype "protein_coding";
IV	SGD	gene	485746	486444	.	-	.	gene_id "YDR020C"; gene_name "DAS2"; gene_source "SGD"; gene_biotype "protein_coding";
IV	SGD	transcript	485746	486444	.	-	.	gene_id "YDR020C"; transcript_id "YDR020C"; gene_name "DAS2"; gene_source "SGD"; gene_biotype "protein_coding"; transcript_name "DAS2"; transcript_source "SGD"; transcript_biotype "protein_coding";
IV	SGD	exon	485746	486444	.	-	.	gene_id "YDR020C"; transcript_id "YDR020C"; exon_number "1"; gene_name "DAS2"; gene_source "SGD"; gene_biotype "protein_coding"; transcript_name "DAS2"; transcript_source "SGD"; transcript_biotype "protein_coding"; exon_id "YDR020C.1";
IV	SGD	CDS	485749	486444	.	-	0	gene_id "YDR020C"; transcript_id "YDR020C"; exon_number "1"; gene_name "DAS2"; gene_source "SGD"; gene_biotype "protein_coding"; transcript_name "DAS2"; transcript_source "SGD"; transcript_biotype "protein_coding"; protein_id "YDR020C"; protein_version "1";
IV	SGD	start_codon	486442	486444	.	-	0	gene_id "YDR020C"; transcript_id "YDR020C"; exon_number "1"; gene_name "DAS2"; gene_source "SGD"; gene_biotype "protein_coding"; transcript_name "DAS2"; transcript_source "SGD"; transcript_biotype "protein_coding";
IV	SGD	stop_codon	485746	485748	.	-	0	gene_id "YDR020C"; transcript_id "YDR020C"; exon_number "1"; gene_name "DAS2"; gene_source "SGD"; gene_biotype "protein_coding"; transcript_name "DAS2"; transcript_source "SGD"; transcript_biotype "protein_coding";
IV	SGD	gene	486804	488003	.	+	.	gene_id "YDR021W"; gene_name "FAL1"; gene_source "SGD"; gene_biotype "protein_coding";
IV	SGD	transcript	486804	488003	.	+	.	gene_id "YDR021W"; transcript_id "YDR021W"; gene_name "FAL1"; gene_source "SGD"; gene_biotype "protein_coding"; transcript_name "FAL1"; transcript_source "SGD"; transcript_biotype "protein_coding";
[truncated: 39,391 more rows]
