# Supplementary material for: Gene regulatory network reconstruction using single-cell RNA sequencing of barcoded genotypes in diverse environments
Source: eLife. 2020 Jan 27;9:e51254. doi: 10.7554/eLife.51254 (PMC7004572; doi:10.7554/eLife.51254)
Supplement: Source code 5. — The R markdown file to create this document is contained in Source code 1. [file elife-51254-code5.zip]

Archive with 1 entries (1 files):
- Jackson_2019_Supplemental_Data_6.html
